# Supplementary material for: Distinct binding pattern of EZH2 and JARID2 on RNAs and DNAs in hepatocellular carcinoma development
Source: Front Oncol. 2022 Dec 9;12:904633. doi: 10.3389/fonc.2022.904633 (PMC9792092; doi:10.3389/fonc.2022.904633)
Supplement: Supplementary file 1 [file Table_1.xlsx]

## Sheet: HepG2 EZH2
Table S1. The list of bound peaks by EZH2 and JARID2 from HepG2 and THLE-2 cell lines by CLIP-seq method.
#Chr	Start	End	PeakID	Tags	Strand	Length	maxHeight	Summit	regionInfo	GeneID	Symbol	Chr	GeneType	Description
chr20	62667995	62668042	chr20_378313	6	+	48	5	62668015	CDS:0.66;intron:0.34;	ENSG00000101187.15	SLCO4A1	chr20	protein_coding	solute carrier organic anion transporter family, member 4A1
chr20	31739589	31739621	chr20_373635	5	+	33	5	31739597	five_prime_UTR:1.0;	ENSG00000088325.15	TPX2	chr20	protein_coding	TPX2, microtubule-associated
chr20	58903671	58903737	chr20_377729	6	+	67	5	58903671	CDS:1.0;	ENSG00000087460.23	GNAS	chr20	protein_coding	GNAS complex locus
chr20	64100097	64100122	chr20_386073	4	-	26	4	64100103	antisense;	ENSG00000125510.15	OPRL1	chr20	protein_coding	opiate receptor-like 1
chr20	41421241	41421285	chr20_382598	6	-	45	6	41421255	CDS:1.0;	ENSG00000124177.14	CHD6	chr20	protein_coding	chromodomain helicase DNA binding protein 6
chr20	6726208	6726232	chr20_371671	5	+	25	5	6726209	intergenic;	--
chr20	32202209	32202243	chr20_381031	3	-	35	3	32202223	five_prime_UTR:1.0;	ENSG00000126003.6	PLAGL2	chr20	protein_coding	pleiomorphic adenoma gene-like 2
chr20	57967507	57967527	chr20_384521	3	-	21	3	57967507	intergenic;	--
chr20	37228658	37228744	chr20_374904	9	+	87	5	37228665	CDS:1.0;	ENSG00000118705.16	RPN2	chr20	protein_coding	ribophorin II
chr20	35950028	35950047	chr20_381921	5	-	20	5	35950029	antisense;	ENSG00000025293.15	PHF20	chr20	protein_coding	PHD finger protein 20
chr20	3578582	3578624	chr20_371131	3	+	43	3	3578591	CDS:1.0;	ENSG00000088812.17	ATRN	chr20	protein_coding	attractin
chr20	37207272	37207375	chr20_374880	11	+	104	7	37207315	CDS:1.0;	ENSG00000118705.16	RPN2	chr20	protein_coding	ribophorin II
chr20	45378481	45378504	chr20_382995	3	-	24	3	45378484	antisense;	ENSG00000254806.5	SYS1-DBNDD2	chr20	protein_coding	SYS1-DBNDD2 readthrough (NMD candidate)
chr20	17613981	17614037	chr20_380155	4	-	57	4	17614006	three_prime_UTR:1.0;	ENSG00000125844.15	RRBP1	chr20	protein_coding	ribosome binding protein 1
chr20	38425194	38425333	chr20_382422	15	-	140	7	38425207	intron:1.0;	ENSG00000196756.11	SNHG17	chr20	processed_transcript	small nucleolar RNA host gene 17
chr20	63707028	63707060	chr20_385871	5	-	33	5	63707034	intron:1.0;	ENSG00000101246.19	ARFRP1	chr20	protein_coding	ADP-ribosylation factor related protein 1
chr20	63736142	63736200	chr20_378677	3	+	59	3	63736155	three_prime_UTR:1.0;	ENSG00000273154.3	RP4-583P15.15	chr20	protein_coding	--
chr20	37232342	37232391	chr20_374910	14	+	50	12	37232371	CDS:1.0;	ENSG00000118705.16	RPN2	chr20	protein_coding	ribophorin II
chr20	58631188	58631211	chr20_377569	4	+	24	4	58631195	intergenic;	--
chr20	33019111	33019115	chr20_381116	3	-	5	3	33019113	antisense;	ENSG00000078898.6	BPIFB2	chr20	protein_coding	BPI fold containing family B, member 2
chr20	44727140	44727419	chr20_375739	26	+	280	11	44727309	three_prime_UTR:0.4;CDS:0.6;	ENSG00000064205.10	WISP2	chr20	protein_coding	WNT1 inducible signaling pathway protein 2
chr20	37229972	37230059	chr20_374908	13	+	88	8	37230058	CDS:1.0;	ENSG00000118705.16	RPN2	chr20	protein_coding	ribophorin II
chr20	4248154	4248179	chr20_371437	3	+	26	3	4248161	antisense;	ENSG00000171873.7	ADRA1D	chr20	protein_coding	adrenoceptor alpha 1D
chr20	38427313	38427406	chr20_382427	9	-	94	5	38427374	intron:1.0;	ENSG00000196756.11	SNHG17	chr20	processed_transcript	small nucleolar RNA host gene 17
chr20	63738742	63738805	chr20_378682	3	+	64	3	63738773	three_prime_UTR:1.0;	ENSG00000273154.3	RP4-583P15.15	chr20	protein_coding	--
chr20	2656624	2656695	chr20_370936	35	+	72	30	2656675	intron:1.0;	ENSG00000101361.14	NOP56	chr20	protein_coding	NOP56 ribonucleoprotein
chr20	49046333	49046366	chr20_376356	5	+	34	5	49046349	five_prime_UTR:1.0;	ENSG00000124207.16	CSE1L	chr20	protein_coding	CSE1 chromosome segregation 1-like (yeast)
chr20	62329137	62329253	chr20_385114	25	-	117	16	62329231	CDS:1.0;	ENSG00000130702.13	LAMA5	chr20	protein_coding	laminin, alpha 5
chr20	45416567	45416620	chr20_375935	6	+	54	5	45416574	intron:1.0;	ENSG00000124155.16	PIGT	chr20	protein_coding	phosphatidylinositol glycan anchor biosynthesis, class T
chr20	62314554	62314634	chr20_385010	20	-	81	10	62314554	CDS:1.0;	ENSG00000130702.13	LAMA5	chr20	protein_coding	laminin, alpha 5
chr20	49993685	49993708	chr20_383668	3	-	24	3	49993689	intergenic;	--
chr20	23635261	23635367	chr20_380557	10	-	107	5	23635334	CDS:1.0;	ENSG00000101439.8	CST3	chr20	protein_coding	cystatin C
chr20	33385690	33385767	chr20_381146	3	-	78	3	33385730	CDS:1.0;	ENSG00000101391.20	CDK5RAP1	chr20	protein_coding	CDK5 regulatory subunit associated protein 1
chr20	21344156	21344208	chr20_373136	6	+	53	5	21344193	CDS:1.0;	ENSG00000088930.7	XRN2	chr20	protein_coding	5'-3' exoribonuclease 2
chr20	50124830	50124869	chr20_383703	3	-	40	3	50124838	intron:1.0;	ENSG00000124208.16	TMEM189-UBE2V1	chr20	protein_coding	TMEM189-UBE2V1 readthrough
chr20	36606013	36606065	chr20_374823	6	+	53	5	36606048	intron:1.0;	ENSG00000259399.1	TGIF2-C20orf24	chr20	protein_coding	TGIF2-C20orf24 readthrough
chr20	38302822	38302843	chr20_375094	3	+	22	3	38302823	antisense;	ENSG00000206249.3	CTD-2308N23.2	chr20	antisense	--
chr20	62310418	62310572	chr20_384979	35	-	155	16	62310536	CDS:1.0;	ENSG00000130702.13	LAMA5	chr20	protein_coding	laminin, alpha 5
chr20	34540851	34540920	chr20_374290	4	+	70	3	34540900	three_prime_UTR:1.0;	ENSG00000125971.16	DYNLRB1	chr20	protein_coding	dynein, light chain, roadblock-type 1
chr20	48058857	48058889	chr20_383408	4	-	33	4	48058860	intergenic;	--
chr20	29301926	29301965	chr20_380885	5	-	40	5	29301929	intergenic;	--
chr20	3200041	3200098	chr20_379402	5	-	58	4	3200047	CDS:1.0;	ENSG00000198171.12	DDRGK1	chr20	protein_coding	DDRGK domain containing 1
chr20	33019579	33019598	chr20_381117	3	-	20	3	33019579	antisense;	ENSG00000078898.6	BPIFB2	chr20	protein_coding	BPI fold containing family B, member 2
chr20	6768691	6768755	chr20_371678	5	+	65	5	6768716	five_prime_UTR:1.0;	ENSG00000125845.6	BMP2	chr20	protein_coding	bone morphogenetic protein 2
chr20	56817907	56817930	chr20_384388	3	-	24	3	56817910	intergenic;	--
chr20	63736237	63736256	chr20_385874	3	-	20	3	63736238	antisense;	ENSG00000273154.3	RP4-583P15.15	chr20	protein_coding	--
chr20	29300913	29300960	chr20_380884	4	-	48	4	29300919	intergenic;	--
chr20	26207997	26208067	chr20_380849	62	-	71	59	26208042	intron:1.0;	ENSG00000227195.8	MIR663AHG	chr20	processed_transcript	MIR663A host gene
chr20	3190393	3190449	chr20_379380	4	-	57	4	3190415	three_prime_UTR:1.0;	ENSG00000198171.12	DDRGK1	chr20	protein_coding	DDRGK domain containing 1
chr20	51229520	51229539	chr20_376764	3	+	20	3	51229522	intergenic;	--
chr20	45075659	45075704	chr20_375888	4	+	46	4	45075669	three_prime_UTR:1.0;	ENSG00000101109.11	STK4	chr20	protein_coding	serine/threonine kinase 4
chr20	30514335	30514380	chr20_380938	19	-	46	19	30514348	intergenic;	--
chr20	23518985	23519003	chr20_380549	3	-	19	3	23518987	noncoding_exon:1.0;	ENSG00000260202.2	RP3-333B15.4	chr20	lincRNA	--
chr20	14568101	14568131	chr20_372688	5	+	31	5	14568103	intron:1.0;	ENSG00000172264.16	MACROD2	chr20	protein_coding	MACRO domain containing 2
chr20	29298129	29298174	chr20_380868	3	-	46	3	29298131	intergenic;	--
chr20	382959	383014	chr20_370630	4	+	56	4	382971	intron:1.0;	ENSG00000101255.10	TRIB3	chr20	protein_coding	tribbles pseudokinase 3
chr20	3699201	3699211	chr20_371175	3	+	11	3	3699201	antisense;	ENSG00000088827.12	SIGLEC1	chr20	protein_coding	sialic acid binding Ig-like lectin 1, sialoadhesin
chr20	50902025	50902069	chr20_383804	5	-	45	5	50902035	CDS:1.0;	ENSG00000101126.15	ADNP	chr20	protein_coding	activity-dependent neuroprotector homeobox
chr20	29298310	29298363	chr20_380869	5	-	54	4	29298328	intergenic;	--
chr20	62367209	62367274	chr20_385304	10	-	66	10	62367219	five_prime_UTR:0.45;CDS:0.55;	ENSG00000130702.13	LAMA5	chr20	protein_coding	laminin, alpha 5
chr20	9730669	9730692	chr20_379883	3	-	24	3	9730671	intron:1.0;	ENSG00000101349.16	PAK7	chr20	protein_coding	p21 protein (Cdc42/Rac)-activated kinase 7
chr20	31757406	31757444	chr20_373642	4	+	39	4	31757410	five_prime_UTR:1.0;	ENSG00000088325.15	TPX2	chr20	protein_coding	TPX2, microtubule-associated
chr20	33686087	33686111	chr20_374104	3	+	25	3	33686089	antisense;	ENSG00000101412.12	E2F1	chr20	protein_coding	E2F transcription factor 1
chr20	36050245	36050309	chr20_381967	12	-	65	10	36050266	noncoding_exon:1.0;	ENSG00000260032.1	LINC00657	chr20	lincRNA	long intergenic non-protein coding RNA 657
chr20	37236579	37236709	chr20_374916	15	+	131	6	37236651	CDS:1.0;	ENSG00000118705.16	RPN2	chr20	protein_coding	ribophorin II
chr20	62387110	62387136	chr20_378201	3	+	27	3	62387127	five_prime_UTR:0.81;intron:0.19;	ENSG00000171858.17	RPS21	chr20	protein_coding	ribosomal protein S21
chr20	62315027	62315207	chr20_385014	33	-	181	13	62315087	CDS:1.0;	ENSG00000130702.13	LAMA5	chr20	protein_coding	laminin, alpha 5
chr20	17975231	17975258	chr20_372787	3	+	28	3	17975232	intron:1.0;	ENSG00000125871.13	MGME1	chr20	protein_coding	mitochondrial genome maintenance exonuclease 1
chr20	26209309	26209413	chr20_380859	119	-	105	109	26209359	intron:1.0;	ENSG00000227195.8	MIR663AHG	chr20	processed_transcript	MIR663A host gene
chr20	62312665	62312780	chr20_384994	27	-	116	16	62312677	CDS:1.0;	ENSG00000130702.13	LAMA5	chr20	protein_coding	laminin, alpha 5
chr20	49097146	49097205	chr20_376422	3	+	60	3	49097170	intergenic;	--
chr20	30512787	30512867	chr20_380930	10	-	81	9	30512825	intergenic;	--
chr20	56491683	56491703	chr20_377307	4	+	21	4	56491687	intron:1.0;	ENSG00000022277.12	RTFDC1	chr20	protein_coding	replication termination factor 2 domain containing 1
chr20	38922007	38922031	chr20_375196	3	+	25	3	38922014	three_prime_UTR:1.0;	ENSG00000101445.9	PPP1R16B	chr20	protein_coding	protein phosphatase 1, regulatory subunit 16B
chr20	30513903	30513976	chr20_380936	7	-	74	5	30513936	intergenic;	--
chr20	3698124	3698133	chr20_371174	3	+	10	3	3698126	antisense;	ENSG00000088827.12	SIGLEC1	chr20	protein_coding	sialic acid binding Ig-like lectin 1, sialoadhesin
chr20	52303418	52303438	chr20_376822	3	+	21	3	52303419	intron:1.0;	ENSG00000234948.1	LINC01524	chr20	lincRNA	long intergenic non-protein coding RNA 1524
chr20	61806584	61806607	chr20_384795	3	-	24	3	61806588	antisense;	ENSG00000179242.15	CDH4	chr20	protein_coding	cadherin 4, type 1, R-cadherin (retinal)
chr20	32781345	32781365	chr20_374007	3	+	21	3	32781347	CDS:0.65;intron:0.35;	ENSG00000088305.18	DNMT3B	chr20	protein_coding	DNA (cytosine-5-)-methyltransferase 3 beta
chr20	62333900	62334039	chr20_385143	22	-	140	9	62333944	CDS:1.0;	ENSG00000130702.13	LAMA5	chr20	protein_coding	laminin, alpha 5
chr20	29299836	29299871	chr20_380882	3	-	36	3	29299844	intergenic;	--
chr20	43459302	43459500	chr20_375481	7	+	199	5	43459315	intron:1.0;	ENSG00000124193.14	SRSF6	chr20	protein_coding	serine/arginine-rich splicing factor 6
chr20	62909794	62909844	chr20_385534	6	-	51	6	62909809	CDS:1.0;	ENSG00000101191.16	DIDO1	chr20	protein_coding	death inducer-obliterator 1
chr20	44501167	44501224	chr20_382857	5	-	58	5	44501170	CDS:1.0;	ENSG00000132824.13	SERINC3	chr20	protein_coding	serine incorporator 3
chr20	37213846	37213865	chr20_374886	7	+	20	7	37213861	CDS:1.0;	ENSG00000118705.16	RPN2	chr20	protein_coding	ribophorin II
chr20	37232295	37232341	chr20_374909	8	+	47	8	37232295	CDS:1.0;	ENSG00000118705.16	RPN2	chr20	protein_coding	ribophorin II
chr20	57706258	57706282	chr20_377412	3	+	25	3	57706259	antisense;	ENSG00000124225.15	PMEPA1	chr20	protein_coding	prostate transmembrane protein, androgen induced 1
chr20	43953471	43953495	chr20_382761	3	-	25	3	43953473	antisense;	ENSG00000124191.17	TOX2	chr20	protein_coding	TOX high mobility group box family member 2
chr20	45892724	45892739	chr20_376019	5	+	16	5	45892724	CDS:1.0;	ENSG00000064601.16	CTSA	chr20	protein_coding	cathepsin A
chr20	326536	326570	chr20_379028	25	-	35	25	326544	intron:1.0;	ENSG00000225377.5	NRSN2-AS1	chr20	antisense	NRSN2 antisense RNA 1
chr20	47740910	47740934	chr20_383401	3	-	25	3	47740915	intron:1.0;	ENSG00000196562.14	SULF2	chr20	protein_coding	sulfatase 2
chr20	36607714	36607736	chr20_374827	4	+	23	3	36607714	CDS:1.0;	ENSG00000259399.1	TGIF2-C20orf24	chr20	protein_coding	TGIF2-C20orf24 readthrough
chr20	49084117	49084135	chr20_383460	3	-	19	3	49084118	antisense;	ENSG00000124207.16	CSE1L	chr20	protein_coding	CSE1 chromosome segregation 1-like (yeast)
chr20	62324931	62325009	chr20_385080	9	-	79	9	62324957	intron:1.0;	ENSG00000130702.13	LAMA5	chr20	protein_coding	laminin, alpha 5
chr20	45892469	45892484	chr20_376018	5	+	16	5	45892476	CDS:1.0;	ENSG00000064601.16	CTSA	chr20	protein_coding	cathepsin A
chr20	34402508	34402527	chr20_381337	4	-	20	4	34402509	noncoding_exon:1.0;	ENSG00000234933.1	CDC42P1	chr20	processed_pseudogene	cell division cycle 42 pseudogene 1
chr20	1370720	1370785	chr20_379172	3	-	66	3	1370762	intron:1.0;	ENSG00000274322.1	RP11-314N13.10	chr20	protein_coding	--
chr20	34552807	34552829	chr20_381345	3	-	23	3	34552808	antisense;	ENSG00000101460.12	MAP1LC3A	chr20	protein_coding	microtubule-associated protein 1 light chain 3 alpha
chr20	41185192	41185230	chr20_382546	3	-	39	3	41185194	CDS:0.24;intron:0.76;	ENSG00000174306.21	ZHX3	chr20	protein_coding	zinc fingers and homeoboxes 3
chr20	30512907	30512950	chr20_380931	5	-	44	5	30512929	intergenic;	--
chr20	44727423	44727523	chr20_375740	14	+	101	12	44727471	three_prime_UTR:1.0;	ENSG00000064205.10	WISP2	chr20	protein_coding	WNT1 inducible signaling pathway protein 2
chr20	50192167	50192218	chr20_376640	10	+	52	10	50192187	three_prime_UTR:1.0;	ENSG00000172216.5	CEBPB	chr20	protein_coding	CCAAT/enhancer binding protein (C/EBP), beta
chr20	48976015	48976040	chr20_376299	4	+	26	4	48976019	CDS:1.0;	ENSG00000124198.8	ARFGEF2	chr20	protein_coding	ADP-ribosylation factor guanine nucleotide-exchange factor 2 (brefeldin A-inhibited)
chr20	46484172	46484200	chr20_383189	3	-	29	3	46484173	intergenic;	--
chr20	62338521	62338608	chr20_385173	18	-	88	11	62338590	CDS:1.0;	ENSG00000130702.13	LAMA5	chr20	protein_coding	laminin, alpha 5
chr20	29298446	29298488	chr20_380870	3	-	43	3	29298454	intergenic;	--
chr20	30512373	30512438	chr20_380925	5	-	66	5	30512409	intergenic;	--
chr20	6145994	6146020	chr20_379799	4	-	27	4	6145999	intergenic;	--
chr20	62296731	62296757	chr20_384945	3	-	27	3	62296738	intergenic;	--
chr20	45469707	45469726	chr20_383003	3	-	20	3	45469707	antisense;	ENSG00000101443.17	WFDC2	chr20	protein_coding	WAP four-disulfide core domain 2
chr20	25071732	25071749	chr20_373285	3	+	18	3	25071733	antisense;	ENSG00000100987.14	VSX1	chr20	protein_coding	visual system homeobox 1
chr20	35274281	35274313	chr20_374347	3	+	33	3	35274289	CDS:1.0;	ENSG00000125966.9	MMP24	chr20	protein_coding	matrix metallopeptidase 24 (membrane-inserted)
chr20	58910333	58910401	chr20_377752	13	+	69	8	58910393	CDS:1.0;	ENSG00000087460.23	GNAS	chr20	protein_coding	GNAS complex locus
chr20	43662948	43662975	chr20_382754	4	-	28	4	43662954	intergenic;	--
chr20	30512649	30512734	chr20_380928	13	-	86	9	30512674	intergenic;	--
chr20	32366396	32366462	chr20_373873	6	+	67	5	32366421	CDS:1.0;	ENSG00000171456.16	ASXL1	chr20	protein_coding	additional sex combs like transcriptional regulator 1
chr20	5977885	5977947	chr20_371605	3	+	63	3	5977924	CDS:1.0;	ENSG00000125885.13	MCM8	chr20	protein_coding	minichromosome maintenance complex component 8
chr20	62800517	62800536	chr20_385375	5	-	20	5	62800520	antisense;	ENSG00000101189.6	MRGBP	chr20	protein_coding	MRG/MORF4L binding protein
chr20	29297144	29297184	chr20_380867	3	-	41	3	29297151	intergenic;	--
chr20	58903755	58903791	chr20_377730	6	+	37	5	58903761	CDS:1.0;	ENSG00000087460.23	GNAS	chr20	protein_coding	GNAS complex locus
chr20	58905382	58905480	chr20_377733	22	+	99	11	58905419	CDS:1.0;	ENSG00000087460.23	GNAS	chr20	protein_coding	GNAS complex locus
chr20	62314303	62314440	chr20_385008	33	-	138	12	62314335	CDS:1.0;	ENSG00000130702.13	LAMA5	chr20	protein_coding	laminin, alpha 5
chr20	62310177	62310311	chr20_384978	23	-	135	11	62310257	CDS:1.0;	ENSG00000130702.13	LAMA5	chr20	protein_coding	laminin, alpha 5
chr20	30512072	30512139	chr20_380922	7	-	68	6	30512102	intergenic;	--
chr20	30513771	30513844	chr20_380935	8	-	74	6	30513787	intergenic;	--
chr20	17620298	17620312	chr20_380172	4	-	15	4	17620298	CDS:1.0;	ENSG00000125844.15	RRBP1	chr20	protein_coding	ribosome binding protein 1
chr20	38585633	38585659	chr20_382462	4	-	27	4	38585643	antisense;	ENSG00000182035.11	ADIG	chr20	protein_coding	adipogenin
chr20	58792221	58792246	chr20_377664	4	+	26	4	58792222	intergenic;	--
chr20	62910874	62910918	chr20_385538	6	-	45	6	62910879	CDS:1.0;	ENSG00000101191.16	DIDO1	chr20	protein_coding	death inducer-obliterator 1
chr20	51432109	51432132	chr20_383935	3	-	24	3	51432113	CDS:1.0;	ENSG00000101096.19	NFATC2	chr20	protein_coding	nuclear factor of activated T-cells, cytoplasmic, calcineurin-dependent 2
chr20	29299730	29299809	chr20_380881	16	-	80	15	29299766	intergenic;	--
chr20	50931351	50931379	chr20_383881	3	-	29	3	50931351	antisense;	ENSG00000259456.3	ADNP-AS1	chr20	antisense	ADNP antisense RNA 1
chr20	25300241	25300280	chr20_380649	4	-	40	4	25300245	three_prime_UTR:1.0;	ENSG00000100997.18	ABHD12	chr20	protein_coding	abhydrolase domain containing 12
chr20	58671159	58671243	chr20_377599	9	+	85	6	58671173	CDS:1.0;	ENSG00000124222.21	STX16	chr20	protein_coding	syntaxin 16
chr20	37204766	37204831	chr20_374878	15	+	66	12	37204773	CDS:1.0;	ENSG00000118705.16	RPN2	chr20	protein_coding	ribophorin II
chr20	44306587	44306626	chr20_382821	3	-	40	3	44306610	three_prime_UTR:0.95;CDS:0.05;	ENSG00000197296.5	FITM2	chr20	protein_coding	fat storage-inducing transmembrane protein 2
chr20	38449382	38449506	chr20_375108	3	+	125	3	38449418	intron:1.0;	ENSG00000174365.19	SNHG11	chr20	processed_transcript	small nucleolar RNA host gene 11
chr20	44918987	44919045	chr20_375819	4	+	59	4	44919004	CDS:1.0;	ENSG00000101104.12	PABPC1L	chr20	protein_coding	poly(A) binding protein, cytoplasmic 1-like
chr20	32141841	32141892	chr20_373732	4	+	52	4	32141866	CDS:1.0;	ENSG00000101337.15	TM9SF4	chr20	protein_coding	transmembrane 9 superfamily protein member 4
chr20	63959405	63959471	chr20_386034	4	-	67	4	63959445	three_prime_UTR:1.0;	ENSG00000196700.7	ZNF512B	chr20	protein_coding	zinc finger protein 512B
chr20	3038440	3038471	chr20_371042	3	+	32	3	3038452	three_prime_UTR:1.0;	ENSG00000132670.20	PTPRA	chr20	protein_coding	protein tyrosine phosphatase, receptor type, A
chr20	37316413	37316449	chr20_374942	3	+	37	3	37316428	three_prime_UTR:0.94;CDS:0.06;	ENSG00000101363.12	MANBAL	chr20	protein_coding	mannosidase, beta A, lysosomal-like
chr20	25390668	25390701	chr20_380716	4	-	34	4	25390684	CDS:1.0;	ENSG00000100997.18	ABHD12	chr20	protein_coding	abhydrolase domain containing 12
chr20	4699604	4699679	chr20_371454	6	+	76	6	4699653	CDS:1.0;	ENSG00000171867.16	PRNP	chr20	protein_coding	prion protein
chr20	26208373	26208447	chr20_380853	10	-	75	9	26208395	intron:1.0;	ENSG00000227195.8	MIR663AHG	chr20	processed_transcript	MIR663A host gene
chr20	63597847	63597864	chr20_385765	3	-	18	3	63597848	CDS:0.76;intron:0.24;	ENSG00000101216.10	GMEB2	chr20	protein_coding	glucocorticoid modulatory element binding protein 2
chr20	18526429	18526496	chr20_372857	5	+	68	4	18526472	CDS:1.0;	ENSG00000101310.14	SEC23B	chr20	protein_coding	Sec23 homolog B (S. cerevisiae)
chr20	63694325	63694388	chr20_385805	5	-	64	4	63694327	antisense;	ENSG00000258366.7	RTEL1	chr20	protein_coding	regulator of telomere elongation helicase 1
chr20	30512955	30513026	chr20_380932	29	-	72	27	30512995	intergenic;	--
chr20	63699765	63699856	chr20_385838	7	-	92	6	63699774	three_prime_UTR:1.0;	ENSG00000101246.19	ARFRP1	chr20	protein_coding	ADP-ribosylation factor related protein 1
chr20	61385562	61385588	chr20_377982	4	+	27	4	61385562	intron:1.0;	ENSG00000179242.15	CDH4	chr20	protein_coding	cadherin 4, type 1, R-cadherin (retinal)
chr20	37522829	37522846	chr20_374968	3	+	18	3	37522830	three_prime_UTR:1.0;	ENSG00000053438.8	NNAT	chr20	protein_coding	neuronatin
chr20	37203884	37203960	chr20_374875	16	+	77	11	37203958	CDS:1.0;	ENSG00000118705.16	RPN2	chr20	protein_coding	ribophorin II
chr20	44498092	44498117	chr20_382839	4	-	26	4	44498097	intron:1.0;	ENSG00000132824.13	SERINC3	chr20	protein_coding	serine incorporator 3
chr20	49017248	49017286	chr20_376333	4	+	39	4	49017260	CDS:1.0;	ENSG00000124198.8	ARFGEF2	chr20	protein_coding	ADP-ribosylation factor guanine nucleotide-exchange factor 2 (brefeldin A-inhibited)
chr20	61235725	61235758	chr20_384775	7	-	34	7	61235732	intergenic;	--
chr20	62309757	62309835	chr20_384975	18	-	79	9	62309804	CDS:1.0;	ENSG00000130702.13	LAMA5	chr20	protein_coding	laminin, alpha 5
chr20	44498638	44498711	chr20_382842	7	-	74	4	44498640	intron:1.0;	ENSG00000132824.13	SERINC3	chr20	protein_coding	serine incorporator 3
chr20	34750245	34750281	chr20_381405	3	-	37	3	34750253	CDS:1.0;	ENSG00000198646.13	NCOA6	chr20	protein_coding	nuclear receptor coactivator 6
chr20	45898694	45898815	chr20_376042	8	+	122	5	45898745	three_prime_UTR:1.0;	ENSG00000064601.16	CTSA	chr20	protein_coding	cathepsin A
chr20	3650885	3650938	chr20_371169	4	+	54	3	3650909	three_prime_UTR:1.0;	ENSG00000088812.17	ATRN	chr20	protein_coding	attractin
chr20	37223877	37223910	chr20_374898	9	+	34	7	37223877	CDS:1.0;	ENSG00000118705.16	RPN2	chr20	protein_coding	ribophorin II
chr20	49278944	49279043	chr20_376456	81	+	100	62	49278978	intron:1.0;	ENSG00000177410.12	ZFAS1	chr20	antisense	ZNFX1 antisense RNA 1
chr20	37317208	37317235	chr20_374946	3	+	28	3	37317217	three_prime_UTR:1.0;	ENSG00000101363.12	MANBAL	chr20	protein_coding	mannosidase, beta A, lysosomal-like
chr20	59006337	59006485	chr20_384675	19	-	149	10	59006447	CDS:1.0;	ENSG00000101160.13	CTSZ	chr20	protein_coding	cathepsin Z
chr20	34749664	34749713	chr20_381402	3	-	50	3	34749681	CDS:1.0;	ENSG00000198646.13	NCOA6	chr20	protein_coding	nuclear receptor coactivator 6
chr20	10673767	10673805	chr20_379945	4	-	39	4	10673768	five_prime_UTR:1.0;	ENSG00000101384.11	JAG1	chr20	protein_coding	jagged 1
chr20	59001464	59001617	chr20_384662	18	-	154	8	59001500	CDS:1.0;	ENSG00000101160.13	CTSZ	chr20	protein_coding	cathepsin Z
chr20	2654187	2654304	chr20_370915	133	+	118	112	2654246	intron:1.0;	ENSG00000101361.14	NOP56	chr20	protein_coding	NOP56 ribonucleoprotein
chr20	58996638	58996801	chr20_384657	29	-	164	8	58996638	CDS:1.0;	ENSG00000101160.13	CTSZ	chr20	protein_coding	cathepsin Z
chr20	2462932	2463035	chr20_379239	52	-	104	42	2463009	intron:1.0;	ENSG00000125835.17	SNRPB	chr20	protein_coding	small nuclear ribonucleoprotein polypeptides B and B1
chr20	38433861	38433999	chr20_382449	13	-	139	9	38433902	intron:1.0;	ENSG00000196756.11	SNHG17	chr20	processed_transcript	small nucleolar RNA host gene 17
chr20	44715340	44715450	chr20_375696	19	+	111	14	44715380	five_prime_UTR:0.45;CDS:0.55;	ENSG00000064205.10	WISP2	chr20	protein_coding	WNT1 inducible signaling pathway protein 2
chr20	1894246	1894267	chr20_370843	3	+	22	3	1894249	five_prime_UTR:1.0;	ENSG00000198053.11	SIRPA	chr20	protein_coding	signal-regulatory protein alpha
chr20	2470711	2470779	chr20_379256	6	-	69	6	2470744	five_prime_UTR:1.0;	ENSG00000125835.17	SNRPB	chr20	protein_coding	small nuclear ribonucleoprotein polypeptides B and B1
chr20	58909683	58909804	chr20_377748	9	+	122	5	58909727	CDS:1.0;	ENSG00000087460.23	GNAS	chr20	protein_coding	GNAS complex locus
chr20	62346669	62346800	chr20_385197	22	-	132	11	62346751	CDS:0.91;intron:0.09;	ENSG00000130702.13	LAMA5	chr20	protein_coding	laminin, alpha 5
chr20	421784	421852	chr20_370692	4	+	69	4	421814	intron:1.0;	ENSG00000125826.19	RBCK1	chr20	protein_coding	RanBP-type and C3HC4-type zinc finger containing 1
chr20	59300554	59300574	chr20_377899	4	+	21	4	59300556	five_prime_UTR:1.0;	ENSG00000124205.15	EDN3	chr20	protein_coding	endothelin 3
chr20	36752655	36752677	chr20_374835	3	+	23	3	36752658	antisense;	ENSG00000149636.15	DSN1	chr20	protein_coding	DSN1, MIS12 kinetochore complex component
chr20	63254555	63254580	chr20_378476	3	+	26	3	63254555	noncoding_exon:1.0;	ENSG00000275620.1	FLJ16779	chr20	antisense	--
chr20	57282840	57282859	chr20_384400	3	-	20	3	57282842	antisense;	ENSG00000226308.1	RP4-813D12.3	chr20	lincRNA	--
chr20	40881135	40881159	chr20_382528	3	-	25	3	40881138	intergenic;	--
chr20	33607005	33607053	chr20_374078	3	+	49	3	33607010	CDS:1.0;	ENSG00000078699.21	CBFA2T2	chr20	protein_coding	core-binding factor, runt domain, alpha subunit 2; translocated to, 2
chr20	58910682	58910843	chr20_377753	20	+	162	8	58910682	three_prime_UTR:0.09;CDS:0.91;	ENSG00000087460.23	GNAS	chr20	protein_coding	GNAS complex locus
chr20	1135128	1135153	chr20_370741	3	+	26	3	1135131	CDS:1.0;	ENSG00000125818.17	PSMF1	chr20	protein_coding	proteasome (prosome, macropain) inhibitor subunit 1 (PI31)
chr20	5205319	5205345	chr20_371553	3	+	27	3	5205319	intergenic;	--
chr20	62312399	62312511	chr20_384993	21	-	113	15	62312455	CDS:1.0;	ENSG00000130702.13	LAMA5	chr20	protein_coding	laminin, alpha 5
chr20	37241420	37241462	chr20_374921	7	+	43	7	37241428	three_prime_UTR:1.0;	ENSG00000118705.16	RPN2	chr20	protein_coding	ribophorin II
chr20	52783995	52784018	chr20_376831	3	+	24	3	52783997	intergenic;	--
chr20	58208968	58208986	chr20_384531	3	-	19	3	58208969	intergenic;	--
chr20	62861220	62861268	chr20_385443	6	-	49	4	62861248	CDS:1.0;	ENSG00000101190.12	TCFL5	chr20	protein_coding	transcription factor-like 5 (basic helix-loop-helix)
chr20	37234019	37234046	chr20_374912	5	+	28	5	37234019	CDS:1.0;	ENSG00000118705.16	RPN2	chr20	protein_coding	ribophorin II
chr20	3873390	3873409	chr20_371300	4	+	20	4	3873391	three_prime_UTR:1.0;	ENSG00000088888.17	MAVS	chr20	protein_coding	mitochondrial antiviral signaling protein
chr20	2148512	2148530	chr20_370885	3	+	19	3	2148513	three_prime_UTR:1.0;	ENSG00000125834.12	STK35	chr20	protein_coding	serine/threonine kinase 35
chr20	62387320	62387382	chr20_378202	6	+	63	6	62387345	five_prime_UTR:0.29;CDS:0.71;	ENSG00000171858.17	RPS21	chr20	protein_coding	ribosomal protein S21
chr20	12952154	12952190	chr20_372599	4	+	37	4	12952168	antisense;	ENSG00000233048.1	RP5-1069C8.2	chr20	lincRNA	--
chr20	11050152	11050175	chr20_379954	7	-	24	7	11050155	intergenic;	--
chr20	50242551	50242581	chr20_383748	4	-	31	4	50242554	intergenic;	--
chr20	3209412	3209438	chr20_371067	5	+	27	5	3209413	five_prime_UTR:1.0;	ENSG00000125877.12	ITPA	chr20	protein_coding	inosine triphosphatase (nucleoside triphosphate pyrophosphatase)
chr20	34311471	34311478	chr20_374200	3	+	8	3	34311471	antisense;	ENSG00000101444.12	AHCY	chr20	protein_coding	adenosylhomocysteinase
chr20	62313326	62313379	chr20_385000	13	-	54	11	62313351	CDS:1.0;	ENSG00000130702.13	LAMA5	chr20	protein_coding	laminin, alpha 5
chr20	50955188	50955257	chr20_383897	3	-	70	3	50955208	CDS:1.0;	ENSG00000000419.12	DPM1	chr20	protein_coding	dolichyl-phosphate mannosyltransferase polypeptide 1, catalytic subunit
chr20	25058479	25058498	chr20_380626	3	-	20	3	25058481	five_prime_UTR:1.0;	ENSG00000154930.14	ACSS1	chr20	protein_coding	acyl-CoA synthetase short-chain family member 1
chr20	44410311	44410330	chr20_375654	4	+	20	4	44410311	intron:1.0;	ENSG00000101076.16	HNF4A	chr20	protein_coding	hepatocyte nuclear factor 4, alpha
chr20	31569167	31569217	chr20_373591	6	+	51	6	31569198	three_prime_UTR:1.0;	ENSG00000101294.16	HM13	chr20	protein_coding	histocompatibility (minor) 13
chr20	5993946	5993976	chr20_379762	3	-	31	3	5993951	intron:1.0;	ENSG00000278719.1	MCM8-AS1	chr20	antisense	MCM8 antisense RNA 1
chr20	46556470	46556491	chr20_383196	3	-	22	3	46556470	intergenic;	--
chr20	58895091	58895166	chr20_377699	7	+	76	6	58895136	intron:1.0;	ENSG00000087460.23	GNAS	chr20	protein_coding	GNAS complex locus
chr20	63932285	63932401	chr20_378852	9	+	117	4	63932319	three_prime_UTR:1.0;	ENSG00000101152.10	DNAJC5	chr20	protein_coding	DnaJ (Hsp40) homolog, subfamily C, member 5
chr20	17619697	17619728	chr20_380169	5	-	32	5	17619713	CDS:1.0;	ENSG00000125844.15	RRBP1	chr20	protein_coding	ribosome binding protein 1
chr20	32332996	32333022	chr20_373845	3	+	27	3	32332999	three_prime_UTR:1.0;	ENSG00000101350.7	KIF3B	chr20	protein_coding	kinesin family member 3B
chr20	24963350	24963401	chr20_380587	5	-	52	4	24963374	three_prime_UTR:1.0;	ENSG00000101474.11	APMAP	chr20	protein_coding	adipocyte plasma membrane associated protein
chr20	4248739	4248760	chr20_379570	7	-	22	7	4248741	CDS:1.0;	ENSG00000171873.7	ADRA1D	chr20	protein_coding	adrenoceptor alpha 1D
chr20	37204840	37204901	chr20_374879	15	+	62	10	37204875	CDS:1.0;	ENSG00000118705.16	RPN2	chr20	protein_coding	ribophorin II
chr20	62327619	62327669	chr20_385099	15	-	51	9	62327651	CDS:1.0;	ENSG00000130702.13	LAMA5	chr20	protein_coding	laminin, alpha 5
chr20	37223921	37223960	chr20_374899	5	+	40	5	37223938	CDS:1.0;	ENSG00000118705.16	RPN2	chr20	protein_coding	ribophorin II
chr20	62309987	62310103	chr20_384977	18	-	117	10	62309993	CDS:0.81;intron:0.19;	ENSG00000130702.13	LAMA5	chr20	protein_coding	laminin, alpha 5
chr20	62318453	62318650	chr20_385036	29	-	198	15	62318523	CDS:1.0;	ENSG00000130702.13	LAMA5	chr20	protein_coding	laminin, alpha 5
chr20	50191515	50191549	chr20_383747	4	-	35	4	50191517	antisense;	ENSG00000172216.5	CEBPB	chr20	protein_coding	CCAAT/enhancer binding protein (C/EBP), beta
chr20	51814544	51814591	chr20_384097	4	-	48	4	51814564	intergenic;	--
chr20	50903898	50903934	chr20_383807	6	-	37	6	50903915	CDS:1.0;	ENSG00000101126.15	ADNP	chr20	protein_coding	activity-dependent neuroprotector homeobox
chr20	38872834	38872863	chr20_375192	4	+	30	4	38872841	intron:1.0;	ENSG00000101445.9	PPP1R16B	chr20	protein_coding	protein phosphatase 1, regulatory subunit 16B
chr20	43463532	43463557	chr20_382744	4	-	26	4	43463539	antisense;	ENSG00000124193.14	SRSF6	chr20	protein_coding	serine/arginine-rich splicing factor 6
chr20	41202915	41202951	chr20_382551	3	-	37	3	41202932	CDS:1.0;	ENSG00000174306.21	ZHX3	chr20	protein_coding	zinc fingers and homeoboxes 3
chr20	43716117	43716153	chr20_375606	4	+	37	4	43716122	three_prime_UTR:1.0;	ENSG00000101057.15	MYBL2	chr20	protein_coding	v-myb avian myeloblastosis viral oncogene homolog-like 2
chr20	49280687	49280768	chr20_376472	88	+	82	61	49280733	intron:1.0;	ENSG00000177410.12	ZFAS1	chr20	antisense	ZNFX1 antisense RNA 1
chr20	58909520	58909593	chr20_377747	12	+	74	7	58909541	CDS:0.81;intron:0.19;	ENSG00000087460.23	GNAS	chr20	protein_coding	GNAS complex locus
chr20	3864674	3864714	chr20_371274	4	+	41	4	3864689	CDS:1.0;	ENSG00000088888.17	MAVS	chr20	protein_coding	mitochondrial antiviral signaling protein
chr20	17570029	17570046	chr20_380147	3	-	18	3	17570030	antisense;	ENSG00000125868.15	DSTN	chr20	protein_coding	destrin (actin depolymerizing factor)
chr20	44727669	44727779	chr20_375743	22	+	111	12	44727684	three_prime_UTR:1.0;	ENSG00000064205.10	WISP2	chr20	protein_coding	WNT1 inducible signaling pathway protein 2
chr20	34295575	34295585	chr20_374199	3	+	11	3	34295576	antisense;	ENSG00000101444.12	AHCY	chr20	protein_coding	adenosylhomocysteinase
chr20	62143347	62143410	chr20_384938	19	-	64	18	62143359	five_prime_UTR:1.0;	ENSG00000101182.14	PSMA7	chr20	protein_coding	proteasome (prosome, macropain) subunit, alpha type, 7
chr20	62968114	62968131	chr20_378453	3	+	18	3	62968115	three_prime_UTR:1.0;	ENSG00000101194.17	SLC17A9	chr20	protein_coding	solute carrier family 17 (vesicular nucleotide transporter), member 9
chr20	58995637	58995790	chr20_384651	23	-	154	10	58995710	three_prime_UTR:0.07;CDS:0.73;intron:0.2;	ENSG00000101160.13	CTSZ	chr20	protein_coding	cathepsin Z
chr20	49682198	49682227	chr20_376544	3	+	30	3	49682205	antisense;	ENSG00000158470.5	B4GALT5	chr20	protein_coding	UDP-Gal:betaGlcNAc beta 1,4- galactosyltransferase, polypeptide 5
chr20	62352241	62352355	chr20_385230	23	-	115	9	62352323	CDS:1.0;	ENSG00000130702.13	LAMA5	chr20	protein_coding	laminin, alpha 5
chr20	15693861	15693886	chr20_380074	7	-	26	7	15693867	antisense;	ENSG00000172264.16	MACROD2	chr20	protein_coding	MACRO domain containing 2
chr20	17457945	17457972	chr20_372741	6	+	28	6	17457947	intron:1.0;	ENSG00000125851.9	PCSK2	chr20	protein_coding	proprotein convertase subtilisin/kexin type 2
chr20	62388456	62388489	chr20_378210	13	+	34	13	62388464	three_prime_UTR:0.7;CDS:0.3;	ENSG00000171858.17	RPS21	chr20	protein_coding	ribosomal protein S21
chr21	46251583	46251601	chr21_223967	3	+	19	3	46251584	noncoding_exon:1.0;	ENSG00000215424.9	MCM3AP-AS1	chr21	antisense	MCM3AP antisense RNA 1
chr21	8258492	8258542	chr21_219092	27	+	51	27	8258515	intergenic;	--
chr21	45074718	45074735	chr21_227074	3	-	18	3	45074719	antisense;	ENSG00000197381.15	ADARB1	chr21	protein_coding	adenosine deaminase, RNA-specific, B1
chr21	22621009	22621033	chr21_220036	3	+	25	3	22621009	intergenic;	--
chr21	26053303	26053339	chr21_224807	7	-	37	7	26053312	CDS:1.0;	ENSG00000142192.20	APP	chr21	protein_coding	amyloid beta (A4) precursor protein
chr21	8259433	8259555	chr21_219101	13	+	123	7	8259517	intergenic;	--
chr21	16539836	16539859	chr21_219856	5	+	24	5	16539838	intron:1.0;	ENSG00000215386.10	MIR99AHG	chr21	lincRNA	mir-99a-let-7c cluster host gene
chr21	8253939	8254065	chr21_219070	35	+	127	26	8253954	intergenic;	--
chr21	25982343	25982469	chr21_224768	25	-	127	11	25982358	CDS:1.0;	ENSG00000142192.20	APP	chr21	protein_coding	amyloid beta (A4) precursor protein
chr21	45495357	45495406	chr21_223891	3	+	50	3	45495373	CDS:1.0;	ENSG00000182871.14	COL18A1	chr21	protein_coding	collagen, type XVIII, alpha 1
chr21	8395599	8395649	chr21_219134	22	+	51	22	8395605	intron:1.0;	ENSG00000280441.2	CH507-528H12.1	chr21	lincRNA	--
chr21	34980607	34980633	chr21_225730	4	-	27	4	34980613	intron:1.0;	ENSG00000159216.18	RUNX1	chr21	protein_coding	runt-related transcription factor 1
chr21	25573982	25574016	chr21_220066	5	+	35	5	25573985	noncoding_exon:1.0;	ENSG00000234883.3	MIR155HG	chr21	lincRNA	MIR155 host gene
chr21	8401531	8401702	chr21_219168	59	+	172	40	8401642	intron:1.0;	ENSG00000280441.2	CH507-528H12.1	chr21	lincRNA	--
chr21	44774873	44774936	chr21_226860	6	-	64	6	44774908	intron:1.0;	ENSG00000184787.18	UBE2G2	chr21	protein_coding	ubiquitin-conjugating enzyme E2G 2
chr21	8209855	8210149	chr21_219014	25	+	295	11	8209941	intron:1.0;	ENSG00000278996.1	CH507-513H4.1	chr21	lincRNA	--
chr21	43985454	43985473	chr21_226774	4	-	20	4	43985455	antisense;	ENSG00000160216.18	AGPAT3	chr21	protein_coding	1-acylglycerol-3-phosphate O-acyltransferase 3
chr21	43471055	43471092	chr21_226728	3	-	38	3	43471067	intron:1.0;	ENSG00000185186.8	LINC00313	chr21	lincRNA	long intergenic non-protein coding RNA 313
chr21	9327324	9327367	chr21_219242	3	+	44	3	9327337	intron:1.0;	ENSG00000278932.3	bP-21264C1.2	chr21	lincRNA	--
chr21	8441137	8441679	chr21_219200	133	+	543	36	8441544	intergenic;	--
chr21	8445187	8445278	chr21_219218	24	+	92	23	8445215	noncoding_exon:0.54;intron:0.46;	ENSG00000277644.1	FP236383.12	chr21	miRNA	--
chr21	34841214	34841263	chr21_221022	3	+	50	3	34841234	antisense;	ENSG00000159216.18	RUNX1	chr21	protein_coding	runt-related transcription factor 1
chr21	46432259	46432322	chr21_224118	4	+	64	4	46432280	intron:1.0;	ENSG00000160299.16	PCNT	chr21	protein_coding	pericentrin
chr21	8215907	8216033	chr21_219041	25	+	127	20	8215928	intron:1.0;	ENSG00000278996.1	CH507-513H4.1	chr21	lincRNA	--
chr21	31335066	31335090	chr21_225100	8	-	25	8	31335070	intron:1.0;	ENSG00000156299.12	TIAM1	chr21	protein_coding	T-cell lymphoma invasion and metastasis 1
chr21	43756621	43756712	chr21_222799	7	+	92	6	43756659	three_prime_UTR:1.0;	ENSG00000160209.18	PDXK	chr21	protein_coding	pyridoxal (pyridoxine, vitamin B6) kinase
chr21	41275586	41275669	chr21_222354	9	+	84	8	41275643	three_prime_UTR:1.0;	ENSG00000182240.15	BACE2	chr21	protein_coding	beta-site APP-cleaving enzyme 2
chr21	36748497	36748543	chr21_225830	3	-	47	3	36748524	antisense;	ENSG00000159263.15	SIM2	chr21	protein_coding	single-minded family bHLH transcription factor 2
chr21	25955740	25955755	chr21_224756	8	-	16	8	25955753	CDS:1.0;	ENSG00000142192.20	APP	chr21	protein_coding	amyloid beta (A4) precursor protein
chr21	32372506	32372544	chr21_225316	4	-	39	4	32372517	CDS:1.0;	ENSG00000142207.6	URB1	chr21	protein_coding	URB1 ribosome biogenesis 1 homolog (S. cerevisiae)
chr21	6992109	6992156	chr21_224268	5	-	48	4	6992126	noncoding_exon:1.0;	ENSG00000280018.3	CH507-154B10.2	chr21	lincRNA	--
chr21	25881367	25881452	chr21_224706	14	-	86	10	25881426	three_prime_UTR:1.0;	ENSG00000142192.20	APP	chr21	protein_coding	amyloid beta (A4) precursor protein
chr21	38303527	38303551	chr21_221592	3	+	25	3	38303529	three_prime_UTR:1.0;	ENSG00000157551.17	KCNJ15	chr21	protein_coding	potassium channel, inwardly rectifying subfamily J, member 15
chr21	26050999	26051128	chr21_224804	31	-	130	13	26051051	CDS:1.0;	ENSG00000142192.20	APP	chr21	protein_coding	amyloid beta (A4) precursor protein
chr21	36035396	36035442	chr21_225753	3	-	47	3	36035422	three_prime_UTR:1.0;	ENSG00000185917.13	SETD4	chr21	protein_coding	SET domain containing 4
chr21	8217467	8217871	chr21_219049	52	+	405	18	8217501	intron:1.0;	ENSG00000278996.1	CH507-513H4.1	chr21	lincRNA	--
chr21	8445763	8445954	chr21_219221	48	+	192	24	8445875	intergenic;	--
chr21	34888051	34888105	chr21_225719	4	-	55	4	34888066	intron:1.0;	ENSG00000159216.18	RUNX1	chr21	protein_coding	runt-related transcription factor 1
chr21	15045262	15045325	chr21_224446	3	-	64	3	15045303	intron:1.0;	ENSG00000180530.9	NRIP1	chr21	protein_coding	nuclear receptor interacting protein 1
chr21	41243375	41243412	chr21_222271	10	+	38	9	41243375	CDS:1.0;	ENSG00000182240.15	BACE2	chr21	protein_coding	beta-site APP-cleaving enzyme 2
chr21	8389907	8390057	chr21_219111	26	+	151	22	8390003	intron:1.0;	ENSG00000280441.2	CH507-528H12.1	chr21	lincRNA	--
chr21	13667219	13667239	chr21_219293	4	+	21	4	13667220	antisense;	ENSG00000227874.1	GRAMD4P1	chr21	processed_pseudogene	GRAM domain containing 4 pseudogene 1
chr21	8434084	8434244	chr21_219173	16	+	161	8	8434196	intergenic;	--
chr21	36973525	36973549	chr21_225984	5	-	25	5	36973529	intron:1.0;	ENSG00000159267.14	HLCS	chr21	protein_coding	holocarboxylase synthetase (biotin-(proprionyl-CoA-carboxylase (ATP-hydrolysing)) ligase)
chr21	8986647	8986722	chr21_219231	8	+	76	8	8986678	intergenic;	--
chr21	37202800	37202854	chr21_221396	4	+	55	4	37202829	three_prime_UTR:1.0;	ENSG00000182670.13	TTC3	chr21	protein_coding	tetratricopeptide repeat domain 3
chr21	45043788	45043827	chr21_223397	3	+	40	3	45043789	intergenic;	--
chr21	17706551	17706626	chr21_224552	11	-	76	6	17706563	antisense;	ENSG00000279648.1	AP000432.3	chr21	TEC	--
chr21	8218716	8218940	chr21_219053	47	+	225	30	8218849	intron:1.0;	ENSG00000278996.1	CH507-513H4.1	chr21	lincRNA	--
chr21	8215361	8215606	chr21_219038	50	+	246	27	8215483	intron:1.0;	ENSG00000278996.1	CH507-513H4.1	chr21	lincRNA	--
chr21	14084964	14085123	chr21_224326	27	-	160	15	14085001	antisense;	ENSG00000224905.6	AP001347.6	chr21	antisense	--
chr21	8216243	8216448	chr21_219044	55	+	206	31	8216329	intron:1.0;	ENSG00000278996.1	CH507-513H4.1	chr21	lincRNA	--
chr21	42388508	42388526	chr21_226570	5	-	19	5	42388524	CDS:1.0;	ENSG00000160183.13	TMPRSS3	chr21	protein_coding	transmembrane protease, serine 3
chr21	25881204	25881305	chr21_224703	25	-	102	13	25881249	three_prime_UTR:1.0;	ENSG00000142192.20	APP	chr21	protein_coding	amyloid beta (A4) precursor protein
chr21	36699723	36699756	chr21_221167	5	+	34	5	36699736	five_prime_UTR:0.7;CDS:0.3;	ENSG00000159263.15	SIM2	chr21	protein_coding	single-minded family bHLH transcription factor 2
chr21	46284690	46284740	chr21_227334	4	-	51	4	46284713	CDS:1.0;	ENSG00000160294.10	MCM3AP	chr21	protein_coding	minichromosome maintenance complex component 3 associated protein
chr21	8256773	8256822	chr21_219081	25	+	50	25	8256779	noncoding_exon:0.86;intron:0.14;	ENSG00000277739.1	RNA5-8S5	chr21	rRNA	RNA, 5.8S ribosomal 5
chr21	37202934	37203060	chr21_221397	9	+	127	4	37203004	three_prime_UTR:1.0;	ENSG00000182670.13	TTC3	chr21	protein_coding	tetratricopeptide repeat domain 3
chr21	8259613	8259808	chr21_219102	51	+	196	28	8259712	intergenic;	--
chr21	42849439	42849488	chr21_226645	5	-	50	5	42849458	intron:1.0;	ENSG00000160193.11	WDR4	chr21	protein_coding	WD repeat domain 4
chr21	16004388	16004416	chr21_219449	3	+	29	3	16004388	intergenic;	--
chr21	8439815	8439882	chr21_219193	26	+	68	26	8439821	noncoding_exon:0.9;intron:0.1;	ENSG00000278189.1	RNA5-8S5	chr21	rRNA	RNA, 5.8S ribosomal 5
chr21	8254066	8254494	chr21_219071	28	+	429	10	8254152	intergenic;	--
chr21	8251102	8251212	chr21_219059	30	+	111	27	8251165	intergenic;	--
chr21	38814879	38814970	chr21_221646	6	+	92	5	38814907	CDS:1.0;	ENSG00000157557.11	ETS2	chr21	protein_coding	v-ets avian erythroblastosis virus E26 oncogene homolog 2
chr21	8209613	8209849	chr21_219013	53	+	237	36	8209770	intron:1.0;	ENSG00000278996.1	CH507-513H4.1	chr21	lincRNA	--
chr21	36720795	36720820	chr21_225825	3	-	26	3	36720798	antisense;	ENSG00000159263.15	SIM2	chr21	protein_coding	single-minded family bHLH transcription factor 2
chr21	41275857	41275914	chr21_222356	10	+	58	10	41275875	three_prime_UTR:1.0;	ENSG00000182240.15	BACE2	chr21	protein_coding	beta-site APP-cleaving enzyme 2
chr21	8400513	8400791	chr21_219162	36	+	279	17	8400522	intron:1.0;	ENSG00000280441.2	CH507-528H12.1	chr21	lincRNA	--
chr21	32582361	32582382	chr21_225365	4	-	22	4	32582362	CDS:1.0;	ENSG00000242220.6	TCP10L	chr21	protein_coding	t-complex 10-like
chr21	36438147	36438171	chr21_225795	4	-	25	4	36438150	antisense;	ENSG00000230479.1	AP000695.6	chr21	antisense	--
chr21	25897572	25897579	chr21_224714	7	-	8	7	25897572	CDS:1.0;	ENSG00000142192.20	APP	chr21	protein_coding	amyloid beta (A4) precursor protein
chr21	38821646	38821810	chr21_221673	5	+	165	5	38821663	CDS:0.35;intron:0.65;	ENSG00000157557.11	ETS2	chr21	protein_coding	v-ets avian erythroblastosis virus E26 oncogene homolog 2
chr21	8399226	8399866	chr21_219156	228	+	641	97	8399764	intron:1.0;	ENSG00000280441.2	CH507-528H12.1	chr21	lincRNA	--
chr21	46266063	46266166	chr21_227305	5	-	104	4	46266086	CDS:1.0;	ENSG00000160294.10	MCM3AP	chr21	protein_coding	minichromosome maintenance complex component 3 associated protein
chr21	8398642	8398822	chr21_219153	33	+	181	20	8398742	intron:1.0;	ENSG00000280441.2	CH507-528H12.1	chr21	lincRNA	--
chr21	8435298	8435500	chr21_219180	6	+	203	3	8435464	noncoding_exon:0.3;intron:0.7;	ENSG00000276737.1	FP236383.7	chr21	miRNA	--
chr21	8442644	8442845	chr21_219206	38	+	202	27	8442746	intergenic;	--
chr21	25222690	25222718	chr21_224666	3	-	29	3	25222700	intron:1.0;	ENSG00000222042.1	AP000233.4	chr21	lincRNA	--
chr21	8988559	8988731	chr21_219239	8	+	173	5	8988589	intergenic;	--
chr21	15029271	15029319	chr21_224429	3	-	49	3	15029289	intron:1.0;	ENSG00000180530.9	NRIP1	chr21	protein_coding	nuclear receptor interacting protein 1
chr21	46363536	46363567	chr21_224016	4	+	32	4	46363548	CDS:1.0;	ENSG00000160299.16	PCNT	chr21	protein_coding	pericentrin
chr21	8398956	8399041	chr21_219155	15	+	86	14	8398971	intron:1.0;	ENSG00000280441.2	CH507-528H12.1	chr21	lincRNA	--
chr21	25881086	25881181	chr21_224702	17	-	96	12	25881130	three_prime_UTR:1.0;	ENSG00000142192.20	APP	chr21	protein_coding	amyloid beta (A4) precursor protein
chr21	41197044	41197075	chr21_226362	10	-	32	10	41197053	antisense;	ENSG00000182240.15	BACE2	chr21	protein_coding	beta-site APP-cleaving enzyme 2
chr21	8217895	8218009	chr21_219050	25	+	115	19	8217945	intron:1.0;	ENSG00000278996.1	CH507-513H4.1	chr21	lincRNA	--
chr21	8398394	8398637	chr21_219152	46	+	244	26	8398517	intron:1.0;	ENSG00000280441.2	CH507-528H12.1	chr21	lincRNA	--
chr21	8397260	8397463	chr21_219144	48	+	204	27	8397352	intron:1.0;	ENSG00000280441.2	CH507-528H12.1	chr21	lincRNA	--
chr21	8215615	8215787	chr21_219039	30	+	173	15	8215699	intron:1.0;	ENSG00000278996.1	CH507-513H4.1	chr21	lincRNA	--
chr21	38130501	38130521	chr21_226065	3	-	21	3	38130501	antisense;	ENSG00000198054.11	DSCR8	chr21	protein_coding	Down syndrome critical region 8
chr21	33584621	33584696	chr21_225521	3	-	76	3	33584656	CDS:1.0;	ENSG00000159147.17	DONSON	chr21	protein_coding	downstream neighbor of SON
chr21	8392672	8392883	chr21_219124	34	+	212	24	8392784	intron:1.0;	ENSG00000280441.2	CH507-528H12.1	chr21	lincRNA	--
chr21	8437161	8437342	chr21_219184	19	+	182	13	8437179	intergenic;	--
chr21	8436875	8437130	chr21_219183	48	+	256	32	8437011	intergenic;	--
chr21	19148981	19149009	chr21_224582	4	-	29	4	19148986	intergenic;	--
chr21	8401756	8401979	chr21_219169	64	+	224	42	8401895	intron:1.0;	ENSG00000280441.2	CH507-528H12.1	chr21	lincRNA	--
chr21	29235199	29235224	chr21_225060	3	-	26	3	29235202	antisense;	ENSG00000215533.8	LINC00189	chr21	sense_overlapping	long intergenic non-protein coding RNA 189
chr21	26170644	26170709	chr21_224878	5	-	66	5	26170655	five_prime_UTR:0.15;intron:0.85;	ENSG00000142192.20	APP	chr21	protein_coding	amyloid beta (A4) precursor protein
chr21	8438422	8438620	chr21_219187	25	+	199	24	8438559	antisense;	ENSG00000281181.1	CH507-513H4.3	chr21	lincRNA	--
chr21	25955687	25955731	chr21_224755	9	-	45	8	25955707	CDS:1.0;	ENSG00000142192.20	APP	chr21	protein_coding	amyloid beta (A4) precursor protein
chr21	44775026	44775087	chr21_226862	5	-	62	5	44775059	intron:1.0;	ENSG00000184787.18	UBE2G2	chr21	protein_coding	ubiquitin-conjugating enzyme E2G 2
chr21	25891765	25891868	chr21_224711	18	-	104	9	25891806	CDS:1.0;	ENSG00000142192.20	APP	chr21	protein_coding	amyloid beta (A4) precursor protein
chr21	40715396	40715421	chr21_221784	6	+	26	6	40715396	antisense;	ENSG00000171587.14	DSCAM	chr21	protein_coding	Down syndrome cell adhesion molecule
chr21	41241818	41241947	chr21_222266	20	+	130	11	41241935	CDS:1.0;	ENSG00000182240.15	BACE2	chr21	protein_coding	beta-site APP-cleaving enzyme 2
chr21	25881582	25881750	chr21_224708	23	-	169	9	25881680	three_prime_UTR:0.52;CDS:0.48;	ENSG00000142192.20	APP	chr21	protein_coding	amyloid beta (A4) precursor protein
chr21	40523754	40523779	chr21_226321	6	-	26	6	40523760	intron:1.0;	ENSG00000171587.14	DSCAM	chr21	protein_coding	Down syndrome cell adhesion molecule
chr21	33909081	33909171	chr21_225557	3	-	91	3	33909151	CDS:1.0;	ENSG00000249209.2	AP000304.12	chr21	protein_coding	--
chr21	43865308	43865326	chr21_226770	3	-	19	3	43865309	antisense;	ENSG00000160216.18	AGPAT3	chr21	protein_coding	1-acylglycerol-3-phosphate O-acyltransferase 3
chr21	29385952	29385978	chr21_225069	3	-	27	3	29385958	intergenic;	--
chr21	25905023	25905077	chr21_224720	15	-	55	11	25905051	CDS:1.0;	ENSG00000142192.20	APP	chr21	protein_coding	amyloid beta (A4) precursor protein
chr21	36245173	36245211	chr21_221096	3	+	39	3	36245182	CDS:1.0;	ENSG00000142197.12	DOPEY2	chr21	protein_coding	dopey family member 2
chr21	17901341	17901367	chr21_224568	4	-	27	4	17901343	antisense;	ENSG00000154645.13	CHODL	chr21	protein_coding	chondrolectin
chr21	41275677	41275785	chr21_222355	18	+	109	14	41275744	three_prime_UTR:1.0;	ENSG00000182240.15	BACE2	chr21	protein_coding	beta-site APP-cleaving enzyme 2
chr21	42388928	42389001	chr21_226572	6	-	74	6	42388930	CDS:1.0;	ENSG00000160183.13	TMPRSS3	chr21	protein_coding	transmembrane protease, serine 3
chr21	42849303	42849389	chr21_226644	6	-	87	5	42849337	intron:1.0;	ENSG00000160193.11	WDR4	chr21	protein_coding	WD repeat domain 4
chr21	8260151	8260228	chr21_219104	20	+	78	19	8260164	intergenic;	--
chr21	41250751	41250901	chr21_222301	20	+	151	11	41250863	CDS:1.0;	ENSG00000182240.15	BACE2	chr21	protein_coding	beta-site APP-cleaving enzyme 2
chr21	8215810	8215901	chr21_219040	19	+	92	18	8215843	intron:1.0;	ENSG00000278996.1	CH507-513H4.1	chr21	lincRNA	--
chr21	8398847	8398955	chr21_219154	17	+	109	16	8398883	intron:1.0;	ENSG00000280441.2	CH507-528H12.1	chr21	lincRNA	--
chr21	8400940	8401057	chr21_219165	22	+	118	20	8400982	intron:1.0;	ENSG00000280441.2	CH507-528H12.1	chr21	lincRNA	--
chr21	29933828	29933852	chr21_225077	6	-	25	6	29933832	intron:1.0;	ENSG00000171189.16	GRIK1	chr21	protein_coding	glutamate receptor, ionotropic, kainate 1
chr21	25954589	25954670	chr21_224752	18	-	82	10	25954605	CDS:1.0;	ENSG00000142192.20	APP	chr21	protein_coding	amyloid beta (A4) precursor protein
chr21	8212561	8212630	chr21_219024	33	+	70	33	8212570	intron:1.0;	ENSG00000278996.1	CH507-513H4.1	chr21	lincRNA	--
chr21	46227581	46227635	chr21_227263	5	-	55	5	46227586	CDS:1.0;	ENSG00000160285.14	LSS	chr21	protein_coding	lanosterol synthase (2,3-oxidosqualene-lanosterol cyclase)
chr21	25911740	25911935	chr21_224727	37	-	196	13	25911912	CDS:1.0;	ENSG00000142192.20	APP	chr21	protein_coding	amyloid beta (A4) precursor protein
chr21	25855796	25855826	chr21_220085	4	+	31	4	25855801	intergenic;	--
chr21	41168489	41168669	chr21_221804	18	+	181	10	41168529	CDS:0.48;intron:0.52;	ENSG00000182240.15	BACE2	chr21	protein_coding	beta-site APP-cleaving enzyme 2
chr21	17706197	17706260	chr21_224550	5	-	64	4	17706231	antisense;	ENSG00000279648.1	AP000432.3	chr21	TEC	--
chr21	38383628	38383651	chr21_226076	3	-	24	3	38383630	CDS:1.0;	ENSG00000157554.18	ERG	chr21	protein_coding	v-ets avian erythroblastosis virus E26 oncogene homolog
chr21	36532127	36532145	chr21_221160	4	+	19	4	36532129	noncoding_exon:1.0;	ENSG00000233818.1	AP000695.4	chr21	antisense	--
chr21	26000047	26000182	chr21_224779	30	-	136	11	26000064	CDS:1.0;	ENSG00000142192.20	APP	chr21	protein_coding	amyloid beta (A4) precursor protein
chr21	8206801	8207003	chr21_218999	29	+	203	23	8206956	intron:1.0;	ENSG00000278996.1	CH507-513H4.1	chr21	lincRNA	--
chr21	26112007	26112146	chr21_224827	19	-	140	9	26112053	CDS:1.0;	ENSG00000142192.20	APP	chr21	protein_coding	amyloid beta (A4) precursor protein
chr21	29335420	29335453	chr21_220218	3	+	34	3	29335427	intron:1.0;	ENSG00000156273.15	BACH1	chr21	protein_coding	BTB and CNC homology 1, basic leucine zipper transcription factor 1
chr21	26053235	26053297	chr21_224806	10	-	63	5	26053276	CDS:1.0;	ENSG00000142192.20	APP	chr21	protein_coding	amyloid beta (A4) precursor protein
chr21	17454827	17454859	chr21_224536	3	-	33	3	17454832	intergenic;	--
chr21	25881483	25881564	chr21_224707	15	-	82	11	25881528	three_prime_UTR:1.0;	ENSG00000142192.20	APP	chr21	protein_coding	amyloid beta (A4) precursor protein
chr21	44786041	44786090	chr21_226877	4	-	50	4	44786056	intron:1.0;	ENSG00000184787.18	UBE2G2	chr21	protein_coding	ubiquitin-conjugating enzyme E2G 2
chr21	31146933	31146957	chr21_220375	5	+	25	5	31146936	antisense;	ENSG00000156299.12	TIAM1	chr21	protein_coding	T-cell lymphoma invasion and metastasis 1
chr21	36703616	36703674	chr21_221177	4	+	59	4	36703642	intron:1.0;	ENSG00000159263.15	SIM2	chr21	protein_coding	single-minded family bHLH transcription factor 2
chr21	25975026	25975228	chr21_224765	29	-	203	9	25975069	CDS:0.79;intron:0.21;	ENSG00000142192.20	APP	chr21	protein_coding	amyloid beta (A4) precursor protein
chr21	25897586	25897655	chr21_224715	13	-	70	12	25897622	CDS:1.0;	ENSG00000142192.20	APP	chr21	protein_coding	amyloid beta (A4) precursor protein
chr21	42590970	42590997	chr21_226589	7	-	28	7	42590979	intergenic;	--
chr21	6992179	6992261	chr21_224269	6	-	83	5	6992217	noncoding_exon:1.0;	ENSG00000280018.3	CH507-154B10.2	chr21	lincRNA	--
chr21	33587819	33587900	chr21_225524	3	-	82	3	33587850	intron:1.0;	ENSG00000159147.17	DONSON	chr21	protein_coding	downstream neighbor of SON
chr21	39235511	39235534	chr21_221715	3	+	24	3	39235512	antisense;	ENSG00000185658.13	BRWD1	chr21	protein_coding	bromodomain and WD repeat domain containing 1
chr21	32316916	32317003	chr21_225213	6	-	88	4	32316963	CDS:1.0;	ENSG00000142207.6	URB1	chr21	protein_coding	URB1 ribosome biogenesis 1 homolog (S. cerevisiae)
chr21	8211163	8211349	chr21_219016	18	+	187	17	8211310	intron:1.0;	ENSG00000278996.1	CH507-513H4.1	chr21	lincRNA	--
chr21	16258003	16258042	chr21_219541	4	+	40	4	16258013	intron:1.0;	ENSG00000215386.10	MIR99AHG	chr21	lincRNA	mir-99a-let-7c cluster host gene
chr21	25975972	25976028	chr21_224767	13	-	57	8	25976025	CDS:1.0;	ENSG00000142192.20	APP	chr21	protein_coding	amyloid beta (A4) precursor protein
chr21	45602619	45602696	chr21_223919	8	+	78	6	45602670	noncoding_exon:1.0;	ENSG00000233922.2	AL133493.2	chr21	lincRNA	--
chr21	8218338	8218685	chr21_219052	82	+	348	42	8218606	intron:1.0;	ENSG00000278996.1	CH507-513H4.1	chr21	lincRNA	--
chr21	18186829	18186866	chr21_219992	11	+	38	11	18186834	intron:1.0;	ENSG00000154645.13	CHODL	chr21	protein_coding	chondrolectin
chr21	43694339	43694415	chr21_222674	6	+	77	5	43694374	three_prime_UTR:1.0;	ENSG00000160208.12	RRP1B	chr21	protein_coding	ribosomal RNA processing 1B
chr21	17706837	17706912	chr21_224554	6	-	76	4	17706876	antisense;	ENSG00000279648.1	AP000432.3	chr21	TEC	--
chrY	7020008	7020035	chrY_319002	5	-	28	5	7020012	antisense;	ENSG00000092377.13	TBL1Y	chrY	protein_coding	transducin (beta)-like 1, Y-linked
chrY	15593270	15593290	chrY_318887	5	+	21	5	15593273	noncoding_exon:1.0;	ENSG00000227166.1	STSP1	chrY	unprocessed_pseudogene	steroid sulfatase (microsomal) pseudogene 1
chrY	7221913	7221937	chrY_319004	3	-	25	3	7221914	intergenic;	--
chrY	17580038	17580077	chrY_319102	3	-	40	3	17580043	intergenic;	--
chrY	19592370	19592399	chrY_318921	3	+	30	3	19592371	intron:1.0;	ENSG00000131002.11	TXLNGY	chrY	transcribed_unprocessed_pseudogene	taxilin gamma pseudogene, Y-linked
chrY	2911193	2911213	chrY_318979	3	-	21	3	2911193	intergenic;	--
chrY	11972112	11972134	chrY_318837	6	+	23	6	11972114	noncoding_exon:1.0;	ENSG00000235649.2	MXRA5Y	chrY	unprocessed_pseudogene	matrix-remodelling associated 5, Y-linked, pseudogene
chrY	15912004	15912025	chrY_319093	7	-	22	7	15912009	intergenic;	--
chrY	3367773	3367804	chrY_318733	3	+	32	3	3367775	intergenic;	--
chrY	7199260	7199293	chrY_318757	4	+	34	4	7199266	intergenic;	--
chrY	10200150	10200196	chrY_318821	33	+	47	33	10200170	noncoding_exon:0.91;intron:0.09;	ENSG00000251705.1	RNA5-8SP6	chrY	rRNA	RNA, 5.8S ribosomal pseudogene 6
chrY	6933352	6933378	chrY_318999	5	-	27	5	6933355	antisense;	ENSG00000092377.13	TBL1Y	chrY	protein_coding	transducin (beta)-like 1, Y-linked
chrY	22279601	22279626	chrY_319153	3	-	26	3	22279606	intergenic;	--
chrY	10195884	10195956	chrY_318799	6	+	73	5	10195900	intergenic;	--
chrX	53546705	53546799	chrX_331587	13	-	95	8	53546777	CDS:1.0;	ENSG00000086758.15	HUWE1	chrX	protein_coding	HECT, UBA and WWE domain containing 1, E3 ubiquitin protein ligase
chrX	40378050	40378075	chrX_330119	3	-	26	3	40378056	intergenic;	--
chrX	148508693	148508715	chrX_327496	3	+	23	3	148508696	intron:1.0;	ENSG00000155966.13	AFF2	chrX	protein_coding	AF4/FMR2 family, member 2
chrX	15384898	15384916	chrX_320117	4	+	19	4	15384900	antisense;	ENSG00000087842.10	PIR	chrX	protein_coding	pirin (iron-binding nuclear protein)
chrX	16617150	16617201	chrX_329015	4	-	52	4	16617166	CDS:1.0;	ENSG00000047230.14	CTPS2	chrX	protein_coding	CTP synthase 2
chrX	71575202	71575290	chrX_324445	10	+	89	7	71575245	three_prime_UTR:1.0;	ENSG00000147162.13	OGT	chrX	protein_coding	O-linked N-acetylglucosamine (GlcNAc) transferase
chrX	3320918	3320936	chrX_328412	3	-	19	3	3320919	CDS:1.0;	ENSG00000101825.7	MXRA5	chrX	protein_coding	matrix-remodelling associated 5
chrX	53569615	53569670	chrX_331669	8	-	56	7	53569634	CDS:1.0;	ENSG00000086758.15	HUWE1	chrX	protein_coding	HECT, UBA and WWE domain containing 1, E3 ubiquitin protein ligase
chrX	137425118	137425139	chrX_327263	3	+	22	3	137425123	intergenic;	--
chrX	41196284	41196330	chrX_322037	4	+	47	4	41196306	CDS:1.0;	ENSG00000124486.12	USP9X	chrX	protein_coding	ubiquitin specific peptidase 9, X-linked
chrX	65550501	65550522	chrX_323881	3	+	22	3	65550503	intergenic;	--
chrX	153867463	153867550	chrX_336866	15	-	88	11	153867515	CDS:1.0;	ENSG00000198910.12	L1CAM	chrX	protein_coding	L1 cell adhesion molecule
chrX	53595369	53595403	chrX_331727	7	-	35	7	53595378	CDS:1.0;	ENSG00000086758.15	HUWE1	chrX	protein_coding	HECT, UBA and WWE domain containing 1, E3 ubiquitin protein ligase
chrX	150814900	150814936	chrX_336485	3	-	37	3	150814914	intron:1.0;	ENSG00000102181.19	CD99L2	chrX	protein_coding	CD99 molecule-like 2
chrX	53551004	53551189	chrX_331611	17	-	186	7	53551092	CDS:1.0;	ENSG00000086758.15	HUWE1	chrX	protein_coding	HECT, UBA and WWE domain containing 1, E3 ubiquitin protein ligase
chrX	124094017	124094041	chrX_326737	3	+	25	3	124094017	CDS:1.0;	ENSG00000101972.18	STAG2	chrX	protein_coding	stromal antigen 2
chrX	53558943	53559060	chrX_331639	10	-	118	7	53559023	CDS:0.77;intron:0.23;	ENSG00000086758.15	HUWE1	chrX	protein_coding	HECT, UBA and WWE domain containing 1, E3 ubiquitin protein ligase
chrX	124077960	124078038	chrX_326725	4	+	79	3	124077998	CDS:1.0;	ENSG00000101972.18	STAG2	chrX	protein_coding	stromal antigen 2
chrX	53589552	53589637	chrX_331710	10	-	86	6	53589584	CDS:1.0;	ENSG00000086758.15	HUWE1	chrX	protein_coding	HECT, UBA and WWE domain containing 1, E3 ubiquitin protein ligase
chrX	20126280	20126312	chrX_329374	3	-	33	3	20126288	three_prime_UTR:1.0;	ENSG00000173674.10	EIF1AX	chrX	protein_coding	eukaryotic translation initiation factor 1A, X-linked
chrX	120514287	120514312	chrX_335271	4	-	26	4	120514291	intergenic;	--
chrX	41205302	41205345	chrX_322052	5	+	44	4	41205302	CDS:1.0;	ENSG00000124486.12	USP9X	chrX	protein_coding	ubiquitin specific peptidase 9, X-linked
chrX	94274724	94274754	chrX_325096	3	+	31	3	94274730	intergenic;	--
chrX	53569809	53569827	chrX_331672	6	-	19	6	53569813	CDS:1.0;	ENSG00000086758.15	HUWE1	chrX	protein_coding	HECT, UBA and WWE domain containing 1, E3 ubiquitin protein ligase
chrX	23671528	23671603	chrX_320862	11	+	76	6	23671557	CDS:1.0;	ENSG00000123131.12	PRDX4	chrX	protein_coding	peroxiredoxin 4
chrX	53647451	53647574	chrX_331823	13	-	124	6	53647510	CDS:1.0;	ENSG00000086758.15	HUWE1	chrX	protein_coding	HECT, UBA and WWE domain containing 1, E3 ubiquitin protein ligase
chrX	153868677	153868727	chrX_336877	9	-	51	8	153868710	CDS:1.0;	ENSG00000198910.12	L1CAM	chrX	protein_coding	L1 cell adhesion molecule
chrX	147565861	147565883	chrX_327438	3	+	23	3	147565861	intergenic;	--
chrX	119922215	119922233	chrX_326492	3	+	19	3	119922216	antisense;	ENSG00000101882.9	NKAP	chrX	protein_coding	NFKB activating protein
chrX	107663212	107663271	chrX_334352	3	-	60	3	107663237	intergenic;	--
chrX	118200014	118200036	chrX_335057	3	-	23	3	118200016	intergenic;	--
chrX	118793135	118793185	chrX_326326	4	+	51	4	118793161	three_prime_UTR:1.0;	ENSG00000131724.10	IL13RA1	chrX	protein_coding	interleukin 13 receptor, alpha 1
chrX	18691437	18691461	chrX_329175	4	-	25	3	18691444	noncoding_exon:1.0;	ENSG00000237221.1	PPEF1-AS1	chrX	antisense	PPEF1 antisense RNA 1
chrX	124090650	124090764	chrX_326733	5	+	115	4	124090757	CDS:1.0;	ENSG00000101972.18	STAG2	chrX	protein_coding	stromal antigen 2
chrX	143430485	143430512	chrX_327387	4	+	28	4	143430492	intron:1.0;	ENSG00000227303.1	GS1-256O22.5	chrX	antisense	--
chrX	71563430	71563499	chrX_324412	11	+	70	7	71563485	CDS:1.0;	ENSG00000147162.13	OGT	chrX	protein_coding	O-linked N-acetylglucosamine (GlcNAc) transferase
chrX	105953160	105953173	chrX_334209	3	-	14	3	105953161	antisense;	ENSG00000123572.16	NRK	chrX	protein_coding	Nik related kinase
chrX	154366044	154366224	chrX_337308	30	-	181	13	154366217	CDS:1.0;	ENSG00000196924.14	FLNA	chrX	protein_coding	filamin A, alpha
chrX	153870096	153870175	chrX_336890	9	-	80	6	153870129	CDS:1.0;	ENSG00000198910.12	L1CAM	chrX	protein_coding	L1 cell adhesion molecule
chrX	154364820	154364957	chrX_337302	30	-	138	12	154364826	CDS:1.0;	ENSG00000196924.14	FLNA	chrX	protein_coding	filamin A, alpha
chrX	49168063	49168087	chrX_323113	3	+	25	3	49168063	three_prime_UTR:1.0;	ENSG00000269313.5	MAGIX	chrX	protein_coding	MAGI family member, X-linked
chrX	53533242	53533278	chrX_331522	8	-	37	8	53533247	three_prime_UTR:1.0;	ENSG00000086758.15	HUWE1	chrX	protein_coding	HECT, UBA and WWE domain containing 1, E3 ubiquitin protein ligase
chrX	82132073	82132099	chrX_333707	3	-	27	3	82132075	intergenic;	--
chrX	97565493	97565521	chrX_333879	5	-	29	5	97565498	intron:1.0;	ENSG00000236256.9	DIAPH2-AS1	chrX	antisense	DIAPH2 antisense RNA 1
chrX	107070500	107070557	chrX_334285	5	-	58	4	107070535	intron:1.0;	ENSG00000089682.16	RBM41	chrX	protein_coding	RNA binding motif protein 41
chrX	134490187	134490205	chrX_327099	4	+	19	4	134490187	CDS:1.0;	ENSG00000165704.14	HPRT1	chrX	protein_coding	hypoxanthine phosphoribosyltransferase 1
chrX	117646730	117646749	chrX_334997	3	-	20	3	117646731	intergenic;	--
chrX	78104339	78104399	chrX_324817	5	+	61	4	78104353	five_prime_UTR:0.02;CDS:0.98;	ENSG00000102144.13	PGK1	chrX	protein_coding	phosphoglycerate kinase 1
chrX	71568063	71568116	chrX_324420	15	+	54	15	71568087	CDS:1.0;	ENSG00000147162.13	OGT	chrX	protein_coding	O-linked N-acetylglucosamine (GlcNAc) transferase
chrX	48893467	48893516	chrX_330937	4	-	50	4	48893478	three_prime_UTR:1.0;	ENSG00000126768.12	TIMM17B	chrX	protein_coding	translocase of inner mitochondrial membrane 17 homolog B (yeast)
chrX	136214409	136214432	chrX_336038	3	-	24	3	136214415	three_prime_UTR:1.0;	ENSG00000129680.15	MAP7D3	chrX	protein_coding	MAP7 domain containing 3
chrX	153864824	153864964	chrX_336848	12	-	141	6	153864925	CDS:1.0;	ENSG00000198910.12	L1CAM	chrX	protein_coding	L1 cell adhesion molecule
chrX	53617048	53617102	chrX_331761	6	-	55	6	53617076	CDS:1.0;	ENSG00000086758.15	HUWE1	chrX	protein_coding	HECT, UBA and WWE domain containing 1, E3 ubiquitin protein ligase
chrX	74280176	74280225	chrX_333192	5	-	50	5	74280192	noncoding_exon:1.0;	ENSG00000230590.7	FTX	chrX	lincRNA	FTX transcript, XIST regulator (non-protein coding)
chrX	73803711	73803749	chrX_332793	3	-	39	3	73803713	antisense;	ENSG00000270641.1	TSIX	chrX	lincRNA	TSIX transcript, XIST antisense RNA
chrX	153864321	153864477	chrX_336844	21	-	157	8	153864396	CDS:1.0;	ENSG00000198910.12	L1CAM	chrX	protein_coding	L1 cell adhesion molecule
chrX	53543840	53543869	chrX_331566	6	-	30	6	53543840	CDS:1.0;	ENSG00000086758.15	HUWE1	chrX	protein_coding	HECT, UBA and WWE domain containing 1, E3 ubiquitin protein ligase
chrX	73805500	73805520	chrX_332797	3	-	21	3	73805501	antisense;	ENSG00000270641.1	TSIX	chrX	lincRNA	TSIX transcript, XIST antisense RNA
chrX	53573869	53573959	chrX_331675	9	-	91	7	53573905	CDS:1.0;	ENSG00000086758.15	HUWE1	chrX	protein_coding	HECT, UBA and WWE domain containing 1, E3 ubiquitin protein ligase
chrX	50013255	50013278	chrX_323209	3	+	24	3	50013256	intron:1.0;	ENSG00000171365.15	CLCN5	chrX	protein_coding	chloride channel, voltage-sensitive 5
chrX	149090200	149090222	chrX_327508	4	+	23	4	149090200	intergenic;	--
chrX	154783417	154783507	chrX_337444	3	-	91	3	154783440	CDS:0.9;intron:0.1;	ENSG00000130830.14	MPP1	chrX	protein_coding	membrane protein, palmitoylated 1, 55kDa
chrX	139798332	139798354	chrX_336191	4	-	23	4	139798344	CDS:1.0;	ENSG00000101974.14	ATP11C	chrX	protein_coding	ATPase, class VI, type 11C
chrX	136005384	136005410	chrX_327174	3	+	27	3	136005387	intron:1.0;	ENSG00000198689.9	SLC9A6	chrX	protein_coding	solute carrier family 9, subfamily A (NHE6, cation proton antiporter 6), member 6
chrX	48528444	48528682	chrX_322937	21	+	239	9	48528469	three_prime_UTR:0.95;CDS:0.05;	ENSG00000147155.10	EBP	chrX	protein_coding	emopamil binding protein (sterol isomerase)
chrX	154359595	154359648	chrX_337264	16	-	54	15	154359638	CDS:0.96;intron:0.04;	ENSG00000196924.14	FLNA	chrX	protein_coding	filamin A, alpha
chrX	53617110	53617147	chrX_331762	9	-	38	8	53617131	CDS:1.0;	ENSG00000086758.15	HUWE1	chrX	protein_coding	HECT, UBA and WWE domain containing 1, E3 ubiquitin protein ligase
chrX	78031399	78031419	chrX_333574	3	-	21	3	78031400	antisense;	ENSG00000165240.17	ATP7A	chrX	protein_coding	ATPase, Cu++ transporting, alpha polypeptide
chrX	7387567	7387588	chrX_328547	3	-	22	3	7387570	intergenic;	--
chrX	86053419	86053438	chrX_333799	3	-	20	3	86053421	intergenic;	--
chrX	102602646	102602706	chrX_325349	3	+	61	3	102602658	CDS:1.0;	ENSG00000125962.14	ARMCX5	chrX	protein_coding	armadillo repeat containing, X-linked 5
chrX	139149060	139149082	chrX_327301	3	+	23	3	139149061	antisense;	ENSG00000129682.13	FGF13	chrX	protein_coding	fibroblast growth factor 13
chrX	16844653	16844689	chrX_329061	4	-	37	4	16844664	three_prime_UTR:1.0;	ENSG00000102054.17	RBBP7	chrX	protein_coding	retinoblastoma binding protein 7
chrX	124063115	124063177	chrX_326715	4	+	63	4	124063143	CDS:1.0;	ENSG00000101972.18	STAG2	chrX	protein_coding	stromal antigen 2
chrX	17841384	17841412	chrX_329134	4	-	29	4	17841385	intron:1.0;	ENSG00000131831.17	RAI2	chrX	protein_coding	retinoic acid induced 2
chrX	153700621	153700690	chrX_336775	6	-	70	6	153700643	three_prime_UTR:1.0;	ENSG00000185825.15	BCAP31	chrX	protein_coding	B-cell receptor-associated protein 31
chrX	50008967	50008991	chrX_323207	3	+	25	3	50008967	intron:1.0;	ENSG00000171365.15	CLCN5	chrX	protein_coding	chloride channel, voltage-sensitive 5
chrX	53565066	53565239	chrX_331662	19	-	174	9	53565202	CDS:1.0;	ENSG00000086758.15	HUWE1	chrX	protein_coding	HECT, UBA and WWE domain containing 1, E3 ubiquitin protein ligase
chrX	101616562	101616588	chrX_334034	6	-	27	6	101616570	CDS:1.0;	ENSG00000198960.10	ARMCX6	chrX	protein_coding	armadillo repeat containing, X-linked 6
chrX	153868840	153868940	chrX_336878	15	-	101	7	153868840	CDS:1.0;	ENSG00000198910.12	L1CAM	chrX	protein_coding	L1 cell adhesion molecule
chrX	29107401	29107425	chrX_329754	3	-	25	3	29107406	antisense;	ENSG00000169306.9	IL1RAPL1	chrX	protein_coding	interleukin 1 receptor accessory protein-like 1
chrX	77676193	77676280	chrX_333435	6	-	88	4	77676247	CDS:0.63;intron:0.37;	ENSG00000085224.20	ATRX	chrX	protein_coding	alpha thalassemia/mental retardation syndrome X-linked
chrX	119787413	119787472	chrX_335167	4	-	60	4	119787421	intron:1.0;	ENSG00000198918.7	RPL39	chrX	protein_coding	ribosomal protein L39
chrX	154352307	154352447	chrX_337216	23	-	141	12	154352374	CDS:1.0;	ENSG00000196924.14	FLNA	chrX	protein_coding	filamin A, alpha
chrX	77785980	77786006	chrX_333529	4	-	27	4	77785985	five_prime_UTR:0.19;CDS:0.77;intron:0.04;	ENSG00000085224.20	ATRX	chrX	protein_coding	alpha thalassemia/mental retardation syndrome X-linked
chrX	41334217	41334335	chrX_322108	7	+	119	5	41334257	five_prime_UTR:0.3;CDS:0.38;intron:0.32;	ENSG00000215301.9	DDX3X	chrX	protein_coding	DEAD (Asp-Glu-Ala-Asp) box helicase 3, X-linked
chrX	108580532	108580573	chrX_325783	5	+	42	5	108580542	CDS:1.0;	ENSG00000188153.12	COL4A5	chrX	protein_coding	collagen, type IV, alpha 5
chrX	40605747	40605912	chrX_321900	8	+	166	5	40605777	three_prime_UTR:0.95;CDS:0.05;	ENSG00000182220.13	ATP6AP2	chrX	protein_coding	ATPase, H+ transporting, lysosomal accessory protein 2
chrX	40597248	40597273	chrX_321887	5	+	26	5	40597252	CDS:1.0;	ENSG00000182220.13	ATP6AP2	chrX	protein_coding	ATPase, H+ transporting, lysosomal accessory protein 2
chrX	53552328	53552441	chrX_331621	10	-	114	8	53552366	CDS:1.0;	ENSG00000086758.15	HUWE1	chrX	protein_coding	HECT, UBA and WWE domain containing 1, E3 ubiquitin protein ligase
chrX	19301938	19301966	chrX_320633	3	+	29	3	19301938	intergenic;	--
chrX	73802045	73802094	chrX_332790	3	-	50	3	73802061	antisense;	ENSG00000270641.1	TSIX	chrX	lincRNA	TSIX transcript, XIST antisense RNA
chrX	37078382	37078402	chrX_321704	3	+	21	3	37078382	antisense;	ENSG00000214071.4	RP11-31H15.2	chrX	unprocessed_pseudogene	--
chrX	25008024	25008048	chrX_321558	3	+	25	3	25008024	antisense;	ENSG00000004848.6	ARX	chrX	protein_coding	aristaless related homeobox
chrX	53645290	53645369	chrX_331818	11	-	80	6	53645310	CDS:0.75;intron:0.25;	ENSG00000086758.15	HUWE1	chrX	protein_coding	HECT, UBA and WWE domain containing 1, E3 ubiquitin protein ligase
chrX	53533340	53533411	chrX_331523	8	-	72	6	53533370	CDS:1.0;	ENSG00000086758.15	HUWE1	chrX	protein_coding	HECT, UBA and WWE domain containing 1, E3 ubiquitin protein ligase
chrX	154351883	154352021	chrX_337212	20	-	139	10	154351915	CDS:1.0;	ENSG00000196924.14	FLNA	chrX	protein_coding	filamin A, alpha
chrX	154432265	154432350	chrX_328133	9	+	86	7	154432274	CDS:1.0;	ENSG00000071553.16	ATP6AP1	chrX	protein_coding	ATPase, H+ transporting, lysosomal accessory protein 1
chrX	5562924	5562948	chrX_328480	3	-	25	3	5562927	intergenic;	--
chrX	109388503	109388581	chrX_334530	3	-	79	3	109388542	CDS:1.0;	ENSG00000101890.4	GUCY2F	chrX	protein_coding	guanylate cyclase 2F, retinal
chrX	130429849	130429873	chrX_326952	5	+	25	5	130429850	intergenic;	--
chrX	154428673	154428757	chrX_328121	7	+	85	6	154428722	five_prime_UTR:0.23;CDS:0.77;	ENSG00000071553.16	ATP6AP1	chrX	protein_coding	ATPase, H+ transporting, lysosomal accessory protein 1
chrX	30224347	30224372	chrX_329770	3	-	26	3	30224352	intergenic;	--
chrX	16844918	16844964	chrX_329063	5	-	47	5	16844919	three_prime_UTR:1.0;	ENSG00000102054.17	RBBP7	chrX	protein_coding	retinoblastoma binding protein 7
chrX	57595920	57595960	chrX_323806	4	+	41	4	57595940	three_prime_UTR:1.0;	ENSG00000198455.4	ZXDB	chrX	protein_coding	zinc finger, X-linked, duplicated B
chrX	53542491	53542546	chrX_331561	10	-	56	9	53542511	CDS:0.87;intron:0.13;	ENSG00000086758.15	HUWE1	chrX	protein_coding	HECT, UBA and WWE domain containing 1, E3 ubiquitin protein ligase
chrX	140776314	140776407	chrX_327326	5	+	94	3	140776317	intergenic;	--
chrX	53614663	53614745	chrX_331756	10	-	83	6	53614710	CDS:1.0;	ENSG00000086758.15	HUWE1	chrX	protein_coding	HECT, UBA and WWE domain containing 1, E3 ubiquitin protein ligase
chrX	49200225	49200254	chrX_323135	4	+	30	4	49200233	intron:1.0;	ENSG00000237341.1	SYP-AS1	chrX	antisense	SYP antisense RNA 1
chrX	54815294	54815442	chrX_323576	4	+	149	4	54815368	CDS:1.0;	ENSG00000102316.16	MAGED2	chrX	protein_coding	melanoma antigen family D2
chrX	108606869	108606892	chrX_325826	5	+	24	4	108606871	CDS:1.0;	ENSG00000188153.12	COL4A5	chrX	protein_coding	collagen, type IV, alpha 5
chrX	139563258	139563278	chrX_327310	5	+	21	5	139563260	three_prime_UTR:1.0;	ENSG00000101981.10	F9	chrX	protein_coding	coagulation factor IX
chrX	53534009	53534091	chrX_331527	7	-	83	7	53534044	CDS:1.0;	ENSG00000086758.15	HUWE1	chrX	protein_coding	HECT, UBA and WWE domain containing 1, E3 ubiquitin protein ligase
chrX	139798678	139798690	chrX_336192	4	-	13	4	139798678	CDS:1.0;	ENSG00000101974.14	ATP11C	chrX	protein_coding	ATPase, class VI, type 11C
chrX	53590403	53590499	chrX_331712	12	-	97	6	53590435	CDS:1.0;	ENSG00000086758.15	HUWE1	chrX	protein_coding	HECT, UBA and WWE domain containing 1, E3 ubiquitin protein ligase
chrX	154359731	154359757	chrX_337265	12	-	27	12	154359731	CDS:1.0;	ENSG00000196924.14	FLNA	chrX	protein_coding	filamin A, alpha
chrX	153700783	153700905	chrX_336776	7	-	123	5	153700854	three_prime_UTR:1.0;	ENSG00000185825.15	BCAP31	chrX	protein_coding	B-cell receptor-associated protein 31
chrX	73806976	73807019	chrX_332799	3	-	44	3	73806983	antisense;	ENSG00000270641.1	TSIX	chrX	lincRNA	TSIX transcript, XIST antisense RNA
chrX	153862626	153862778	chrX_336838	17	-	153	8	153862715	three_prime_UTR:0.24;CDS:0.76;	ENSG00000198910.12	L1CAM	chrX	protein_coding	L1 cell adhesion molecule
chrX	52979270	52979295	chrX_323286	4	+	26	4	52979271	antisense;	ENSG00000268350.7	FAM156A	chrX	protein_coding	family with sequence similarity 156, member A
chrX	109659444	109659470	chrX_334571	3	-	27	3	109659449	CDS:1.0;	ENSG00000068366.19	ACSL4	chrX	protein_coding	acyl-CoA synthetase long-chain family member 4
chrX	53600177	53600258	chrX_331732	10	-	82	6	53600187	CDS:1.0;	ENSG00000086758.15	HUWE1	chrX	protein_coding	HECT, UBA and WWE domain containing 1, E3 ubiquitin protein ligase
chrX	40591362	40591365	chrX_321885	4	+	4	4	40591363	CDS:1.0;	ENSG00000182220.13	ATP6AP2	chrX	protein_coding	ATPase, H+ transporting, lysosomal accessory protein 2
chrX	153870055	153870073	chrX_336889	9	-	19	9	153870055	CDS:1.0;	ENSG00000198910.12	L1CAM	chrX	protein_coding	L1 cell adhesion molecule
chrX	39226173	39226197	chrX_321832	4	+	25	4	39226175	antisense;	ENSG00000224610.1	RP11-265P11.1	chrX	lincRNA	--
chrX	55161208	55161229	chrX_323611	4	+	22	4	55161212	intron:1.0;	ENSG00000158639.11	PAGE5	chrX	protein_coding	P antigen family, member 5 (prostate associated)
chrX	47218976	47219035	chrX_322698	7	+	60	6	47218979	five_prime_UTR:1.0;	ENSG00000102225.15	CDK16	chrX	protein_coding	cyclin-dependent kinase 16
chrX	54182723	54182776	chrX_331958	3	-	54	3	54182753	CDS:1.0;	ENSG00000184083.11	FAM120C	chrX	protein_coding	family with sequence similarity 120C
chrX	153865452	153865500	chrX_336853	27	-	49	27	153865478	CDS:1.0;	ENSG00000198910.12	L1CAM	chrX	protein_coding	L1 cell adhesion molecule
chrX	71615984	71616003	chrX_324463	3	+	20	3	71615986	antisense;	ENSG00000186810.7	CXCR3	chrX	protein_coding	chemokine (C-X-C motif) receptor 3
chrX	5974609	5974634	chrX_319221	3	+	26	3	5974609	antisense;	ENSG00000146938.14	NLGN4X	chrX	protein_coding	neuroligin 4, X-linked
chrX	53583636	53583857	chrX_331691	27	-	222	7	53583685	CDS:1.0;	ENSG00000086758.15	HUWE1	chrX	protein_coding	HECT, UBA and WWE domain containing 1, E3 ubiquitin protein ligase
chrX	46556276	46556301	chrX_330693	6	-	26	6	46556280	intergenic;	--
chrX	53544586	53544664	chrX_331575	6	-	79	6	53544625	CDS:1.0;	ENSG00000086758.15	HUWE1	chrX	protein_coding	HECT, UBA and WWE domain containing 1, E3 ubiquitin protein ligase
chrX	45209602	45209626	chrX_330419	4	-	25	4	45209605	antisense;	ENSG00000229491.5	RP11-342D14.1	chrX	antisense	--
chrX	53573808	53573866	chrX_331674	9	-	59	8	53573819	CDS:1.0;	ENSG00000086758.15	HUWE1	chrX	protein_coding	HECT, UBA and WWE domain containing 1, E3 ubiquitin protein ligase
chrX	119616392	119616420	chrX_335116	3	-	29	3	119616404	three_prime_UTR:1.0;	ENSG00000125354.22	2019-09-06	chrX	protein_coding	septin 6
chrX	31218432	31218452	chrX_321635	3	+	21	3	31218435	antisense;	ENSG00000198947.14	DMD	chrX	protein_coding	dystrophin
chrX	68513368	68513405	chrX_323995	3	+	38	3	68513387	CDS:1.0;	ENSG00000181704.11	YIPF6	chrX	protein_coding	Yip1 domain family, member 6
chrX	139785225	139785273	chrX_336183	3	-	49	3	139785228	CDS:1.0;	ENSG00000101974.14	ATP11C	chrX	protein_coding	ATPase, class VI, type 11C
chrX	23667542	23667735	chrX_320858	21	+	194	8	23667687	five_prime_UTR:0.1;CDS:0.85;intron:0.04;	ENSG00000123131.12	PRDX4	chrX	protein_coding	peroxiredoxin 4
chrX	23679164	23679207	chrX_320865	8	+	44	6	23679185	CDS:1.0;	ENSG00000123131.12	PRDX4	chrX	protein_coding	peroxiredoxin 4
chrX	71545171	71545245	chrX_324343	9	+	75	8	71545182	intron:1.0;	ENSG00000147162.13	OGT	chrX	protein_coding	O-linked N-acetylglucosamine (GlcNAc) transferase
chrX	70165832	70165979	chrX_324083	4	+	148	3	70165956	CDS:1.0;	ENSG00000089289.15	IGBP1	chrX	protein_coding	immunoglobulin (CD79A) binding protein 1
chrX	151957387	151957438	chrX_336553	6	-	52	6	151957405	intron:1.0;	ENSG00000102287.16	GABRE	chrX	protein_coding	gamma-aminobutyric acid (GABA) A receptor, epsilon
chrX	154354072	154354291	chrX_337228	37	-	220	20	154354280	CDS:0.64;intron:0.36;	ENSG00000196924.14	FLNA	chrX	protein_coding	filamin A, alpha
chrX	41196672	41196708	chrX_322041	4	+	37	4	41196679	CDS:1.0;	ENSG00000124486.12	USP9X	chrX	protein_coding	ubiquitin specific peptidase 9, X-linked
chrX	11868204	11868224	chrX_328822	3	-	21	3	11868205	intergenic;	--
chrX	139782546	139782592	chrX_336177	4	-	47	4	139782552	CDS:1.0;	ENSG00000101974.14	ATP11C	chrX	protein_coding	ATPase, class VI, type 11C
chrX	109054506	109054601	chrX_325934	32	+	96	25	109054535	noncoding_exon:0.52;intron:0.48;	ENSG00000275110.1	MIR6087	chrX	miRNA	microRNA 6087
chrX	53604676	53604805	chrX_331742	6	-	130	6	53604713	CDS:1.0;	ENSG00000086758.15	HUWE1	chrX	protein_coding	HECT, UBA and WWE domain containing 1, E3 ubiquitin protein ligase
chrX	153870894	153870960	chrX_336896	10	-	67	8	153870919	CDS:1.0;	ENSG00000198910.12	L1CAM	chrX	protein_coding	L1 cell adhesion molecule
chrX	23721898	23721984	chrX_329547	5	-	87	3	23721948	CDS:1.0;	ENSG00000123130.16	ACOT9	chrX	protein_coding	acyl-CoA thioesterase 9
chrX	23674989	23675106	chrX_320864	8	+	118	5	23675034	CDS:1.0;	ENSG00000123131.12	PRDX4	chrX	protein_coding	peroxiredoxin 4
chrX	56113284	56113308	chrX_332037	3	-	25	3	56113288	intergenic;	--
chrX	129983367	129983386	chrX_326891	3	+	20	3	129983370	intron:1.0;	ENSG00000085185.15	BCORL1	chrX	protein_coding	BCL6 corepressor-like 1
chrX	154366666	154366832	chrX_337314	17	-	167	12	154366741	CDS:0.61;intron:0.39;	ENSG00000196924.14	FLNA	chrX	protein_coding	filamin A, alpha
chrX	41166156	41166203	chrX_321999	4	+	48	4	41166172	CDS:1.0;	ENSG00000124486.12	USP9X	chrX	protein_coding	ubiquitin specific peptidase 9, X-linked
chrX	16870139	16870223	chrX_329112	7	-	85	4	16870186	five_prime_UTR:1.0;	ENSG00000102054.17	RBBP7	chrX	protein_coding	retinoblastoma binding protein 7
chrX	153871056	153871179	chrX_336897	9	-	124	7	153871131	CDS:1.0;	ENSG00000198910.12	L1CAM	chrX	protein_coding	L1 cell adhesion molecule
chrX	127440616	127440645	chrX_326796	4	+	30	4	127440617	intergenic;	--
chrX	21205149	21205173	chrX_329484	3	-	25	3	21205152	intergenic;	--
chrX	93421060	93421086	chrX_325082	3	+	27	3	93421060	intergenic;	--
chrX	153869866	153869934	chrX_336888	11	-	69	9	153869928	CDS:1.0;	ENSG00000198910.12	L1CAM	chrX	protein_coding	L1 cell adhesion molecule
chrX	53155667	53155710	chrX_323393	3	+	44	3	53155673	intron:1.0;	ENSG00000232593.6	KANTR	chrX	lincRNA	KDM5C adjacent non-coding transcript
chrX	134425663	134425681	chrX_335913	3	-	19	3	134425664	antisense;	ENSG00000156531.16	PHF6	chrX	protein_coding	PHD finger protein 6
chrX	155058340	155058360	chrX_337457	5	-	21	5	155058342	antisense;	ENSG00000165775.17	FUNDC2	chrX	protein_coding	FUN14 domain containing 2
chrX	154365135	154365259	chrX_337304	36	-	125	14	154365183	CDS:1.0;	ENSG00000196924.14	FLNA	chrX	protein_coding	filamin A, alpha
chrX	153861683	153861834	chrX_336830	16	-	152	7	153861793	three_prime_UTR:1.0;	ENSG00000198910.12	L1CAM	chrX	protein_coding	L1 cell adhesion molecule
chrX	134237257	134237289	chrX_327055	11	+	33	11	134237268	five_prime_UTR:1.0;	ENSG00000203952.9	CCDC160	chrX	protein_coding	coiled-coil domain containing 160
chrX	120455459	120455493	chrX_335259	6	-	35	6	120455468	CDS:1.0;	ENSG00000005893.15	LAMP2	chrX	protein_coding	lysosomal-associated membrane protein 2
chrX	21080670	21080696	chrX_329481	9	-	27	9	21080677	intergenic;	--
chrX	77663438	77663491	chrX_333426	5	-	54	5	77663450	CDS:1.0;	ENSG00000085224.20	ATRX	chrX	protein_coding	alpha thalassemia/mental retardation syndrome X-linked
chrX	51856816	51856842	chrX_331247	4	-	27	4	51856823	antisense;	ENSG00000179222.17	MAGED1	chrX	protein_coding	melanoma antigen family D1
chrX	130108533	130108574	chrX_335613	4	-	42	4	130108548	intron:1.0;	ENSG00000102034.16	ELF4	chrX	protein_coding	E74-like factor 4 (ets domain transcription factor)
chrX	119791573	119791617	chrX_335170	6	-	45	6	119791576	five_prime_UTR:0.93;CDS:0.07;	ENSG00000198918.7	RPL39	chrX	protein_coding	ribosomal protein L39
chrX	153865703	153865709	chrX_336855	12	-	7	12	153865703	CDS:1.0;	ENSG00000198910.12	L1CAM	chrX	protein_coding	L1 cell adhesion molecule
chrX	47890329	47890362	chrX_330837	7	-	34	7	47890337	antisense;	ENSG00000197779.13	ZNF81	chrX	protein_coding	zinc finger protein 81
chrX	153782720	153782741	chrX_328007	3	+	22	3	153782720	intron:1.0;	ENSG00000184343.10	SRPK3	chrX	protein_coding	SRSF protein kinase 3
chrX	53602572	53602651	chrX_331737	8	-	80	6	53602581	CDS:1.0;	ENSG00000086758.15	HUWE1	chrX	protein_coding	HECT, UBA and WWE domain containing 1, E3 ubiquitin protein ligase
chrX	19607975	19608038	chrX_329297	3	-	64	3	19608001	CDS:1.0;	ENSG00000147010.17	SH3KBP1	chrX	protein_coding	SH3-domain kinase binding protein 1
chrX	9295727	9295752	chrX_319332	4	+	26	4	9295728	intergenic;	--
chrX	77644692	77644716	chrX_324760	3	+	25	3	77644698	antisense;	ENSG00000085224.20	ATRX	chrX	protein_coding	alpha thalassemia/mental retardation syndrome X-linked
chrX	108586614	108586658	chrX_325789	7	+	45	6	108586614	CDS:1.0;	ENSG00000188153.12	COL4A5	chrX	protein_coding	collagen, type IV, alpha 5
chrX	67695408	67695428	chrX_323982	3	+	21	3	67695411	intron:1.0;	ENSG00000169083.15	AR	chrX	protein_coding	androgen receptor
chrX	154775055	154775126	chrX_328315	8	+	72	7	154775070	intron:1.0;	ENSG00000130826.15	DKC1	chrX	protein_coding	dyskeratosis congenita 1, dyskerin
chrX	41169979	41170030	chrX_322006	4	+	52	4	41169998	CDS:0.71;intron:0.29;	ENSG00000124486.12	USP9X	chrX	protein_coding	ubiquitin specific peptidase 9, X-linked
chrX	154359284	154359406	chrX_337261	22	-	123	10	154359315	CDS:1.0;	ENSG00000196924.14	FLNA	chrX	protein_coding	filamin A, alpha
chrX	55367465	55367491	chrX_323617	4	+	27	4	55367466	intergenic;	--
chrX	49174671	49174726	chrX_323122	6	+	56	6	49174681	three_prime_UTR:0.58;CDS:0.42;	ENSG00000102007.10	PLP2	chrX	protein_coding	proteolipid protein 2 (colonic epithelium-enriched)
chrX	40062337	40062393	chrX_330012	5	-	57	4	40062384	CDS:1.0;	ENSG00000183337.16	BCOR	chrX	protein_coding	BCL6 corepressor
chrX	154436182	154436290	chrX_328159	11	+	109	8	154436204	three_prime_UTR:1.0;	ENSG00000071553.16	ATP6AP1	chrX	protein_coding	ATPase, H+ transporting, lysosomal accessory protein 1
chrX	53589645	53589816	chrX_331711	19	-	172	7	53589721	CDS:1.0;	ENSG00000086758.15	HUWE1	chrX	protein_coding	HECT, UBA and WWE domain containing 1, E3 ubiquitin protein ligase
chrX	40606437	40606476	chrX_321906	4	+	40	4	40606454	three_prime_UTR:1.0;	ENSG00000182220.13	ATP6AP2	chrX	protein_coding	ATPase, H+ transporting, lysosomal accessory protein 2
chrX	41085741	41085790	chrX_321922	5	+	50	5	41085762	five_prime_UTR:1.0;	ENSG00000124486.12	USP9X	chrX	protein_coding	ubiquitin specific peptidase 9, X-linked
chrX	136879191	136879273	chrX_336098	48	-	83	38	136879217	intron:1.0;	ENSG00000147274.14	RBMX	chrX	protein_coding	RNA binding motif protein, X-linked
chrX	153704035	153704094	chrX_336782	4	-	60	4	153704071	CDS:1.0;	ENSG00000185825.15	BCAP31	chrX	protein_coding	B-cell receptor-associated protein 31
chrX	154400279	154400362	chrX_328096	4	+	84	4	154400325	intron:1.0;	ENSG00000147403.16	RPL10	chrX	protein_coding	ribosomal protein L10
chrX	53573749	53573787	chrX_331673	9	-	39	7	53573751	CDS:1.0;	ENSG00000086758.15	HUWE1	chrX	protein_coding	HECT, UBA and WWE domain containing 1, E3 ubiquitin protein ligase
chrX	53627763	53627839	chrX_331780	7	-	77	6	53627811	CDS:1.0;	ENSG00000086758.15	HUWE1	chrX	protein_coding	HECT, UBA and WWE domain containing 1, E3 ubiquitin protein ligase
chrX	41167495	41167571	chrX_322001	8	+	77	6	41167544	CDS:1.0;	ENSG00000124486.12	USP9X	chrX	protein_coding	ubiquitin specific peptidase 9, X-linked
chrX	147879182	147879204	chrX_336353	3	-	23	3	147879182	intergenic;	--
chrX	53551265	53551357	chrX_331613	11	-	93	6	53551265	CDS:1.0;	ENSG00000086758.15	HUWE1	chrX	protein_coding	HECT, UBA and WWE domain containing 1, E3 ubiquitin protein ligase
chrX	124849621	124849647	chrX_335450	11	-	27	11	124849626	intron:1.0;	ENSG00000009694.13	TENM1	chrX	protein_coding	teneurin transmembrane protein 1
chrX	152994100	152994118	chrX_336724	3	-	19	3	152994102	five_prime_UTR:1.0;	ENSG00000198883.11	PNMA5	chrX	protein_coding	paraneoplastic Ma antigen family member 5
chrX	153875763	153875838	chrX_336919	6	-	76	6	153875814	five_prime_UTR:0.03;CDS:0.97;	ENSG00000198910.12	L1CAM	chrX	protein_coding	L1 cell adhesion molecule
chrX	139774933	139774953	chrX_336175	3	-	21	3	139774951	CDS:1.0;	ENSG00000101974.14	ATP11C	chrX	protein_coding	ATPase, class VI, type 11C
chrX	108697293	108697366	chrX_325924	7	+	74	6	108697326	three_prime_UTR:1.0;	ENSG00000188153.12	COL4A5	chrX	protein_coding	collagen, type IV, alpha 5
chrX	47203540	47203579	chrX_322650	7	+	40	6	47203540	CDS:1.0;	ENSG00000130985.16	UBA1	chrX	protein_coding	ubiquitin-like modifier activating enzyme 1
chrX	48911496	48911517	chrX_323086	3	+	22	3	48911497	antisense;	ENSG00000102100.14	SLC35A2	chrX	protein_coding	solute carrier family 35 (UDP-galactose transporter), member A2
chrX	68574132	68574152	chrX_324015	3	+	21	3	68574133	intergenic;	--
chrX	104850487	104850512	chrX_325559	3	+	26	3	104850489	intron:1.0;	ENSG00000189108.12	IL1RAPL2	chrX	protein_coding	interleukin 1 receptor accessory protein-like 2
chrX	69672548	69672599	chrX_324062	7	+	52	7	69672574	intron:1.0;	ENSG00000158813.17	EDA	chrX	protein_coding	ectodysplasin A
chrX	104974071	104974099	chrX_334168	3	-	29	3	104974078	antisense;	ENSG00000189108.12	IL1RAPL2	chrX	protein_coding	interleukin 1 receptor accessory protein-like 2
chrX	16834301	16834346	chrX_320250	4	+	46	4	16834324	CDS:1.0;	ENSG00000086712.12	TXLNG	chrX	protein_coding	taxilin gamma
chrX	152983019	152983039	chrX_327895	3	+	21	3	152983020	intergenic;	--
chrX	47203183	47203214	chrX_322649	8	+	32	6	47203209	CDS:1.0;	ENSG00000130985.16	UBA1	chrX	protein_coding	ubiquitin-like modifier activating enzyme 1
chrX	115640448	115640488	chrX_326176	3	+	41	3	115640463	CDS:1.0;	ENSG00000102024.17	PLS3	chrX	protein_coding	plastin 3
chrX	41201228	41201280	chrX_322049	14	+	53	11	41201252	CDS:1.0;	ENSG00000124486.12	USP9X	chrX	protein_coding	ubiquitin specific peptidase 9, X-linked
chrX	105955504	105955508	chrX_334210	3	-	5	3	105955504	antisense;	ENSG00000123572.16	NRK	chrX	protein_coding	Nik related kinase
chrX	154433634	154433677	chrX_328138	6	+	44	6	154433649	CDS:1.0;	ENSG00000071553.16	ATP6AP1	chrX	protein_coding	ATPase, H+ transporting, lysosomal accessory protein 1
chrX	109847285	109847308	chrX_325947	4	+	24	4	109847285	intergenic;	--
chrX	120455502	120455568	chrX_335260	7	-	67	4	120455535	CDS:1.0;	ENSG00000005893.15	LAMP2	chrX	protein_coding	lysosomal-associated membrane protein 2
chrX	108440009	108440206	chrX_325681	14	+	198	4	108440132	five_prime_UTR:0.59;CDS:0.41;	ENSG00000188153.12	COL4A5	chrX	protein_coding	collagen, type IV, alpha 5
chrX	53394840	53394888	chrX_331445	5	-	49	5	53394854	CDS:1.0;	ENSG00000072501.17	SMC1A	chrX	protein_coding	structural maintenance of chromosomes 1A
chrX	13734788	13734822	chrX_328855	4	-	35	4	13734800	antisense;	ENSG00000046651.14	OFD1	chrX	protein_coding	oral-facial-digital syndrome 1
chrX	101485032	101485065	chrX_334026	8	-	34	8	101485034	intergenic;	--
chrX	18674951	18674986	chrX_329173	3	-	36	3	18674957	intergenic;	--
chrX	71564600	71564644	chrX_324413	11	+	45	7	71564618	CDS:1.0;	ENSG00000147162.13	OGT	chrX	protein_coding	O-linked N-acetylglucosamine (GlcNAc) transferase
chrX	78125967	78126026	chrX_324868	7	+	60	6	78125995	three_prime_UTR:1.0;	ENSG00000102144.13	PGK1	chrX	protein_coding	phosphoglycerate kinase 1
chrX	134769976	134770019	chrX_335938	3	-	44	3	134770001	three_prime_UTR:1.0;	ENSG00000156504.16	FAM122B	chrX	protein_coding	family with sequence similarity 122B
chrX	47054377	47054445	chrX_322501	4	+	69	4	47054407	CDS:1.0;	ENSG00000102221.13	JADE3	chrX	protein_coding	jade family PHD finger 3
chrX	53628492	53628566	chrX_331784	9	-	75	8	53628518	CDS:1.0;	ENSG00000086758.15	HUWE1	chrX	protein_coding	HECT, UBA and WWE domain containing 1, E3 ubiquitin protein ligase
chrX	77521417	77521484	chrX_333345	8	-	68	7	77521432	CDS:1.0;	ENSG00000085224.20	ATRX	chrX	protein_coding	alpha thalassemia/mental retardation syndrome X-linked
chrX	91436068	91436085	chrX_325068	3	+	18	3	91436069	CDS:1.0;	ENSG00000174740.7	PABPC5	chrX	protein_coding	poly(A) binding protein, cytoplasmic 5
chrX	72185456	72185510	chrX_324478	3	+	55	3	72185457	intron:1.0;	ENSG00000102309.12	PIN4	chrX	protein_coding	peptidylprolyl cis/trans isomerase, NIMA-interacting 4
chrX	54563808	54563852	chrX_323530	3	+	45	3	54563812	intergenic;	--
chrX	154354824	154355072	chrX_337233	55	-	249	16	154355014	CDS:1.0;	ENSG00000196924.14	FLNA	chrX	protein_coding	filamin A, alpha
chrX	10610808	10610860	chrX_328681	3	-	53	3	10610821	intron:1.0;	ENSG00000101871.14	MID1	chrX	protein_coding	midline 1
chrX	108584489	108584525	chrX_325788	8	+	37	7	108584496	CDS:1.0;	ENSG00000188153.12	COL4A5	chrX	protein_coding	collagen, type IV, alpha 5
chrX	68093221	68093246	chrX_332368	4	-	26	4	68093225	intron:1.0;	ENSG00000079482.12	OPHN1	chrX	protein_coding	oligophrenin 1
chrX	40062745	40062773	chrX_330013	4	-	29	4	40062745	CDS:1.0;	ENSG00000183337.16	BCOR	chrX	protein_coding	BCL6 corepressor
chrX	53082567	53082608	chrX_331273	4	-	42	4	53082570	antisense;	ENSG00000184205.14	TSPYL2	chrX	protein_coding	TSPY-like 2
chrX	108580982	108581004	chrX_325785	4	+	23	4	108580982	CDS:1.0;	ENSG00000188153.12	COL4A5	chrX	protein_coding	collagen, type IV, alpha 5
chrX	139195163	139195181	chrX_336146	4	-	19	4	139195165	intron:1.0;	ENSG00000129682.13	FGF13	chrX	protein_coding	fibroblast growth factor 13
chrX	86799150	86799169	chrX_325022	5	+	20	5	86799152	intron:1.0;	ENSG00000126733.20	DACH2	chrX	protein_coding	dachshund family transcription factor 2
chrX	27218446	27218463	chrX_321583	3	+	18	3	27218447	antisense;	ENSG00000228933.7	RP11-268G12.1	chrX	lincRNA	--
chrX	127595985	127596011	chrX_326798	3	+	27	3	127595985	intergenic;	--
chrX	130264194	130264215	chrX_326938	3	+	22	3	130264198	antisense;	ENSG00000056277.15	ZNF280C	chrX	protein_coding	zinc finger protein 280C
chrX	55019940	55019964	chrX_323605	4	+	25	4	55019942	antisense;	ENSG00000158578.18	ALAS2	chrX	protein_coding	5'-aminolevulinate synthase 2
chrX	66018936	66018959	chrX_323958	3	+	24	3	66018936	noncoding_exon:1.0;	ENSG00000274536.4	RP6-159A1.4	chrX	antisense	--
chrX	27980320	27980339	chrX_321591	4	+	20	4	27980323	antisense;	ENSG00000226372.2	DCAF8L1	chrX	protein_coding	DDB1 and CUL4 associated factor 8-like 1
chrX	129805704	129805735	chrX_335539	4	-	32	4	129805708	three_prime_UTR:1.0;	ENSG00000188706.12	ZDHHC9	chrX	protein_coding	zinc finger, DHHC-type containing 9
chrX	53545028	53545039	chrX_331578	6	-	12	6	53545028	CDS:1.0;	ENSG00000086758.15	HUWE1	chrX	protein_coding	HECT, UBA and WWE domain containing 1, E3 ubiquitin protein ligase
chrX	53413338	53413401	chrX_331486	10	-	64	9	53413345	CDS:1.0;	ENSG00000072501.17	SMC1A	chrX	protein_coding	structural maintenance of chromosomes 1A
chrX	46218495	46218524	chrX_322406	5	+	30	5	46218498	intergenic;	--
chrX	67804490	67804514	chrX_332358	3	-	25	3	67804492	intergenic;	--
chrX	154349648	154349855	chrX_337199	26	-	208	10	154349827	CDS:1.0;	ENSG00000196924.14	FLNA	chrX	protein_coding	filamin A, alpha
chrX	53539698	53539786	chrX_331554	9	-	89	6	53539728	CDS:1.0;	ENSG00000086758.15	HUWE1	chrX	protein_coding	HECT, UBA and WWE domain containing 1, E3 ubiquitin protein ligase
chrX	53544686	53544762	chrX_331576	8	-	77	6	53544748	CDS:1.0;	ENSG00000086758.15	HUWE1	chrX	protein_coding	HECT, UBA and WWE domain containing 1, E3 ubiquitin protein ligase
chrX	107716795	107716814	chrX_325641	3	+	20	3	107716797	antisense;	ENSG00000157514.16	TSC22D3	chrX	protein_coding	TSC22 domain family, member 3
chrX	53634257	53634298	chrX_331803	7	-	42	6	53634286	CDS:1.0;	ENSG00000086758.15	HUWE1	chrX	protein_coding	HECT, UBA and WWE domain containing 1, E3 ubiquitin protein ligase
chrX	150767631	150767673	chrX_336461	3	-	43	3	150767647	three_prime_UTR:1.0;	ENSG00000102181.19	CD99L2	chrX	protein_coding	CD99 molecule-like 2
chrX	121972869	121972922	chrX_326558	7	+	54	7	121972885	intergenic;	--
chrX	47176505	47176628	chrX_322560	8	+	124	6	47176566	CDS:0.66;intron:0.34;	ENSG00000182872.15	RBM10	chrX	protein_coding	RNA binding motif protein 10
chrX	65741773	65741844	chrX_323951	9	+	72	6	65741781	three_prime_UTR:1.0;	ENSG00000147065.16	MSN	chrX	protein_coding	moesin
chrX	78104271	78104306	chrX_324815	4	+	36	4	78104276	five_prime_UTR:1.0;	ENSG00000102144.13	PGK1	chrX	protein_coding	phosphoglycerate kinase 1
chrX	74122493	74122542	chrX_324695	4	+	50	3	74122497	intron:1.0;	ENSG00000232928.2	DDX3P1	chrX	processed_pseudogene	DEAD (Asp-Glu-Ala-Asp) box polypeptide 3, pseudogene 1
chrX	73845120	73845142	chrX_324591	4	+	23	4	73845122	antisense;	ENSG00000229807.9	XIST	chrX	lincRNA	X inactive specific transcript (non-protein coding)
chrX	53584220	53584269	chrX_331695	7	-	50	6	53584233	CDS:1.0;	ENSG00000086758.15	HUWE1	chrX	protein_coding	HECT, UBA and WWE domain containing 1, E3 ubiquitin protein ligase
chrX	106928786	106928809	chrX_334236	3	-	24	3	106928787	antisense;	ENSG00000165376.10	CLDN2	chrX	protein_coding	claudin 2
chrX	153870789	153870893	chrX_336895	10	-	105	7	153870831	CDS:1.0;	ENSG00000198910.12	L1CAM	chrX	protein_coding	L1 cell adhesion molecule
chrX	13770986	13771231	chrX_328858	3	-	246	3	13771085	three_prime_UTR:0.82;intron:0.18;	ENSG00000046653.14	GPM6B	chrX	protein_coding	glycoprotein M6B
chrX	108614910	108614930	chrX_325839	4	+	21	4	108614910	CDS:1.0;	ENSG00000188153.12	COL4A5	chrX	protein_coding	collagen, type IV, alpha 5
chrX	117674784	117674802	chrX_334998	3	-	19	3	117674786	intergenic;	--
chrX	20211474	20211504	chrX_320692	3	+	31	3	20211475	antisense;	ENSG00000177189.12	RPS6KA3	chrX	protein_coding	ribosomal protein S6 kinase, 90kDa, polypeptide 3
chrX	153862379	153862512	chrX_336836	15	-	134	10	153862397	three_prime_UTR:1.0;	ENSG00000198910.12	L1CAM	chrX	protein_coding	L1 cell adhesion molecule
chrX	35956119	35956137	chrX_329900	4	-	19	4	35956121	antisense;	ENSG00000165164.12	CFAP47	chrX	protein_coding	cilia and flagella associated protein 47
chrX	94084244	94084267	chrX_325093	3	+	24	3	94084246	intergenic;	--
chrX	111412189	111412207	chrX_326045	3	+	19	3	111412190	antisense;	ENSG00000077279.16	DCX	chrX	protein_coding	doublecortin
chrX	40605919	40605959	chrX_321901	6	+	41	6	40605926	three_prime_UTR:1.0;	ENSG00000182220.13	ATP6AP2	chrX	protein_coding	ATPase, H+ transporting, lysosomal accessory protein 2
chrX	131612393	131612421	chrX_326971	7	+	29	7	131612397	intergenic;	--
chrX	53558631	53558779	chrX_331636	23	-	149	13	53558661	CDS:0.84;intron:0.16;	ENSG00000086758.15	HUWE1	chrX	protein_coding	HECT, UBA and WWE domain containing 1, E3 ubiquitin protein ligase
chrX	152509335	152509356	chrX_336657	3	-	22	3	152509338	intergenic;	--
chrX	3945268	3945291	chrX_328460	5	-	24	5	3945271	intergenic;	--
chrX	53563753	53563821	chrX_331656	14	-	69	8	53563779	CDS:1.0;	ENSG00000086758.15	HUWE1	chrX	protein_coding	HECT, UBA and WWE domain containing 1, E3 ubiquitin protein ligase
chrX	108580690	108580738	chrX_325784	6	+	49	4	108580724	CDS:1.0;	ENSG00000188153.12	COL4A5	chrX	protein_coding	collagen, type IV, alpha 5
chrX	101410800	101410821	chrX_325286	3	+	22	3	101410801	intron:1.0;	ENSG00000257529.5	RPL36A-HNRNPH2	chrX	protein_coding	RPL36A-HNRNPH2 readthrough
chrX	139783212	139783267	chrX_336180	4	-	56	3	139783228	CDS:1.0;	ENSG00000101974.14	ATP11C	chrX	protein_coding	ATPase, class VI, type 11C
chrX	23683670	23683705	chrX_320871	6	+	36	5	23683670	CDS:1.0;	ENSG00000123131.12	PRDX4	chrX	protein_coding	peroxiredoxin 4
chrX	41334174	41334206	chrX_322107	5	+	33	5	41334182	five_prime_UTR:1.0;	ENSG00000215301.9	DDX3X	chrX	protein_coding	DEAD (Asp-Glu-Ala-Asp) box helicase 3, X-linked
chrX	10566928	10567091	chrX_328663	6	-	164	5	10566943	CDS:1.0;	ENSG00000101871.14	MID1	chrX	protein_coding	midline 1
chrX	53561755	53561924	chrX_331647	25	-	170	7	53561869	CDS:1.0;	ENSG00000086758.15	HUWE1	chrX	protein_coding	HECT, UBA and WWE domain containing 1, E3 ubiquitin protein ligase
chrX	53549091	53549255	chrX_331603	19	-	165	8	53549182	CDS:1.0;	ENSG00000086758.15	HUWE1	chrX	protein_coding	HECT, UBA and WWE domain containing 1, E3 ubiquitin protein ligase
chrX	53562830	53562929	chrX_331651	12	-	100	8	53562908	CDS:1.0;	ENSG00000086758.15	HUWE1	chrX	protein_coding	HECT, UBA and WWE domain containing 1, E3 ubiquitin protein ligase
chrX	153700518	153700597	chrX_336774	6	-	80	5	153700534	three_prime_UTR:1.0;	ENSG00000185825.15	BCAP31	chrX	protein_coding	B-cell receptor-associated protein 31
chrX	145717845	145717871	chrX_336323	3	-	27	3	145717852	intergenic;	--
chrX	72713891	72713954	chrX_332770	3	-	64	3	72713923	five_prime_UTR:1.0;	ENSG00000067177.14	PHKA1	chrX	protein_coding	phosphorylase kinase, alpha 1 (muscle)
chrX	53562151	53562244	chrX_331649	16	-	94	10	53562172	CDS:1.0;	ENSG00000086758.15	HUWE1	chrX	protein_coding	HECT, UBA and WWE domain containing 1, E3 ubiquitin protein ligase
chrX	74242223	74242284	chrX_333043	6	-	62	5	74242258	intron:1.0;	ENSG00000230590.7	FTX	chrX	lincRNA	FTX transcript, XIST regulator (non-protein coding)
chrX	41123470	41123506	chrX_321955	6	+	37	4	41123477	five_prime_UTR:1.0;	ENSG00000124486.12	USP9X	chrX	protein_coding	ubiquitin specific peptidase 9, X-linked
chrX	113883608	113883626	chrX_326126	3	+	19	3	113883610	noncoding_exon:1.0;	ENSG00000270524.1	QTRT1P1	chrX	processed_pseudogene	queuine tRNA-ribosyltransferase 1 pseudogene 1
chrX	51902857	51902882	chrX_331250	8	-	26	8	51902862	intergenic;	--
chrX	134074730	134074762	chrX_327051	3	+	33	3	134074735	intergenic;	--
chrX	40051382	40051417	chrX_329995	4	-	36	4	40051396	three_prime_UTR:1.0;	ENSG00000183337.16	BCOR	chrX	protein_coding	BCL6 corepressor
chrX	102807463	102807481	chrX_334062	3	-	19	3	102807464	antisense;	ENSG00000223546.6	LINC00630	chrX	lincRNA	long intergenic non-protein coding RNA 630
chrX	139731722	139731755	chrX_336163	3	-	34	3	139731724	CDS:1.0;	ENSG00000101974.14	ATP11C	chrX	protein_coding	ATPase, class VI, type 11C
chrX	154352811	154352924	chrX_337219	23	-	114	20	154352855	CDS:1.0;	ENSG00000196924.14	FLNA	chrX	protein_coding	filamin A, alpha
chrX	41197373	41197442	chrX_322042	7	+	70	6	41197406	CDS:1.0;	ENSG00000124486.12	USP9X	chrX	protein_coding	ubiquitin specific peptidase 9, X-linked
chrX	32818971	32818994	chrX_321655	4	+	24	4	32818973	antisense;	ENSG00000198947.14	DMD	chrX	protein_coding	dystrophin
chrX	42110305	42110327	chrX_322183	4	+	23	4	42110306	intergenic;	--
chrX	154354380	154354425	chrX_337229	19	-	46	18	154354380	CDS:1.0;	ENSG00000196924.14	FLNA	chrX	protein_coding	filamin A, alpha
chrX	53537555	53537684	chrX_331545	12	-	130	6	53537653	CDS:1.0;	ENSG00000086758.15	HUWE1	chrX	protein_coding	HECT, UBA and WWE domain containing 1, E3 ubiquitin protein ligase
chrX	149774262	149774280	chrX_336420	3	-	19	3	149774264	antisense;	ENSG00000171116.7	HSFX1	chrX	protein_coding	heat shock transcription factor family, X linked 1
chrX	132204372	132204391	chrX_335820	4	-	20	4	132204375	three_prime_UTR:1.0;	ENSG00000123728.9	RAP2C	chrX	protein_coding	RAP2C, member of RAS oncogene family
chrX	71536216	71536300	chrX_324316	12	+	85	9	71536263	CDS:1.0;	ENSG00000147162.13	OGT	chrX	protein_coding	O-linked N-acetylglucosamine (GlcNAc) transferase
chrX	154353000	154353204	chrX_337220	33	-	205	14	154353165	CDS:1.0;	ENSG00000196924.14	FLNA	chrX	protein_coding	filamin A, alpha
chrX	53557381	53557427	chrX_331634	13	-	47	10	53557424	CDS:1.0;	ENSG00000086758.15	HUWE1	chrX	protein_coding	HECT, UBA and WWE domain containing 1, E3 ubiquitin protein ligase
chrX	100822345	100822383	chrX_325207	3	+	39	3	100822356	CDS:1.0;	ENSG00000101811.13	CSTF2	chrX	protein_coding	cleavage stimulation factor, 3' pre-RNA, subunit 2, 64kDa
chrX	71562846	71562892	chrX_324404	10	+	47	9	71562870	CDS:1.0;	ENSG00000147162.13	OGT	chrX	protein_coding	O-linked N-acetylglucosamine (GlcNAc) transferase
chrX	77905716	77905753	chrX_333567	3	-	38	3	77905721	antisense;	ENSG00000131174.4	COX7B	chrX	protein_coding	cytochrome c oxidase subunit VIIb
chrX	154532987	154533012	chrX_328277	3	+	26	3	154532988	antisense;	ENSG00000160211.15	G6PD	chrX	protein_coding	glucose-6-phosphate dehydrogenase
chrX	71283678	71283721	chrX_324222	6	+	44	5	71283693	five_prime_UTR:1.0;	ENSG00000147140.15	NONO	chrX	protein_coding	non-POU domain containing, octamer-binding
chrX	47193851	47194024	chrX_322589	12	+	174	6	47193882	five_prime_UTR:1.0;	ENSG00000130985.16	UBA1	chrX	protein_coding	ubiquitin-like modifier activating enzyme 1
chrX	37010820	37010838	chrX_329913	3	-	19	3	37010821	antisense;	ENSG00000198173.4	FAM47C	chrX	protein_coding	family with sequence similarity 47, member C
chrX	53536379	53536452	chrX_331539	10	-	74	7	53536427	CDS:1.0;	ENSG00000086758.15	HUWE1	chrX	protein_coding	HECT, UBA and WWE domain containing 1, E3 ubiquitin protein ligase
chr13	44434126	44434183	chr13_9214	7	-	58	6	44434142	three_prime_UTR:1.0;	ENSG00000102804.14	TSC22D1	chr13	protein_coding	TSC22 domain family, member 1
chr13	113320375	113320470	chr13_6778	10	+	96	7	113320389	CDS:1.0;	ENSG00000185896.10	LAMP1	chr13	protein_coding	lysosomal-associated membrane protein 1
chr13	52032892	52032946	chr13_2902	3	+	55	3	52032898	three_prime_UTR:1.0;	ENSG00000253797.2	UTP14C	chr13	protein_coding	UTP14, U3 small nucleolar ribonucleoprotein, homolog C (yeast)
chr13	72852319	72852344	chr13_11222	4	-	26	4	72852324	antisense;	ENSG00000083535.15	PIBF1	chr13	protein_coding	progesterone immunomodulatory binding factor 1
chr13	30463692	30463694	chr13_8193	3	-	3	3	30463693	five_prime_UTR:1.0;	ENSG00000189403.14	HMGB1	chr13	protein_coding	high mobility group box 1
chr13	104062653	104062676	chr13_5675	3	+	24	3	104062654	intergenic;	--
chr13	110512527	110512595	chr13_6025	6	+	69	5	110512529	three_prime_UTR:1.0;	ENSG00000134871.17	COL4A2	chr13	protein_coding	collagen, type IV, alpha 2
chr13	44436569	44436617	chr13_9229	4	-	49	4	44436597	CDS:1.0;	ENSG00000102804.14	TSC22D1	chr13	protein_coding	TSC22 domain family, member 1
chr13	92340401	92340426	chr13_4132	3	+	26	3	92340403	intron:1.0;	ENSG00000179399.13	GPC5	chr13	protein_coding	glypican 5
chr13	110149914	110149939	chr13_13540	4	-	26	4	110149917	three_prime_UTR:1.0;	ENSG00000187498.14	COL4A1	chr13	protein_coding	collagen, type IV, alpha 1
chr13	30115274	30115299	chr13_8142	6	-	26	6	30115279	intergenic;	--
chr13	90807049	90807074	chr13_3963	3	+	26	3	90807049	intergenic;	--
chr13	32332192	32332217	chr13_1110	4	+	26	4	32332194	intron:1.0;	ENSG00000139618.14	BRCA2	chr13	protein_coding	breast cancer 2, early onset
chr13	44917925	44917998	chr13_9298	4	-	74	3	44917925	intergenic;	--
chr13	51452974	51453031	chr13_9879	4	-	58	4	51453003	five_prime_UTR:0.42;intron:0.58;	ENSG00000102786.14	INTS6	chr13	protein_coding	integrator complex subunit 6
chr13	29510406	29510475	chr13_7912	6	-	70	5	29510421	three_prime_UTR:1.0;	ENSG00000139514.12	SLC7A1	chr13	protein_coding	solute carrier family 7 (cationic amino acid transporter, y+ system), member 1
chr13	23329254	23329279	chr13_7555	5	-	26	5	23329259	three_prime_UTR:1.0;	ENSG00000151835.13	SACS	chr13	protein_coding	sacsin molecular chaperone
chr13	113310714	113310867	chr13_6770	20	+	154	10	113310852	CDS:1.0;	ENSG00000185896.10	LAMP1	chr13	protein_coding	lysosomal-associated membrane protein 1
chr13	113323282	113323404	chr13_6794	16	+	123	9	113323364	three_prime_UTR:1.0;	ENSG00000185896.10	LAMP1	chr13	protein_coding	lysosomal-associated membrane protein 1
chr13	29512782	29512855	chr13_7940	8	-	74	7	29512814	three_prime_UTR:1.0;	ENSG00000139514.12	SLC7A1	chr13	protein_coding	solute carrier family 7 (cationic amino acid transporter, y+ system), member 1
chr13	79481211	79481231	chr13_3738	6	+	21	6	79481215	CDS:1.0;	ENSG00000102471.13	NDFIP2	chr13	protein_coding	Nedd4 family interacting protein 2
chr13	56651328	56651352	chr13_10024	3	-	25	3	56651331	intergenic;	--
chr13	40666313	40666392	chr13_8896	3	-	80	3	40666368	five_prime_UTR:1.0;	ENSG00000150907.6	FOXO1	chr13	protein_coding	forkhead box O1
chr13	110491232	110491325	chr13_5982	13	+	94	6	110491235	CDS:1.0;	ENSG00000134871.17	COL4A2	chr13	protein_coding	collagen, type IV, alpha 2
chr13	106558707	106558751	chr13_13226	6	-	45	6	106558720	intron:1.0;	ENSG00000134884.13	ARGLU1	chr13	protein_coding	arginine and glutamate rich 1
chr13	74621950	74621972	chr13_11356	5	-	23	5	74621953	intergenic;	--
chr13	99539462	99539506	chr13_5212	4	+	45	4	99539469	CDS:1.0;	ENSG00000125304.8	TM9SF2	chr13	protein_coding	transmembrane 9 superfamily member 2
chr13	51773793	51773819	chr13_2872	3	+	27	3	51773795	antisense;	ENSG00000102796.10	DHRS12	chr13	protein_coding	dehydrogenase/reductase (SDR family) member 12
chr13	77061189	77061239	chr13_11533	4	-	51	4	77061213	CDS:1.0;	ENSG00000005810.17	MYCBP2	chr13	protein_coding	MYC binding protein 2, E3 ubiquitin protein ligase
chr13	99559449	99559480	chr13_5239	4	+	32	4	99559459	CDS:1.0;	ENSG00000125304.8	TM9SF2	chr13	protein_coding	transmembrane 9 superfamily member 2
chr13	50082286	50082305	chr13_2592	5	+	20	5	50082288	five_prime_UTR:1.0;	ENSG00000176124.11	DLEU1	chr13	protein_coding	deleted in lymphocytic leukemia 1 (non-protein coding)
chr13	71867058	71867084	chr13_11169	4	-	27	4	71867064	five_prime_UTR:1.0;	ENSG00000276644.4	DACH1	chr13	protein_coding	dachshund family transcription factor 1
chr13	99385697	99385717	chr13_5169	4	+	21	4	99385699	three_prime_UTR:1.0;	ENSG00000134882.15	UBAC2	chr13	protein_coding	UBA domain containing 2
chr13	29849892	29849955	chr13_8136	5	-	64	4	29849932	five_prime_UTR:1.0;	ENSG00000122042.9	UBL3	chr13	protein_coding	ubiquitin-like 3
chr13	110430400	110430433	chr13_5910	5	+	34	5	110430400	CDS:1.0;	ENSG00000134871.17	COL4A2	chr13	protein_coding	collagen, type IV, alpha 2
chr13	40616628	40616649	chr13_1676	4	+	22	4	40616630	antisense;	ENSG00000150907.6	FOXO1	chr13	protein_coding	forkhead box O1
chr13	51256610	51256648	chr13_2740	4	+	39	4	51256616	intron:1.0;	ENSG00000150510.15	FAM124A	chr13	protein_coding	family with sequence similarity 124A
chr13	52642388	52642407	chr13_9964	5	-	20	5	52642390	antisense;	ENSG00000273784.4	RP11-78J21.7	chr13	processed_transcript	--
chr13	41194264	41194282	chr13_1703	3	+	19	3	41194266	intron:1.0;	ENSG00000278390.4	RP11-74J13.8	chr13	antisense	--
chr13	94634278	94634305	chr13_12298	10	-	28	10	94634287	antisense;	ENSG00000152749.7	GPR180	chr13	protein_coding	G protein-coupled receptor 180
chr13	72144688	72144712	chr13_11172	3	-	25	3	72144692	intergenic;	--
chr13	98002763	98002773	chr13_4733	4	+	11	4	98002771	CDS:1.0;	ENSG00000065150.18	IPO5	chr13	protein_coding	importin 5
chr13	36441117	36441132	chr13_1485	4	+	16	4	36441117	CDS:1.0;	ENSG00000133101.9	CCNA1	chr13	protein_coding	cyclin A1
chr13	100664229	100664253	chr13_5426	5	+	25	5	100664231	antisense;	ENSG00000125247.15	TMTC4	chr13	protein_coding	transmembrane and tetratricopeptide repeat containing 4
chr13	110458835	110458887	chr13_5940	6	+	53	5	110458859	CDS:1.0;	ENSG00000134871.17	COL4A2	chr13	protein_coding	collagen, type IV, alpha 2
chr13	71725522	71725544	chr13_3321	3	+	23	3	71725523	antisense;	ENSG00000276644.4	DACH1	chr13	protein_coding	dachshund family transcription factor 1
chr13	113306571	113306606	chr13_6766	7	+	36	7	113306583	CDS:1.0;	ENSG00000185896.10	LAMP1	chr13	protein_coding	lysosomal-associated membrane protein 1
chr13	63273138	63273162	chr13_3150	5	+	25	5	63273141	antisense;	ENSG00000227564.2	LINC00376	chr13	lincRNA	long intergenic non-protein coding RNA 376
chr13	45680958	45680989	chr13_9371	3	-	32	3	45680963	noncoding_exon:1.0;	ENSG00000235366.2	LINC01055	chr13	lincRNA	long intergenic non-protein coding RNA 1055
chr13	73690732	73690784	chr13_11242	3	-	53	3	73690750	three_prime_UTR:1.0;	ENSG00000118922.16	KLF12	chr13	protein_coding	Kruppel-like factor 12
chr13	112832859	112832875	chr13_6451	4	+	17	4	112832859	CDS:1.0;	ENSG00000068650.18	ATP11A	chr13	protein_coding	ATPase, class VI, type 11A
chr13	110465404	110465451	chr13_5948	6	+	48	5	110465404	CDS:1.0;	ENSG00000134871.17	COL4A2	chr13	protein_coding	collagen, type IV, alpha 2
chr13	113306516	113306549	chr13_6765	7	+	34	7	113306526	CDS:1.0;	ENSG00000185896.10	LAMP1	chr13	protein_coding	lysosomal-associated membrane protein 1
chr13	77257724	77257761	chr13_11700	5	-	38	5	77257736	CDS:1.0;	ENSG00000005810.17	MYCBP2	chr13	protein_coding	MYC binding protein 2, E3 ubiquitin protein ligase
chr13	27197605	27197631	chr13_7829	3	-	27	3	27197610	intron:1.0;	ENSG00000275294.4	RP11-428O18.6	chr13	lincRNA	--
chr13	36440176	36440183	chr13_1484	4	+	8	4	36440182	CDS:1.0;	ENSG00000133101.9	CCNA1	chr13	protein_coding	cyclin A1
chr13	44987867	44987887	chr13_2006	4	+	21	4	44987870	antisense;	ENSG00000083635.7	NUFIP1	chr13	protein_coding	nuclear fragile X mental retardation protein interacting protein 1
chr13	60197499	60197531	chr13_3065	4	+	33	4	60197508	intergenic;	--
chr13	113319636	113319656	chr13_6776	5	+	21	5	113319639	CDS:1.0;	ENSG00000185896.10	LAMP1	chr13	protein_coding	lysosomal-associated membrane protein 1
chr13	51763565	51763598	chr13_2862	4	+	34	4	51763570	three_prime_UTR:1.0;	ENSG00000139668.8	WDFY2	chr13	protein_coding	WD repeat and FYVE domain containing 2
chr13	98010119	98010170	chr13_4746	7	+	52	7	98010146	CDS:1.0;	ENSG00000065150.18	IPO5	chr13	protein_coding	importin 5
chr13	77939445	77939463	chr13_11751	3	-	19	3	77939446	noncoding_exon:1.0;	ENSG00000233379.1	RP11-318G21.4	chr13	lincRNA	--
chr13	79539701	79539754	chr13_3770	4	+	54	4	79539725	CDS:1.0;	ENSG00000102471.13	NDFIP2	chr13	protein_coding	Nedd4 family interacting protein 2
chr13	112832913	112832969	chr13_6452	6	+	57	5	112832923	CDS:1.0;	ENSG00000068650.18	ATP11A	chr13	protein_coding	ATPase, class VI, type 11A
chr13	112133183	112133207	chr13_13948	3	-	25	3	112133188	intergenic;	--
chr13	28664508	28664556	chr13_833	3	+	49	3	28664508	CDS:1.0;	ENSG00000132963.7	POMP	chr13	protein_coding	proteasome maturation protein
chr13	87675806	87675857	chr13_3888	4	+	52	4	87675827	CDS:1.0;	ENSG00000165300.7	SLITRK5	chr13	protein_coding	SLIT and NTRK-like family, member 5
chr13	110424822	110424868	chr13_5904	12	+	47	11	110424864	CDS:1.0;	ENSG00000134871.17	COL4A2	chr13	protein_coding	collagen, type IV, alpha 2
chr13	106559377	106559438	chr13_13234	6	-	62	5	106559401	CDS:0.11;intron:0.89;	ENSG00000134884.13	ARGLU1	chr13	protein_coding	arginine and glutamate rich 1
chr13	75841718	75841778	chr13_3620	4	+	61	4	75841733	CDS:1.0;	ENSG00000136153.19	LMO7	chr13	protein_coding	LIM domain 7
chr13	48710746	48710775	chr13_2356	5	+	30	5	48710749	three_prime_UTR:1.0;	ENSG00000152207.7	CYSLTR2	chr13	protein_coding	cysteinyl leukotriene receptor 2
chr13	49636490	49636515	chr13_9600	3	-	26	3	49636493	intergenic;	--
chr13	110424952	110424991	chr13_5905	13	+	40	11	110424952	CDS:1.0;	ENSG00000134871.17	COL4A2	chr13	protein_coding	collagen, type IV, alpha 2
chr13	77211184	77211266	chr13_11671	5	-	83	4	77211225	CDS:1.0;	ENSG00000005810.17	MYCBP2	chr13	protein_coding	MYC binding protein 2, E3 ubiquitin protein ligase
chr13	23659131	23659156	chr13_7609	7	-	26	7	23659137	antisense;	ENSG00000127863.15	TNFRSF19	chr13	protein_coding	tumor necrosis factor receptor superfamily, member 19
chr13	48266325	48266357	chr13_9518	6	-	33	6	48266338	antisense;	ENSG00000136156.12	ITM2B	chr13	protein_coding	integral membrane protein 2B
chr13	67125260	67125307	chr13_3218	3	+	48	3	67125279	antisense;	ENSG00000184226.14	PCDH9	chr13	protein_coding	protocadherin 9
chr13	44434774	44434808	chr13_9221	5	-	35	5	44434787	CDS:1.0;	ENSG00000102804.14	TSC22D1	chr13	protein_coding	TSC22 domain family, member 1
chr13	98015725	98015781	chr13_4757	6	+	57	5	98015755	CDS:1.0;	ENSG00000065150.18	IPO5	chr13	protein_coding	importin 5
chr13	44160602	44160622	chr13_9195	3	-	21	3	44160602	CDS:1.0;	ENSG00000139656.6	SMIM2	chr13	protein_coding	small integral membrane protein 2
chr13	41060768	41060809	chr13_8952	3	-	42	3	41060779	intron:1.0;	ENSG00000120690.13	ELF1	chr13	protein_coding	E74-like factor 1 (ets domain transcription factor)
chr13	75553182	75553206	chr13_3495	3	+	25	3	75553186	intron:1.0;	ENSG00000118939.17	UCHL3	chr13	protein_coding	ubiquitin carboxyl-terminal esterase L3 (ubiquitin thiolesterase)
chr13	30465795	30465869	chr13_8197	9	-	75	9	30465833	five_prime_UTR:1.0;	ENSG00000189403.14	HMGB1	chr13	protein_coding	high mobility group box 1
chr13	77212131	77212160	chr13_11676	4	-	30	4	77212141	CDS:1.0;	ENSG00000005810.17	MYCBP2	chr13	protein_coding	MYC binding protein 2, E3 ubiquitin protein ligase
chr13	94629166	94629201	chr13_4214	3	+	36	3	94629171	three_prime_UTR:1.0;	ENSG00000152749.7	GPR180	chr13	protein_coding	G protein-coupled receptor 180
chr13	99543922	99543972	chr13_5222	5	+	51	5	99543944	CDS:1.0;	ENSG00000125304.8	TM9SF2	chr13	protein_coding	transmembrane 9 superfamily member 2
chr13	98000539	98000594	chr13_4729	5	+	56	4	98000572	CDS:1.0;	ENSG00000065150.18	IPO5	chr13	protein_coding	importin 5
chr13	92033623	92033647	chr13_12243	4	-	25	4	92033626	antisense;	ENSG00000179399.13	GPC5	chr13	protein_coding	glypican 5
chr13	49197724	49197828	chr13_2514	8	+	105	5	49197759	CDS:1.0;	ENSG00000102531.16	FNDC3A	chr13	protein_coding	fibronectin type III domain containing 3A
chr13	38683981	38684016	chr13_8727	12	-	36	12	38683987	intergenic;	--
chr13	113320344	113320374	chr13_6777	5	+	31	5	113320344	CDS:1.0;	ENSG00000185896.10	LAMP1	chr13	protein_coding	lysosomal-associated membrane protein 1
chr13	105595235	105595255	chr13_13168	3	-	21	3	105595235	intergenic;	--
chr13	30657345	30657387	chr13_920	3	+	43	3	30657350	intron:1.0;	ENSG00000132952.11	USPL1	chr13	protein_coding	ubiquitin specific peptidase like 1
chr13	99541558	99541635	chr13_5217	6	+	78	5	99541616	CDS:1.0;	ENSG00000125304.8	TM9SF2	chr13	protein_coding	transmembrane 9 superfamily member 2
chr13	32535777	32535807	chr13_8368	4	-	31	4	32535785	CDS:1.0;	ENSG00000244754.8	N4BP2L2	chr13	protein_coding	NEDD4 binding protein 2-like 2
chr13	28662409	28662507	chr13_832	3	+	99	3	28662489	CDS:1.0;	ENSG00000132963.7	POMP	chr13	protein_coding	proteasome maturation protein
chr13	112855942	112855986	chr13_6477	4	+	45	4	112855968	CDS:1.0;	ENSG00000068650.18	ATP11A	chr13	protein_coding	ATPase, class VI, type 11A
chr13	85686891	85686915	chr13_3863	3	+	25	3	85686891	intergenic;	--
chr13	113244425	113244498	chr13_6705	6	+	74	5	113244454	CDS:1.0;	ENSG00000139842.14	CUL4A	chr13	protein_coding	cullin 4A
chr13	44434478	44434626	chr13_9220	5	-	149	4	44434563	three_prime_UTR:0.99;CDS:0.01;	ENSG00000102804.14	TSC22D1	chr13	protein_coding	TSC22 domain family, member 1
chr13	32735242	32735306	chr13_1236	4	+	65	3	32735246	CDS:1.0;	ENSG00000083642.18	PDS5B	chr13	protein_coding	PDS5 cohesin associated factor B
chr13	113323455	113323489	chr13_6796	6	+	35	6	113323458	three_prime_UTR:1.0;	ENSG00000185896.10	LAMP1	chr13	protein_coding	lysosomal-associated membrane protein 1
chr13	43121206	43121230	chr13_1951	3	+	25	3	43121207	intergenic;	--
chr13	27954687	27954711	chr13_7873	3	-	25	3	27954690	antisense;	ENSG00000260704.1	LINC00543	chr13	lincRNA	long intergenic non-protein coding RNA 543
chr13	110511933	110512017	chr13_6019	11	+	85	6	110511936	CDS:1.0;	ENSG00000134871.17	COL4A2	chr13	protein_coding	collagen, type IV, alpha 2
chr13	102735368	102735386	chr13_5519	3	+	19	3	102735369	antisense;	ENSG00000175820.3	CCDC168	chr13	protein_coding	coiled-coil domain containing 168
chr13	99536618	99536693	chr13_5207	4	+	76	4	99536661	CDS:1.0;	ENSG00000125304.8	TM9SF2	chr13	protein_coding	transmembrane 9 superfamily member 2
chr13	94944454	94944472	chr13_4230	3	+	19	3	94944455	intergenic;	--
chr13	27569028	27569049	chr13_7847	3	-	22	3	27569028	CDS:1.0;	ENSG00000139517.7	LNX2	chr13	protein_coding	ligand of numb-protein X 2
chr13	46354881	46354905	chr13_2141	3	+	25	3	46354883	antisense;	ENSG00000102445.18	KIAA0226L	chr13	protein_coding	KIAA0226-like
chr13	48253807	48253877	chr13_2242	6	+	71	5	48253841	CDS:1.0;	ENSG00000136156.12	ITM2B	chr13	protein_coding	integral membrane protein 2B
chr13	71217555	71217577	chr13_11160	5	-	23	5	71217558	intergenic;	--
chr13	72827786	72827914	chr13_3368	3	+	129	3	72827808	CDS:1.0;	ENSG00000083535.15	PIBF1	chr13	protein_coding	progesterone immunomodulatory binding factor 1
chr13	97990486	97990537	chr13_4711	6	+	52	6	97990508	CDS:1.0;	ENSG00000065150.18	IPO5	chr13	protein_coding	importin 5
chr13	113500034	113500063	chr13_6812	6	+	30	6	113500039	CDS:1.0;	ENSG00000150403.17	TMCO3	chr13	protein_coding	transmembrane and coiled-coil domains 3
chr13	32247322	32247347	chr13_1078	3	+	26	3	32247322	CDS:1.0;	ENSG00000073910.19	FRY	chr13	protein_coding	furry homolog (Drosophila)
chr13	104465510	104465535	chr13_13152	3	-	26	3	104465515	intergenic;	--
chr13	113319468	113319543	chr13_6774	10	+	76	9	113319468	CDS:1.0;	ENSG00000185896.10	LAMP1	chr13	protein_coding	lysosomal-associated membrane protein 1
chr13	110436268	110436367	chr13_5914	9	+	100	5	110436268	CDS:1.0;	ENSG00000134871.17	COL4A2	chr13	protein_coding	collagen, type IV, alpha 2
chr13	37004302	37004414	chr13_1528	5	+	113	3	37004386	intron:1.0;	ENSG00000120699.12	EXOSC8	chr13	protein_coding	exosome component 8
chr13	97985572	97985613	chr13_4701	5	+	42	5	97985582	CDS:1.0;	ENSG00000065150.18	IPO5	chr13	protein_coding	importin 5
chr13	48256230	48256383	chr13_2245	9	+	154	6	48256256	intron:1.0;	ENSG00000136156.12	ITM2B	chr13	protein_coding	integral membrane protein 2B
chr13	78277392	78277418	chr13_3710	10	+	27	10	78277393	intron:1.0;	ENSG00000234377.7	RNF219-AS1	chr13	antisense	RNF219 antisense RNA 1
chr13	109269957	109270022	chr13_5786	13	+	66	10	109269973	noncoding_exon:1.0;	ENSG00000275216.1	RP11-54H7.4	chr13	lincRNA	--
chr13	113478928	113478948	chr13_14228	4	-	21	4	113478929	intron:1.0;	ENSG00000150401.14	DCUN1D2	chr13	protein_coding	DCN1, defective in cullin neddylation 1, domain containing 2
chr13	58795133	58795156	chr13_10053	5	-	24	5	58795137	intergenic;	--
chr13	76890404	76890437	chr13_3671	3	+	34	3	76890409	noncoding_exon:1.0;	ENSG00000278727.1	AC000403.4	chr13	lincRNA	--
chr13	55756937	55756960	chr13_10016	3	-	24	3	55756939	intergenic;	--
chr13	32244179	32244182	chr13_1075	3	+	4	3	32244181	CDS:1.0;	ENSG00000073910.19	FRY	chr13	protein_coding	furry homolog (Drosophila)
chr13	27256539	27256564	chr13_672	7	+	26	7	27256546	three_prime_UTR:1.0;	ENSG00000122026.10	RPL21	chr13	protein_coding	ribosomal protein L21
chr13	113319550	113319635	chr13_6775	7	+	86	5	113319573	CDS:1.0;	ENSG00000185896.10	LAMP1	chr13	protein_coding	lysosomal-associated membrane protein 1
chr13	112881849	112881938	chr13_6527	4	+	90	4	112881852	CDS:1.0;	ENSG00000068650.18	ATP11A	chr13	protein_coding	ATPase, class VI, type 11A
chr13	73062171	73062295	chr13_3413	7	+	125	5	73062186	CDS:1.0;	ENSG00000102554.13	KLF5	chr13	protein_coding	Kruppel-like factor 5 (intestinal)
chr13	32586563	32586602	chr13_1162	3	+	40	3	32586575	five_prime_UTR:0.77;intron:0.23;	ENSG00000083642.18	PDS5B	chr13	protein_coding	PDS5 cohesin associated factor B
chr13	98002863	98002903	chr13_4734	4	+	41	4	98002863	CDS:1.0;	ENSG00000065150.18	IPO5	chr13	protein_coding	importin 5
chr13	54158762	54158784	chr13_2989	3	+	23	3	54158765	intergenic;	--
chr13	113549551	113549591	chr13_6900	4	+	41	4	113549568	intron:1.0;	ENSG00000150403.17	TMCO3	chr13	protein_coding	transmembrane and coiled-coil domains 3
chr13	27271342	27271382	chr13_678	4	+	41	4	27271358	intron:1.0;	ENSG00000122035.6	RASL11A	chr13	protein_coding	RAS-like, family 11, member A
chr13	109270125	109270278	chr13_5788	25	+	154	14	109270174	noncoding_exon:1.0;	ENSG00000275216.1	RP11-54H7.4	chr13	lincRNA	--
chr13	113322951	113323007	chr13_6790	7	+	57	7	113322977	three_prime_UTR:1.0;	ENSG00000185896.10	LAMP1	chr13	protein_coding	lysosomal-associated membrane protein 1
chr13	29514031	29514161	chr13_7955	11	-	131	7	29514042	three_prime_UTR:1.0;	ENSG00000139514.12	SLC7A1	chr13	protein_coding	solute carrier family 7 (cationic amino acid transporter, y+ system), member 1
chr13	110879600	110879619	chr13_13833	6	-	20	6	110879602	three_prime_UTR:1.0;	ENSG00000088448.14	ANKRD10	chr13	protein_coding	ankyrin repeat domain 10
chr13	110489741	110489785	chr13_5980	6	+	45	5	110489754	CDS:1.0;	ENSG00000134871.17	COL4A2	chr13	protein_coding	collagen, type IV, alpha 2
chr13	29532857	29532935	chr13_7999	7	-	79	6	29532899	CDS:1.0;	ENSG00000139514.12	SLC7A1	chr13	protein_coding	solute carrier family 7 (cationic amino acid transporter, y+ system), member 1
chr13	30906691	30906718	chr13_938	3	+	28	3	30906692	CDS:1.0;	ENSG00000102802.9	MEDAG	chr13	protein_coding	mesenteric estrogen-dependent adipogenesis
chr13	29512643	29512672	chr13_7938	5	-	30	5	29512651	three_prime_UTR:1.0;	ENSG00000139514.12	SLC7A1	chr13	protein_coding	solute carrier family 7 (cationic amino acid transporter, y+ system), member 1
chr13	110424764	110424810	chr13_5903	5	+	47	5	110424791	CDS:1.0;	ENSG00000134871.17	COL4A2	chr13	protein_coding	collagen, type IV, alpha 2
chr13	54100502	54100525	chr13_9998	3	-	24	3	54100506	intergenic;	--
chr13	99244606	99244624	chr13_5048	4	+	19	4	99244616	intron:1.0;	ENSG00000134882.15	UBAC2	chr13	protein_coding	UBA domain containing 2
chr13	110434437	110434442	chr13_5913	5	+	6	5	110434439	CDS:1.0;	ENSG00000134871.17	COL4A2	chr13	protein_coding	collagen, type IV, alpha 2
chr13	29990113	29990139	chr13_874	9	+	27	9	29990114	intergenic;	--
chr13	110123840	110123858	chr13_5839	3	+	19	3	110123841	noncoding_exon:1.0;	ENSG00000279965.1	RP11-472K17.3	chr13	TEC	--
chr13	53050937	53050961	chr13_9981	3	-	25	3	53050942	antisense;	ENSG00000102837.6	OLFM4	chr13	protein_coding	olfactomedin 4
chr13	113322281	113322408	chr13_6785	13	+	128	6	113322304	CDS:1.0;	ENSG00000185896.10	LAMP1	chr13	protein_coding	lysosomal-associated membrane protein 1
chr13	70163824	70163849	chr13_11155	3	-	26	3	70163828	intergenic;	--
chr13	113309815	113309862	chr13_6769	5	+	48	5	113309831	CDS:1.0;	ENSG00000185896.10	LAMP1	chr13	protein_coding	lysosomal-associated membrane protein 1
chr13	21154479	21154498	chr13_7480	3	-	20	3	21154480	three_prime_UTR:1.0;	ENSG00000165480.15	SKA3	chr13	protein_coding	spindle and kinetochore associated complex subunit 3
chr13	99314096	99314128	chr13_5109	4	+	33	4	99314096	CDS:1.0;	ENSG00000134882.15	UBAC2	chr13	protein_coding	UBA domain containing 2
chr13	109267825	109267907	chr13_5781	3	+	83	3	109267844	intergenic;	--
chr13	55535869	55535887	chr13_3001	3	+	19	3	55535871	antisense;	ENSG00000274090.1	RP11-415G4.1	chr13	lincRNA	--
chr13	49233693	49233713	chr13_9552	4	-	21	4	49233696	antisense;	ENSG00000274351.1	RP11-203I16.7	chr13	unprocessed_pseudogene	--
chr13	29530546	29530613	chr13_7997	9	-	68	8	29530575	CDS:1.0;	ENSG00000139514.12	SLC7A1	chr13	protein_coding	solute carrier family 7 (cationic amino acid transporter, y+ system), member 1
chr13	75849252	75849287	chr13_3631	4	+	36	4	75849259	CDS:1.0;	ENSG00000136153.19	LMO7	chr13	protein_coding	LIM domain 7
chr13	84520163	84520186	chr13_3852	8	+	24	8	84520165	noncoding_exon:1.0;	ENSG00000228597.1	MTND4P1	chr13	processed_pseudogene	MT-ND4 pseudogene 1
chr13	29522350	29522388	chr13_7973	5	-	39	5	29522372	CDS:1.0;	ENSG00000139514.12	SLC7A1	chr13	protein_coding	solute carrier family 7 (cationic amino acid transporter, y+ system), member 1
chr13	98766291	98766310	chr13_12776	4	-	20	4	98766293	intergenic;	--
chr13	111344606	111344633	chr13_13933	4	-	28	4	111344613	intergenic;	--
chr13	58873054	58873087	chr13_10054	5	-	34	5	58873061	intergenic;	--
chr13	91351070	91351096	chr13_3995	10	+	27	10	91351072	intron:1.0;	ENSG00000215417.10	MIR17HG	chr13	processed_transcript	miR-17-92 cluster host gene
chr13	110434400	110434430	chr13_5912	5	+	31	5	110434406	CDS:1.0;	ENSG00000134871.17	COL4A2	chr13	protein_coding	collagen, type IV, alpha 2
chr13	110429892	110429956	chr13_5909	6	+	65	5	110429952	CDS:1.0;	ENSG00000134871.17	COL4A2	chr13	protein_coding	collagen, type IV, alpha 2
chr13	112831534	112831548	chr13_6448	4	+	15	4	112831539	CDS:1.0;	ENSG00000068650.18	ATP11A	chr13	protein_coding	ATPase, class VI, type 11A
chr13	23646406	23646431	chr13_7608	5	-	26	5	23646411	antisense;	ENSG00000127863.15	TNFRSF19	chr13	protein_coding	tumor necrosis factor receptor superfamily, member 19
chr13	27567804	27567839	chr13_7846	3	-	36	3	27567838	CDS:1.0;	ENSG00000139517.7	LNX2	chr13	protein_coding	ligand of numb-protein X 2
chr13	75841788	75841841	chr13_3621	5	+	54	4	75841804	CDS:1.0;	ENSG00000136153.19	LMO7	chr13	protein_coding	LIM domain 7
chr13	27970543	27970561	chr13_7878	3	-	19	3	27970543	five_prime_UTR:1.0;	ENSG00000165556.9	CDX2	chr13	protein_coding	caudal type homeobox 2
chr13	65378481	65378510	chr13_10326	4	-	30	4	65378484	intergenic;	--
chr13	114015274	114015292	chr13_7070	3	+	19	3	114015276	antisense;	ENSG00000185989.10	RASA3	chr13	protein_coding	RAS p21 protein activator 3
chr13	113309676	113309740	chr13_6768	6	+	65	5	113309716	CDS:1.0;	ENSG00000185896.10	LAMP1	chr13	protein_coding	lysosomal-associated membrane protein 1
chr13	30465519	30465556	chr13_8196	3	-	38	3	30465527	intron:1.0;	ENSG00000189403.14	HMGB1	chr13	protein_coding	high mobility group box 1
chr13	95590400	95590417	chr13_12419	3	-	18	3	95590401	CDS:1.0;	ENSG00000134874.17	DZIP1	chr13	protein_coding	DAZ interacting zinc finger protein 1
chr13	106568026	106568104	chr13_13247	6	-	79	5	106568073	five_prime_UTR:1.0;	ENSG00000134884.13	ARGLU1	chr13	protein_coding	arginine and glutamate rich 1
chr13	79365653	79365698	chr13_11869	4	-	46	4	79365663	CDS:1.0;	ENSG00000139746.15	RBM26	chr13	protein_coding	RNA binding motif protein 26
chr13	107189527	107189553	chr13_5721	4	+	27	4	107189528	antisense;	ENSG00000204442.3	FAM155A	chr13	protein_coding	family with sequence similarity 155, member A
chr13	32173393	32173410	chr13_1046	3	+	18	3	32173394	CDS:1.0;	ENSG00000073910.19	FRY	chr13	protein_coding	furry homolog (Drosophila)
chr13	113322430	113322521	chr13_6786	7	+	92	5	113322489	three_prime_UTR:1.0;	ENSG00000185896.10	LAMP1	chr13	protein_coding	lysosomal-associated membrane protein 1
chr13	110462319	110462384	chr13_5944	9	+	66	7	110462346	CDS:1.0;	ENSG00000134871.17	COL4A2	chr13	protein_coding	collagen, type IV, alpha 2
chr13	75800683	75800762	chr13_3556	4	+	80	3	75800713	noncoding_exon:1.0;	ENSG00000261553.5	RP11-29G8.3	chr13	processed_transcript	--
chr13	113321669	113321727	chr13_6784	12	+	59	9	113321680	CDS:1.0;	ENSG00000185896.10	LAMP1	chr13	protein_coding	lysosomal-associated membrane protein 1
chr13	106445480	106445506	chr13_13187	7	-	27	7	106445484	intergenic;	--
chr13	45337474	45337609	chr13_9335	31	-	136	21	45337572	intron:1.0;	ENSG00000133112.16	TPT1	chr13	protein_coding	tumor protein, translationally-controlled 1
chr13	99540713	99540749	chr13_5214	6	+	37	6	99540730	CDS:1.0;	ENSG00000125304.8	TM9SF2	chr13	protein_coding	transmembrane 9 superfamily member 2
chr13	19381198	19381217	chr13_7189	3	-	20	3	19381201	antisense;	ENSG00000224976.2	PARP4P2	chr13	unprocessed_pseudogene	poly (ADP-ribose) polymerase family, member 4 pseudogene 2
chr13	109270049	109270124	chr13_5787	9	+	76	7	109270086	noncoding_exon:1.0;	ENSG00000275216.1	RP11-54H7.4	chr13	lincRNA	--
chr13	73059076	73059175	chr13_3401	5	+	100	4	73059121	five_prime_UTR:1.0;	ENSG00000102554.13	KLF5	chr13	protein_coding	Kruppel-like factor 5 (intestinal)
chr12	6592514	6592566	chr12_204220	6	-	53	5	6592534	CDS:1.0;	ENSG00000111642.14	CHD4	chr12	protein_coding	chromodomain helicase DNA binding protein 4
chr12	6510398	6510552	chr12_187613	64	+	155	29	6510452	intron:1.0;	ENSG00000010292.12	NCAPD2	chr12	protein_coding	non-SMC condensin I complex, subunit D2
chr12	46363080	46363145	chr12_207360	20	-	66	13	46363138	CDS:1.0;	ENSG00000134294.13	SLC38A2	chr12	protein_coding	solute carrier family 38, member 2
chr12	53984746	53984792	chr12_209313	3	-	47	3	53984775	noncoding_exon:1.0;	ENSG00000251151.2	HOXC-AS3	chr12	processed_transcript	HOXC cluster antisense RNA 3
chr12	132045465	132045560	chr12_203130	6	+	96	5	132045519	CDS:1.0;	ENSG00000183495.13	EP400	chr12	protein_coding	E1A binding protein p400
chr12	57179781	57179839	chr12_195542	10	+	59	10	57179808	CDS:1.0;	ENSG00000123384.13	LRP1	chr12	protein_coding	low density lipoprotein receptor-related protein 1
chr12	54285928	54286012	chr12_194881	14	+	85	8	54285946	intron:1.0;	ENSG00000258344.1	RP11-968A15.8	chr12	sense_overlapping	--
chr12	115894321	115894343	chr12_200956	3	+	23	3	115894321	intergenic;	--
chr12	131922186	131922259	chr12_202924	19	+	74	17	131922231	three_prime_UTR:1.0;	ENSG00000177169.9	ULK1	chr12	protein_coding	unc-51 like autophagy activating kinase 1
chr12	16363976	16364020	chr12_189513	3	+	45	3	16363993	CDS:1.0;	ENSG00000008394.12	MGST1	chr12	protein_coding	microsomal glutathione S-transferase 1
chr12	27304552	27304576	chr12_191350	3	+	25	3	27304552	intron:1.0;	ENSG00000211455.7	STK38L	chr12	protein_coding	serine/threonine kinase 38 like
chr12	6347267	6347285	chr12_187514	3	+	19	3	6347268	antisense;	ENSG00000111319.12	SCNN1A	chr12	protein_coding	sodium channel, non voltage gated 1 alpha subunit
chr12	46370775	46370857	chr12_207421	19	-	83	10	46370837	CDS:1.0;	ENSG00000134294.13	SLC38A2	chr12	protein_coding	solute carrier family 38, member 2
chr12	51005310	51005436	chr12_208609	7	-	127	4	51005341	CDS:1.0;	ENSG00000110911.14	SLC11A2	chr12	protein_coding	solute carrier family 11 (proton-coupled divalent metal ion transporter), member 2
chr12	111552286	111552312	chr12_214323	4	-	27	4	111552291	CDS:1.0;	ENSG00000204842.14	ATXN2	chr12	protein_coding	ataxin 2
chr12	124807760	124807902	chr12_217678	9	-	143	5	124807856	CDS:1.0;	ENSG00000073060.15	SCARB1	chr12	protein_coding	scavenger receptor class B, member 1
chr12	43980461	43980499	chr12_192301	3	+	39	3	43980469	intron:1.0;	ENSG00000139173.9	TMEM117	chr12	protein_coding	transmembrane protein 117
chr12	68427500	68427528	chr12_211120	3	-	29	3	68427502	intron:1.0;	ENSG00000251301.6	RP11-81H14.2	chr12	lincRNA	--
chr12	103939513	103939542	chr12_199348	7	+	30	7	103939516	CDS:1.0;	ENSG00000166598.12	HSP90B1	chr12	protein_coding	heat shock protein 90kDa beta (Grp94), member 1
chr12	102255959	102255982	chr12_213273	3	-	24	3	102255963	antisense;	ENSG00000281344.1	HELLPAR	chr12	macro_lncRNA	HELLP associated long non-coding RNA
chr12	26415387	26415426	chr12_205769	3	-	40	3	26415390	CDS:1.0;	ENSG00000123104.11	ITPR2	chr12	protein_coding	inositol 1,4,5-trisphosphate receptor, type 2
chr12	46369545	46369635	chr12_207408	10	-	91	10	46369608	intron:1.0;	ENSG00000134294.13	SLC38A2	chr12	protein_coding	solute carrier family 38, member 2
chr12	23831451	23831476	chr12_191172	3	+	26	3	23831451	antisense;	ENSG00000134532.15	SOX5	chr12	protein_coding	SRY (sex determining region Y)-box 5
chr12	2872145	2872182	chr12_203809	5	-	38	5	2872156	CDS:1.0;	ENSG00000111206.12	FOXM1	chr12	protein_coding	forkhead box M1
chr12	47782939	47783013	chr12_207516	13	-	75	9	47782945	three_prime_UTR:1.0;	ENSG00000061273.17	HDAC7	chr12	protein_coding	histone deacetylase 7
chr12	47788044	47788073	chr12_207545	5	-	30	5	47788044	CDS:1.0;	ENSG00000061273.17	HDAC7	chr12	protein_coding	histone deacetylase 7
chr12	121318286	121318362	chr12_216130	4	-	77	4	121318307	CDS:1.0;	ENSG00000089053.12	ANAPC5	chr12	protein_coding	anaphase promoting complex subunit 5
chr12	861012	861066	chr12_186618	7	+	55	7	861020	CDS:1.0;	ENSG00000060237.16	WNK1	chr12	protein_coding	WNK lysine deficient protein kinase 1
chr12	57490206	57490293	chr12_195801	9	+	88	6	57490269	CDS:1.0;	ENSG00000166986.12	MARS	chr12	protein_coding	methionyl-tRNA synthetase
chr12	111349457	111349479	chr12_214213	3	-	23	3	111349463	antisense;	ENSG00000111249.13	CUX2	chr12	protein_coding	cut-like homeobox 2
chr12	24734161	24734184	chr12_205529	3	-	24	3	24734163	antisense;	ENSG00000255745.1	RP11-625L16.1	chr12	lincRNA	--
chr12	52248176	52248254	chr12_194136	15	+	79	12	52248188	CDS:0.45;intron:0.55;	ENSG00000135480.14	KRT7	chr12	protein_coding	keratin 7, type II
chr12	46197788	46197817	chr12_207162	6	-	30	6	46197803	CDS:1.0;	ENSG00000111371.15	SLC38A1	chr12	protein_coding	solute carrier family 38, member 1
chr12	52245520	52245632	chr12_194114	14	+	113	10	52245627	CDS:1.0;	ENSG00000135480.14	KRT7	chr12	protein_coding	keratin 7, type II
chr12	91145983	91146123	chr12_212496	5	-	141	4	91146085	three_prime_UTR:0.53;CDS:0.47;	ENSG00000011465.16	DCN	chr12	protein_coding	decorin
chr12	49755689	49755755	chr12_193285	15	+	67	13	49755720	CDS:1.0;	ENSG00000139644.12	TMBIM6	chr12	protein_coding	transmembrane BAX inhibitor motif containing 6
chr12	3505876	3505912	chr12_187347	4	+	37	4	3505886	intron:1.0;	ENSG00000111218.11	PRMT8	chr12	protein_coding	protein arginine methyltransferase 8
chr12	46184851	46184905	chr12_207100	8	-	55	6	46184882	three_prime_UTR:1.0;	ENSG00000111371.15	SLC38A1	chr12	protein_coding	solute carrier family 38, member 1
chr12	57095908	57095938	chr12_210352	4	-	31	4	57095916	three_prime_UTR:1.0;	ENSG00000166888.10	STAT6	chr12	protein_coding	signal transducer and activator of transcription 6, interleukin-4 induced
chr12	49759220	49759266	chr12_193297	8	+	47	8	49759231	CDS:1.0;	ENSG00000139644.12	TMBIM6	chr12	protein_coding	transmembrane BAX inhibitor motif containing 6
chr12	121748325	121748383	chr12_201539	4	+	59	4	121748343	CDS:1.0;	ENSG00000188735.12	TMEM120B	chr12	protein_coding	transmembrane protein 120B
chr12	57530659	57530745	chr12_210561	7	-	87	5	57530724	three_prime_UTR:0.34;CDS:0.66;	ENSG00000175203.15	DCTN2	chr12	protein_coding	dynactin 2 (p50)
chr12	124863564	124863617	chr12_217790	6	-	54	5	124863594	CDS:0.43;intron:0.57;	ENSG00000073060.15	SCARB1	chr12	protein_coding	scavenger receptor class B, member 1
chr12	6945797	6945864	chr12_187932	4	+	68	4	6945818	CDS:1.0;	ENSG00000111678.10	C12orf57	chr12	protein_coding	chromosome 12 open reading frame 57
chr12	6534522	6534569	chr12_187653	8	+	48	7	6534558	five_prime_UTR:1.0;	ENSG00000111640.14	GAPDH	chr12	protein_coding	glyceraldehyde-3-phosphate dehydrogenase
chr12	66136839	66136858	chr12_196824	4	+	20	4	66136842	antisense;	ENSG00000228144.2	RP11-745O10.4	chr12	protein_coding	--
chr12	47787781	47787809	chr12_207543	5	-	29	5	47787808	CDS:1.0;	ENSG00000061273.17	HDAC7	chr12	protein_coding	histone deacetylase 7
chr12	52610528	52610552	chr12_194192	3	+	25	3	52610528	intron:1.0;	ENSG00000257495.5	KRT73-AS1	chr12	antisense	KRT73 antisense RNA 1
chr12	56104642	56104730	chr12_195146	5	+	89	4	56104682	intron:1.0;	ENSG00000257411.1	RP11-603J24.9	chr12	protein_coding	--
chr12	102085767	102085808	chr12_213229	3	-	42	3	102085771	CDS:1.0;	ENSG00000075188.8	NUP37	chr12	protein_coding	nucleoporin 37kDa
chr12	98595726	98595787	chr12_198787	6	+	62	5	98595760	CDS:1.0;	ENSG00000075415.12	SLC25A3	chr12	protein_coding	solute carrier family 25 (mitochondrial carrier; phosphate carrier), member 3
chr12	38139080	38139102	chr12_192058	3	+	23	3	38139080	intergenic;	--
chr12	123590364	123590448	chr12_202093	9	+	85	7	123590389	CDS:1.0;	ENSG00000086598.10	TMED2	chr12	protein_coding	transmembrane emp24 domain trafficking protein 2
chr12	56137267	56137373	chr12_195213	8	+	107	6	56137312	CDS:1.0;	ENSG00000139641.12	ESYT1	chr12	protein_coding	extended synaptotagmin-like protein 1
chr12	6235517	6235565	chr12_187503	9	+	49	6	6235557	CDS:1.0;	ENSG00000010278.11	CD9	chr12	protein_coding	CD9 molecule
chr12	106139308	106139333	chr12_213551	6	-	26	6	106139313	five_prime_UTR:1.0;	ENSG00000074590.13	NUAK1	chr12	protein_coding	NUAK family, SNF1-like kinase, 1
chr12	110346567	110346752	chr12_200394	8	+	186	6	110346669	intron:1.0;	ENSG00000174437.16	ATP2A2	chr12	protein_coding	ATPase, Ca++ transporting, cardiac muscle, slow twitch 2
chr12	48935738	48935790	chr12_207951	5	-	53	5	48935749	intron:1.0;	ENSG00000272822.1	RP11-302B13.5	chr12	protein_coding	--
chr12	112193104	112193123	chr12_200652	5	+	20	5	112193105	antisense;	ENSG00000173064.10	HECTD4	chr12	protein_coding	HECT domain containing E3 ubiquitin protein ligase 4
chr12	45199821	45199849	chr12_192403	3	+	29	3	45199829	antisense;	ENSG00000134297.6	PLEKHA8P1	chr12	transcribed_processed_pseudogene	pleckstrin homology domain containing, family A member 8 pseudogene 1
chr12	93570558	93570577	chr12_212698	6	-	20	6	93570561	intron:1.0;	ENSG00000246985.7	SOCS2-AS1	chr12	processed_transcript	SOCS2 antisense RNA 1
chr12	107558047	107558077	chr12_200006	3	+	31	3	107558051	intron:1.0;	ENSG00000151136.14	BTBD11	chr12	protein_coding	BTB (POZ) domain containing 11
chr12	62603903	62603979	chr12_196259	6	+	77	4	62603918	intron:1.0;	ENSG00000257354.2	RP11-631N16.2	chr12	lincRNA	--
chr12	112319337	112319403	chr12_214665	4	-	67	4	112319347	CDS:1.0;	ENSG00000173064.10	HECTD4	chr12	protein_coding	HECT domain containing E3 ubiquitin protein ligase 4
chr12	57194606	57194699	chr12_195597	11	+	94	8	57194672	CDS:1.0;	ENSG00000123384.13	LRP1	chr12	protein_coding	low density lipoprotein receptor-related protein 1
chr12	57751641	57751660	chr12_195969	3	+	20	3	57751643	antisense;	ENSG00000135446.16	CDK4	chr12	protein_coding	cyclin-dependent kinase 4
chr12	31104014	31104087	chr12_191728	5	+	74	5	31104032	three_prime_UTR:1.0;	ENSG00000013573.16	DDX11	chr12	protein_coding	DEAD/H (Asp-Glu-Ala-Asp/His) box helicase 11
chr12	46197964	46198016	chr12_207164	10	-	53	9	46197989	CDS:1.0;	ENSG00000111371.15	SLC38A1	chr12	protein_coding	solute carrier family 38, member 1
chr12	118144762	118144823	chr12_201163	4	+	62	4	118144800	three_prime_UTR:0.33;CDS:0.67;	ENSG00000089220.4	PEBP1	chr12	protein_coding	phosphatidylethanolamine binding protein 1
chr12	124782682	124782778	chr12_217631	13	-	97	7	124782699	CDS:1.0;	ENSG00000073060.15	SCARB1	chr12	protein_coding	scavenger receptor class B, member 1
chr12	71785809	71785870	chr12_197541	4	+	62	3	71785825	three_prime_UTR:1.0;	ENSG00000080371.5	RAB21	chr12	protein_coding	RAB21, member RAS oncogene family
chr12	49764226	49764284	chr12_193320	8	+	59	8	49764243	three_prime_UTR:1.0;	ENSG00000139644.12	TMBIM6	chr12	protein_coding	transmembrane BAX inhibitor motif containing 6
chr12	53041298	53041384	chr12_194295	10	+	87	8	53041341	three_prime_UTR:1.0;	ENSG00000063046.17	EIF4B	chr12	protein_coding	eukaryotic translation initiation factor 4B
chr12	57500320	57500522	chr12_195821	11	+	203	5	57500375	CDS:1.0;	ENSG00000166986.12	MARS	chr12	protein_coding	methionyl-tRNA synthetase
chr12	6977617	6977682	chr12_204402	3	-	66	3	6977653	CDS:1.0;	ENSG00000111684.10	LPCAT3	chr12	protein_coding	lysophosphatidylcholine acyltransferase 3
chr12	6770357	6770418	chr12_187735	8	+	62	8	6770391	CDS:0.44;intron:0.56;	ENSG00000159335.15	PTMS	chr12	protein_coding	parathymosin
chr12	131297291	131297315	chr12_218135	3	-	25	3	131297296	intron:1.0;	ENSG00000248703.2	RP11-495K9.3	chr12	lincRNA	--
chr12	107933465	107933487	chr12_213685	3	-	23	3	107933467	intergenic;	--
chr12	46370511	46370603	chr12_207418	14	-	93	11	46370556	CDS:1.0;	ENSG00000134294.13	SLC38A2	chr12	protein_coding	solute carrier family 38, member 2
chr12	122133402	122133479	chr12_201713	3	+	78	3	122133421	CDS:1.0;	ENSG00000175727.13	MLXIP	chr12	protein_coding	MLX interacting protein
chr12	46363725	46363847	chr12_207362	27	-	123	12	46363811	CDS:0.83;intron:0.17;	ENSG00000134294.13	SLC38A2	chr12	protein_coding	solute carrier family 38, member 2
chr12	120563410	120563435	chr12_215947	4	-	26	4	120563416	antisense;	ENSG00000022840.15	RNF10	chr12	protein_coding	ring finger protein 10
chr12	124817549	124817707	chr12_217704	13	-	159	6	124817674	CDS:1.0;	ENSG00000073060.15	SCARB1	chr12	protein_coding	scavenger receptor class B, member 1
chr12	57580955	57581071	chr12_195893	4	+	117	4	57580955	CDS:1.0;	ENSG00000155980.11	KIF5A	chr12	protein_coding	kinesin family member 5A
chr12	49762872	49762990	chr12_193303	18	+	119	10	49762921	three_prime_UTR:0.8;CDS:0.2;	ENSG00000139644.12	TMBIM6	chr12	protein_coding	transmembrane BAX inhibitor motif containing 6
chr12	49761703	49761779	chr12_193300	20	+	77	12	49761703	CDS:1.0;	ENSG00000139644.12	TMBIM6	chr12	protein_coding	transmembrane BAX inhibitor motif containing 6
chr12	103587314	103587338	chr12_213345	5	-	25	5	103587321	antisense;	ENSG00000136011.14	STAB2	chr12	protein_coding	stabilin 2
chr12	46185157	46185214	chr12_207104	9	-	58	8	46185162	three_prime_UTR:1.0;	ENSG00000111371.15	SLC38A1	chr12	protein_coding	solute carrier family 38, member 1
chr12	132567437	132567520	chr12_203350	4	+	84	4	132567490	CDS:0.48;intron:0.52;	ENSG00000112787.12	FBRSL1	chr12	protein_coding	fibrosin-like 1
chr12	46364369	46364490	chr12_207366	22	-	122	13	46364412	CDS:0.84;intron:0.16;	ENSG00000134294.13	SLC38A2	chr12	protein_coding	solute carrier family 38, member 2
chr12	57128849	57128943	chr12_195445	10	+	95	7	57128915	five_prime_UTR:1.0;	ENSG00000123384.13	LRP1	chr12	protein_coding	low density lipoprotein receptor-related protein 1
chr12	48654381	48654518	chr12_207719	51	-	138	28	48654417	intron:1.0;	ENSG00000139620.12	KANSL2	chr12	protein_coding	KAT8 regulatory NSL complex subunit 2
chr12	50177942	50177985	chr12_208512	3	-	44	3	50177959	CDS:1.0;	ENSG00000050405.13	LIMA1	chr12	protein_coding	LIM domain and actin binding 1
chr12	861082	861130	chr12_186619	6	+	49	6	861098	CDS:1.0;	ENSG00000060237.16	WNK1	chr12	protein_coding	WNK lysine deficient protein kinase 1
chr12	132018209	132018337	chr12_203083	6	+	129	6	132018293	CDS:1.0;	ENSG00000183495.13	EP400	chr12	protein_coding	E1A binding protein p400
chr12	6601417	6601436	chr12_187685	3	+	20	3	6601419	antisense;	ENSG00000111642.14	CHD4	chr12	protein_coding	chromodomain helicase DNA binding protein 4
chr12	132155212	132155230	chr12_218189	3	-	19	3	132155214	intergenic;	--
chr12	46186264	46186370	chr12_207115	9	-	107	6	46186331	three_prime_UTR:1.0;	ENSG00000111371.15	SLC38A1	chr12	protein_coding	solute carrier family 38, member 1
chr12	55972481	55972528	chr12_195088	6	+	48	6	55972498	three_prime_UTR:1.0;	ENSG00000123374.10	CDK2	chr12	protein_coding	cyclin-dependent kinase 2
chr12	98599696	98599883	chr12_198799	26	+	188	17	98599861	intron:1.0;	ENSG00000075415.12	SLC25A3	chr12	protein_coding	solute carrier family 25 (mitochondrial carrier; phosphate carrier), member 3
chr12	65373098	65373138	chr12_196734	3	+	41	3	65373115	intron:1.0;	ENSG00000174099.10	MSRB3	chr12	protein_coding	methionine sulfoxide reductase B3
chr12	49753021	49753070	chr12_193280	10	+	50	10	49753032	CDS:1.0;	ENSG00000139644.12	TMBIM6	chr12	protein_coding	transmembrane BAX inhibitor motif containing 6
chr12	62602943	62603006	chr12_196254	4	+	64	4	62602967	intron:1.0;	ENSG00000257354.2	RP11-631N16.2	chr12	lincRNA	--
chr12	49763089	49763202	chr12_193306	11	+	114	5	49763141	three_prime_UTR:1.0;	ENSG00000139644.12	TMBIM6	chr12	protein_coding	transmembrane BAX inhibitor motif containing 6
chr12	47815093	47815115	chr12_192866	3	+	23	3	47815093	antisense;	ENSG00000061273.17	HDAC7	chr12	protein_coding	histone deacetylase 7
chr12	26996797	26996862	chr12_205935	5	-	66	4	26996835	CDS:1.0;	ENSG00000064115.10	TM7SF3	chr12	protein_coding	transmembrane 7 superfamily member 3
chr12	101921310	101921387	chr12_199087	4	+	78	3	101921336	three_prime_UTR:1.0;	ENSG00000136048.13	DRAM1	chr12	protein_coding	DNA-damage regulated autophagy modulator 1
chr12	88190538	88190580	chr12_198237	3	+	43	3	88190540	CDS:1.0;	ENSG00000139324.11	TMTC3	chr12	protein_coding	transmembrane and tetratricopeptide repeat containing 3
chr12	909981	910031	chr12_186738	5	+	51	5	909991	three_prime_UTR:1.0;	ENSG00000060237.16	WNK1	chr12	protein_coding	WNK lysine deficient protein kinase 1
chr12	57721191	57721279	chr12_195957	9	+	89	6	57721244	three_prime_UTR:1.0;	ENSG00000135506.15	OS9	chr12	protein_coding	osteosarcoma amplified 9, endoplasmic reticulum lectin
chr12	94277947	94278002	chr12_212718	4	-	56	3	94277967	noncoding_exon:1.0;	ENSG00000258365.1	RP11-1105G2.3	chr12	antisense	--
chr12	7398940	7398965	chr12_204496	3	-	26	3	7398944	intron:1.0;	ENSG00000177675.8	CD163L1	chr12	protein_coding	CD163 molecule-like 1
chr12	110340972	110340994	chr12_200372	7	+	23	7	110340991	CDS:1.0;	ENSG00000174437.16	ATP2A2	chr12	protein_coding	ATPase, Ca++ transporting, cardiac muscle, slow twitch 2
chr12	132953021	132953112	chr12_218661	3	-	92	3	132953068	intron:1.0;	ENSG00000196458.10	ZNF605	chr12	protein_coding	zinc finger protein 605
chr12	42259327	42259360	chr12_192144	5	+	34	5	42259335	intron:1.0;	ENSG00000134283.17	PPHLN1	chr12	protein_coding	periphilin 1
chr12	47798561	47798573	chr12_207582	5	-	13	5	47798561	CDS:1.0;	ENSG00000061273.17	HDAC7	chr12	protein_coding	histone deacetylase 7
chr12	20369114	20369199	chr12_189816	5	+	86	3	20369119	antisense;	ENSG00000256879.1	RP11-284H19.1	chr12	antisense	--
chr12	9161455	9161507	chr12_188524	6	+	53	6	9161463	antisense;	ENSG00000126838.9	PZP	chr12	protein_coding	pregnancy-zone protein
chr12	91158295	91158324	chr12_212509	4	-	30	4	91158295	CDS:1.0;	ENSG00000011465.16	DCN	chr12	protein_coding	decorin
chr12	76739462	76739486	chr12_211628	4	-	25	4	76739465	intergenic;	--
chr12	64490186	64490282	chr12_196549	4	+	97	3	64490262	intron:1.0;	ENSG00000183735.9	TBK1	chr12	protein_coding	TANK-binding kinase 1
chr12	92904435	92904474	chr12_212635	3	-	40	3	92904441	intron:1.0;	ENSG00000102189.16	EEA1	chr12	protein_coding	early endosome antigen 1
chr12	110346028	110346118	chr12_200390	9	+	91	5	110346077	CDS:1.0;	ENSG00000174437.16	ATP2A2	chr12	protein_coding	ATPase, Ca++ transporting, cardiac muscle, slow twitch 2
chr12	124472957	124473020	chr12_217402	11	-	64	9	124473000	CDS:1.0;	ENSG00000196498.13	NCOR2	chr12	protein_coding	nuclear receptor corepressor 2
chr12	98549613	98549631	chr12_213034	3	-	19	3	98549614	antisense;	ENSG00000120802.13	TMPO	chr12	protein_coding	thymopoietin
chr12	40550481	40550503	chr12_192116	4	+	23	4	40550481	noncoding_exon:1.0;	ENSG00000205592.13	MUC19	chr12	processed_transcript	mucin 19, oligomeric
chr12	108526146	108526208	chr12_213707	6	-	63	5	108526167	CDS:1.0;	ENSG00000075856.11	SART3	chr12	protein_coding	squamous cell carcinoma antigen recognized by T cells 3
chr12	754261	754324	chr12_186523	11	+	64	9	754291	CDS:1.0;	ENSG00000060237.16	WNK1	chr12	protein_coding	WNK lysine deficient protein kinase 1
chr12	91151703	91151792	chr12_212500	7	-	90	5	91151707	CDS:1.0;	ENSG00000011465.16	DCN	chr12	protein_coding	decorin
chr12	106240091	106240174	chr12_213578	8	-	84	5	106240099	CDS:1.0;	ENSG00000136026.13	CKAP4	chr12	protein_coding	cytoskeleton-associated protein 4
chr12	122377927	122377960	chr12_216467	5	-	34	4	122377951	CDS:1.0;	ENSG00000130779.19	CLIP1	chr12	protein_coding	CAP-GLY domain containing linker protein 1
chr12	897478	897661	chr12_186711	10	+	184	5	897491	CDS:1.0;	ENSG00000060237.16	WNK1	chr12	protein_coding	WNK lysine deficient protein kinase 1
chr12	64716762	64716808	chr12_210955	6	-	47	5	64716769	CDS:1.0;	ENSG00000135677.10	GNS	chr12	protein_coding	glucosamine (N-acetyl)-6-sulfatase
chr12	56037957	56037981	chr12_209744	3	-	25	3	56037962	intron:1.0;	ENSG00000257449.1	RP11-603J24.4	chr12	antisense	--
chr12	87987920	87987941	chr12_198199	3	+	22	3	87987924	antisense;	ENSG00000165805.9	C12orf50	chr12	protein_coding	chromosome 12 open reading frame 50
chr12	46183484	46183535	chr12_207082	10	-	52	10	46183503	three_prime_UTR:1.0;	ENSG00000111371.15	SLC38A1	chr12	protein_coding	solute carrier family 38, member 1
chr12	83716630	83716651	chr12_198145	3	+	22	3	83716634	intergenic;	--
chr12	55828296	55828329	chr12_209711	3	-	34	3	55828309	CDS:1.0;	ENSG00000135392.15	DNAJC14	chr12	protein_coding	DnaJ (Hsp40) homolog, subfamily C, member 14
chr12	49187892	49187928	chr12_208295	4	-	37	4	49187901	intron:1.0;	ENSG00000167552.13	TUBA1A	chr12	protein_coding	tubulin, alpha 1a
chr12	46362603	46362654	chr12_207356	12	-	52	12	46362625	CDS:0.69;intron:0.31;	ENSG00000134294.13	SLC38A2	chr12	protein_coding	solute carrier family 38, member 2
chr12	34219671	34219748	chr12_206481	35	-	78	35	34219703	intergenic;	--
chr12	91157160	91157188	chr12_212507	4	-	29	4	91157176	CDS:1.0;	ENSG00000011465.16	DCN	chr12	protein_coding	decorin
chr12	121888920	121888964	chr12_201655	3	+	45	3	121888922	CDS:1.0;	ENSG00000110801.13	PSMD9	chr12	protein_coding	proteasome (prosome, macropain) 26S subunit, non-ATPase, 9
chr12	20646829	20646895	chr12_190908	7	+	67	6	20646864	CDS:1.0;	ENSG00000172572.6	PDE3A	chr12	protein_coding	phosphodiesterase 3A, cGMP-inhibited
chr12	95282336	95282358	chr12_198539	3	+	23	3	95282341	CDS:1.0;	ENSG00000028203.17	VEZT	chr12	protein_coding	vezatin, adherens junctions transmembrane protein
chr12	111598346	111598389	chr12_214376	4	-	44	4	111598363	intron:1.0;	ENSG00000204842.14	ATXN2	chr12	protein_coding	ataxin 2
chr12	1380404	1380431	chr12_203698	4	-	28	4	1380411	noncoding_exon:1.0;	ENSG00000249028.2	RP5-951N9.1	chr12	antisense	--
chr12	124402403	124402470	chr12_217276	8	-	68	7	124402429	CDS:1.0;	ENSG00000196498.13	NCOR2	chr12	protein_coding	nuclear receptor corepressor 2
chr12	122020312	122020339	chr12_216307	9	-	28	9	122020320	antisense;	ENSG00000110987.8	BCL7A	chr12	protein_coding	B-cell CLL/lymphoma 7A
chr12	122590616	122590667	chr12_201819	4	+	52	4	122590648	CDS:1.0;	ENSG00000184445.11	KNTC1	chr12	protein_coding	kinetochore associated 1
chr12	3071362	3071384	chr12_203826	3	-	23	3	3071364	intergenic;	--
chr12	56238761	56238799	chr12_209849	5	-	39	5	56238768	three_prime_UTR:1.0;	ENSG00000139645.9	ANKRD52	chr12	protein_coding	ankyrin repeat domain 52
chr12	9153091	9153231	chr12_188457	16	+	141	7	9153169	antisense;	ENSG00000126838.9	PZP	chr12	protein_coding	pregnancy-zone protein
chr12	76389669	76389715	chr12_211590	3	-	47	3	76389685	CDS:1.0;	ENSG00000091039.16	OSBPL8	chr12	protein_coding	oxysterol binding protein-like 8
chr12	15075564	15075585	chr12_189391	3	+	22	3	15075567	intergenic;	--
chr12	98504280	98504326	chr12_198718	12	+	47	11	98504299	intergenic;	--
chr12	121915918	121915944	chr12_201665	4	+	27	4	121915932	CDS:1.0;	ENSG00000110801.13	PSMD9	chr12	protein_coding	proteasome (prosome, macropain) 26S subunit, non-ATPase, 9
chr12	115991174	115991237	chr12_215037	4	-	64	4	115991210	CDS:1.0;	ENSG00000123066.7	MED13L	chr12	protein_coding	mediator complex subunit 13-like
chr12	4763548	4763573	chr12_203901	6	-	26	6	4763555	antisense;	ENSG00000130035.6	GALNT8	chr12	protein_coding	polypeptide N-acetylgalactosaminyltransferase 8
chr12	6593480	6593570	chr12_204225	7	-	91	5	6593529	CDS:1.0;	ENSG00000111642.14	CHD4	chr12	protein_coding	chromodomain helicase DNA binding protein 4
chr12	123579225	123579243	chr12_202079	4	+	19	4	123579227	antisense;	ENSG00000247373.3	RP11-486O12.2	chr12	lincRNA	--
chr12	46185286	46185424	chr12_207105	17	-	139	9	46185313	three_prime_UTR:1.0;	ENSG00000111371.15	SLC38A1	chr12	protein_coding	solute carrier family 38, member 1
chr12	49758382	49758480	chr12_193291	9	+	99	5	49758414	CDS:1.0;	ENSG00000139644.12	TMBIM6	chr12	protein_coding	transmembrane BAX inhibitor motif containing 6
chr12	124324797	124324848	chr12_217048	8	-	52	7	124324814	three_prime_UTR:1.0;	ENSG00000196498.13	NCOR2	chr12	protein_coding	nuclear receptor corepressor 2
chr12	98666267	98666290	chr12_198821	3	+	24	3	98666274	intron:1.0;	ENSG00000120868.13	APAF1	chr12	protein_coding	apoptotic peptidase activating factor 1
chr12	106239838	106239924	chr12_213575	6	-	87	4	106239899	CDS:1.0;	ENSG00000136026.13	CKAP4	chr12	protein_coding	cytoskeleton-associated protein 4
chr12	49040970	49041011	chr12_208145	7	-	42	7	49040972	CDS:1.0;	ENSG00000167548.14	KMT2D	chr12	protein_coding	lysine (K)-specific methyltransferase 2D
chr12	57821103	57821155	chr12_210661	4	-	53	4	57821111	three_prime_UTR:1.0;	ENSG00000175215.9	CTDSP2	chr12	protein_coding	CTD (carboxy-terminal domain, RNA polymerase II, polypeptide A) small phosphatase 2
chr12	89616970	89617004	chr12_212377	5	-	35	5	89616980	CDS:1.0;	ENSG00000070961.14	ATP2B1	chr12	protein_coding	ATPase, Ca++ transporting, plasma membrane 1
chr12	57206502	57206665	chr12_195651	11	+	164	6	57206548	CDS:1.0;	ENSG00000123384.13	LRP1	chr12	protein_coding	low density lipoprotein receptor-related protein 1
chr12	55725812	55725896	chr12_209614	34	-	85	18	55725889	CDS:1.0;	ENSG00000135404.11	CD63	chr12	protein_coding	CD63 molecule
chr12	46366853	46366912	chr12_207382	15	-	60	10	46366863	CDS:0.83;intron:0.17;	ENSG00000134294.13	SLC38A2	chr12	protein_coding	solute carrier family 38, member 2
chr12	50990851	50990880	chr12_208585	4	-	30	4	50990860	CDS:1.0;	ENSG00000110911.14	SLC11A2	chr12	protein_coding	solute carrier family 11 (proton-coupled divalent metal ion transporter), member 2
chr12	94559269	94559291	chr12_198483	3	+	23	3	94559269	intergenic;	--
chr12	50456572	50456644	chr12_193492	10	+	73	9	50456599	intron:1.0;	ENSG00000161813.20	LARP4	chr12	protein_coding	La ribonucleoprotein domain family, member 4
chr12	28640391	28640416	chr12_191667	4	+	26	4	28640392	intergenic;	--
chr12	48766251	48766291	chr12_207786	6	-	41	6	48766264	three_prime_UTR:1.0;	ENSG00000174233.11	ADCY6	chr12	protein_coding	adenylate cyclase 6
chr12	91182661	91182702	chr12_212521	4	-	42	4	91182676	five_prime_UTR:1.0;	ENSG00000011465.16	DCN	chr12	protein_coding	decorin
chr12	103947677	103947884	chr12_199368	17	+	208	7	103947728	three_prime_UTR:1.0;	ENSG00000166598.12	HSP90B1	chr12	protein_coding	heat shock protein 90kDa beta (Grp94), member 1
chr12	6595377	6595430	chr12_204230	6	-	54	5	6595398	CDS:1.0;	ENSG00000111642.14	CHD4	chr12	protein_coding	chromodomain helicase DNA binding protein 4
chr12	123533450	123533521	chr12_216965	4	-	72	4	123533482	five_prime_UTR:0.55;CDS:0.45;	ENSG00000188026.11	RILPL1	chr12	protein_coding	Rab interacting lysosomal protein-like 1
chr12	11666160	11666215	chr12_188879	3	+	56	3	11666188	intron:1.0;	ENSG00000139083.10	ETV6	chr12	protein_coding	ets variant 6
chr12	55827488	55827533	chr12_209706	3	-	46	3	55827513	CDS:1.0;	ENSG00000257390.5	RP11-762I7.5	chr12	protein_coding	--
chr12	25885733	25885760	chr12_191213	5	+	28	5	25885733	antisense;	ENSG00000256256.1	RP11-443N24.4	chr12	lincRNA	--
chr12	57216827	57216874	chr12_210409	4	-	48	4	57216855	antisense;	ENSG00000182379.9	NXPH4	chr12	protein_coding	neurexophilin 4
chr12	29370123	29370181	chr12_206017	3	-	59	3	29370161	CDS:1.0;	ENSG00000087502.17	ERGIC2	chr12	protein_coding	ERGIC and golgi 2
chr12	12718194	12718234	chr12_189002	4	+	41	4	12718199	CDS:1.0;	ENSG00000111276.10	CDKN1B	chr12	protein_coding	cyclin-dependent kinase inhibitor 1B (p27, Kip1)
chr12	12935613	12935646	chr12_205021	10	-	34	10	12935618	antisense;	ENSG00000247498.9	RP11-392P7.6	chr12	antisense	--
chr12	85965337	85965392	chr12_198173	3	+	56	3	85965356	antisense;	ENSG00000182050.13	MGAT4C	chr12	protein_coding	MGAT4 family, member C
chr12	6510221	6510386	chr12_187612	40	+	166	18	6510268	intron:1.0;	ENSG00000010292.12	NCAPD2	chr12	protein_coding	non-SMC condensin I complex, subunit D2
chr12	113816923	113816964	chr12_214833	4	-	42	4	113816927	three_prime_UTR:1.0;	ENSG00000122965.10	RBM19	chr12	protein_coding	RNA binding motif protein 19
chr12	46358570	46358733	chr12_207320	29	-	164	14	46358675	three_prime_UTR:1.0;	ENSG00000134294.13	SLC38A2	chr12	protein_coding	solute carrier family 38, member 2
chr12	542621	542644	chr12_203638	4	-	24	4	542624	antisense;	ENSG00000139044.10	B4GALNT3	chr12	protein_coding	beta-1,4-N-acetyl-galactosaminyl transferase 3
chr12	882948	882998	chr12_186659	8	+	51	8	882956	CDS:1.0;	ENSG00000060237.16	WNK1	chr12	protein_coding	WNK lysine deficient protein kinase 1
chr12	111811786	111811871	chr12_200569	3	+	86	3	111811835	three_prime_UTR:1.0;	ENSG00000111275.12	ALDH2	chr12	protein_coding	aldehyde dehydrogenase 2 family (mitochondrial)
chr12	54347766	54347844	chr12_194922	5	+	79	3	54347822	CDS:1.0;	ENSG00000111481.9	COPZ1	chr12	protein_coding	coatomer protein complex, subunit zeta 1
chr12	56718791	56718809	chr12_195393	3	+	19	3	56718792	antisense;	ENSG00000196531.10	NACA	chr12	protein_coding	nascent polypeptide-associated complex alpha subunit
chr12	55967075	55967182	chr12_195075	10	+	108	6	55967081	CDS:0.46;intron:0.54;	ENSG00000123374.10	CDK2	chr12	protein_coding	cyclin-dependent kinase 2
chr12	46358213	46358443	chr12_207319	34	-	231	22	46358347	three_prime_UTR:1.0;	ENSG00000134294.13	SLC38A2	chr12	protein_coding	solute carrier family 38, member 2
chr12	64880417	64880438	chr12_210999	3	-	22	3	64880422	antisense;	ENSG00000111490.12	TBC1D30	chr12	protein_coding	TBC1 domain family, member 30
chr12	34249759	34249783	chr12_192040	3	+	25	3	34249760	noncoding_exon:1.0;	ENSG00000256614.1	AK6P1	chr12	processed_pseudogene	adenylate kinase 6 pseudogene 1
chr12	46184979	46185072	chr12_207102	11	-	94	6	46185016	three_prime_UTR:1.0;	ENSG00000111371.15	SLC38A1	chr12	protein_coding	solute carrier family 38, member 1
chr12	107374756	107374821	chr12_200005	7	+	66	6	107374775	intron:1.0;	ENSG00000151136.14	BTBD11	chr12	protein_coding	BTB (POZ) domain containing 11
chr12	6596005	6596110	chr12_204231	11	-	106	5	6596042	CDS:1.0;	ENSG00000111642.14	CHD4	chr12	protein_coding	chromodomain helicase DNA binding protein 4
chr12	45727075	45727130	chr12_206982	3	-	56	3	45727100	noncoding_exon:1.0;	ENSG00000273015.2	RP11-352M15.2	chr12	lincRNA	--
chr12	12913312	12913450	chr12_189150	15	+	139	6	12913374	three_prime_UTR:1.0;	ENSG00000013588.5	GPRC5A	chr12	protein_coding	G protein-coupled receptor, class C, group 5, member A
chr12	112777336	112777364	chr12_200718	4	+	29	4	112777338	intron:1.0;	ENSG00000089169.14	RPH3A	chr12	protein_coding	rabphilin 3A
chr12	120440657	120440724	chr12_201307	5	+	68	5	120440694	three_prime_UTR:1.0;	ENSG00000111775.2	COX6A1	chr12	protein_coding	cytochrome c oxidase subunit VIa polypeptide 1
chr12	96015592	96015618	chr12_212912	3	-	27	3	96015596	CDS:1.0;	ENSG00000111144.9	LTA4H	chr12	protein_coding	leukotriene A4 hydrolase
chr12	125769063	125769094	chr12_217879	12	-	32	12	125769074	intergenic;	--
chr12	95921739	95921772	chr12_198609	13	+	34	13	95921746	antisense;	ENSG00000165972.12	CCDC38	chr12	protein_coding	coiled-coil domain containing 38
chr12	96019193	96019238	chr12_212916	3	-	46	3	96019206	CDS:1.0;	ENSG00000111144.9	LTA4H	chr12	protein_coding	leukotriene A4 hydrolase
chr12	48119364	48119406	chr12_192914	4	+	43	4	48119371	intron:1.0;	ENSG00000152556.15	PFKM	chr12	protein_coding	phosphofructokinase, muscle
chr12	115991094	115991152	chr12_215036	5	-	59	4	115991126	CDS:1.0;	ENSG00000123066.7	MED13L	chr12	protein_coding	mediator complex subunit 13-like
chr12	6581472	6581609	chr12_204186	10	-	138	5	6581476	intron:1.0;	ENSG00000111642.14	CHD4	chr12	protein_coding	chromodomain helicase DNA binding protein 4
chr12	66136454	66136475	chr12_196823	3	+	22	3	66136457	antisense;	ENSG00000228144.2	RP11-745O10.4	chr12	protein_coding	--
chr12	113288175	113288208	chr12_200833	4	+	34	4	113288185	CDS:1.0;	ENSG00000186815.12	TPCN1	chr12	protein_coding	two pore segment channel 1
chr12	123597775	123597826	chr12_202102	7	+	52	7	123597796	three_prime_UTR:1.0;	ENSG00000086598.10	TMED2	chr12	protein_coding	transmembrane emp24 domain trafficking protein 2
chr12	31729343	31729369	chr12_206407	4	-	27	4	31729350	antisense;	ENSG00000276900.1	RP11-467L13.7	chr12	antisense	--
chr12	50456709	50456785	chr12_193493	11	+	77	8	50456738	intron:1.0;	ENSG00000161813.20	LARP4	chr12	protein_coding	La ribonucleoprotein domain family, member 4
chr12	124814318	124814405	chr12_217693	9	-	88	5	124814331	CDS:1.0;	ENSG00000073060.15	SCARB1	chr12	protein_coding	scavenger receptor class B, member 1
chr12	110400335	110400400	chr12_214096	4	-	66	4	110400362	intron:1.0;	ENSG00000196510.12	ANAPC7	chr12	protein_coding	anaphase promoting complex subunit 7
chr12	56645015	56645100	chr12_210181	82	-	86	65	56645046	intron:1.0;	ENSG00000110955.8	ATP5B	chr12	protein_coding	ATP synthase, H+ transporting, mitochondrial F1 complex, beta polypeptide
chr12	57720422	57720481	chr12_195949	8	+	60	6	57720451	CDS:1.0;	ENSG00000135506.15	OS9	chr12	protein_coding	osteosarcoma amplified 9, endoplasmic reticulum lectin
chr12	31800985	31801017	chr12_206411	5	-	33	5	31800995	intergenic;	--
chr12	122146302	122146347	chr12_201737	3	+	46	3	122146303	three_prime_UTR:1.0;	ENSG00000175727.13	MLXIP	chr12	protein_coding	MLX interacting protein
chr12	54286089	54286127	chr12_194883	4	+	39	4	54286108	intron:1.0;	ENSG00000258344.1	RP11-968A15.8	chr12	sense_overlapping	--
chr12	112022894	112022948	chr12_200622	10	+	55	10	112022914	three_prime_UTR:1.0;	ENSG00000089248.6	ERP29	chr12	protein_coding	endoplasmic reticulum protein 29
chr12	46239730	46239858	chr12_207256	18	-	129	9	46239739	five_prime_UTR:0.45;CDS:0.55;	ENSG00000111371.15	SLC38A1	chr12	protein_coding	solute carrier family 38, member 1
chr12	7158157	7158213	chr12_188151	4	+	57	4	7158177	three_prime_UTR:1.0;	ENSG00000139182.13	CLSTN3	chr12	protein_coding	calsyntenin 3
chr12	110342227	110342323	chr12_200374	16	+	97	7	110342227	CDS:1.0;	ENSG00000174437.16	ATP2A2	chr12	protein_coding	ATPase, Ca++ transporting, cardiac muscle, slow twitch 2
chr12	120291837	120291875	chr12_215896	27	-	39	27	120291853	noncoding_exon:1.0;	ENSG00000202538.1	RNU4-2	chr12	snRNA	RNA, U4 small nuclear 2
chr12	40550154	40550158	chr12_192115	4	+	5	4	40550156	noncoding_exon:1.0;	ENSG00000205592.13	MUC19	chr12	processed_transcript	mucin 19, oligomeric
chr12	6236191	6236209	chr12_187504	5	+	19	5	6236191	CDS:1.0;	ENSG00000010278.11	CD9	chr12	protein_coding	CD9 molecule
chr12	53452891	53452943	chr12_194550	6	+	53	5	53452904	intron:1.0;	ENSG00000257379.1	RP11-793H13.8	chr12	processed_transcript	--
chr12	6934465	6934578	chr12_187887	9	+	114	6	6934505	CDS:1.0;	ENSG00000111676.14	ATN1	chr12	protein_coding	atrophin 1
chr12	124778158	124778449	chr12_217615	32	-	292	10	124778345	three_prime_UTR:1.0;	ENSG00000073060.15	SCARB1	chr12	protein_coding	scavenger receptor class B, member 1
chr12	46372641	46372773	chr12_207439	21	-	133	14	46372661	five_prime_UTR:1.0;	ENSG00000134294.13	SLC38A2	chr12	protein_coding	solute carrier family 38, member 2
chr12	53102178	53102229	chr12_194333	4	+	52	4	53102206	three_prime_UTR:1.0;	ENSG00000167779.7	IGFBP6	chr12	protein_coding	insulin-like growth factor binding protein 6
chr12	56144487	56144553	chr12_195247	6	+	67	5	56144521	three_prime_UTR:1.0;	ENSG00000139641.12	ESYT1	chr12	protein_coding	extended synaptotagmin-like protein 1
chr12	49741562	49741611	chr12_193265	10	+	50	9	49741594	five_prime_UTR:1.0;	ENSG00000139644.12	TMBIM6	chr12	protein_coding	transmembrane BAX inhibitor motif containing 6
chr12	122380367	122380404	chr12_216468	4	-	38	4	122380367	CDS:1.0;	ENSG00000130779.19	CLIP1	chr12	protein_coding	CAP-GLY domain containing linker protein 1
chr12	6943858	6943878	chr12_187925	4	+	21	4	6943862	five_prime_UTR:1.0;	ENSG00000111678.10	C12orf57	chr12	protein_coding	chromosome 12 open reading frame 57
chr12	32405675	32405706	chr12_191913	6	+	32	6	32405683	intron:1.0;	ENSG00000139132.14	FGD4	chr12	protein_coding	FYVE, RhoGEF and PH domain containing 4
chr12	21951717	21951741	chr12_191079	3	+	25	3	21951717	intergenic;	--
chr12	52051667	52051763	chr12_193958	4	+	97	3	52051683	intron:1.0;	ENSG00000123358.19	NR4A1	chr12	protein_coding	nuclear receptor subfamily 4, group A, member 1
chr12	6870059	6870187	chr12_187811	7	+	129	6	6870067	CDS:0.6;intron:0.4;	ENSG00000111669.14	TPI1	chr12	protein_coding	triosephosphate isomerase 1
chr12	74829303	74829327	chr12_211402	3	-	25	3	74829303	intergenic;	--
chr12	132847056	132847075	chr12_203437	3	+	20	3	132847057	antisense;	ENSG00000072609.17	CHFR	chr12	protein_coding	checkpoint with forkhead and ring finger domains, E3 ubiquitin protein ligase
chr12	56164048	56164085	chr12_209774	4	-	38	4	56164054	intron:1.0;	ENSG00000258199.1	RP11-977G19.5	chr12	sense_overlapping	--
chr12	62560797	62560829	chr12_196235	4	+	33	4	62560801	CDS:1.0;	ENSG00000061987.14	MON2	chr12	protein_coding	MON2 homolog (S. cerevisiae)
chr12	50986895	50986937	chr12_208575	4	-	43	4	50986901	intron:1.0;	ENSG00000110911.14	SLC11A2	chr12	protein_coding	solute carrier family 11 (proton-coupled divalent metal ion transporter), member 2
chr12	21646910	21647016	chr12_205384	5	-	107	4	21647005	CDS:1.0;	ENSG00000111716.12	LDHB	chr12	protein_coding	lactate dehydrogenase B
chr12	79048227	79048253	chr12_211698	6	-	27	6	79048233	antisense;	ENSG00000067715.13	SYT1	chr12	protein_coding	synaptotagmin I
chr12	57717869	57717958	chr12_195940	8	+	90	6	57717941	CDS:1.0;	ENSG00000135506.15	OS9	chr12	protein_coding	osteosarcoma amplified 9, endoplasmic reticulum lectin
chr12	10710069	10710114	chr12_204832	6	-	46	6	10710110	CDS:1.0;	ENSG00000060138.12	YBX3	chr12	protein_coding	Y box binding protein 3
chr12	89616801	89616860	chr12_212374	11	-	60	9	89616808	CDS:1.0;	ENSG00000070961.14	ATP2B1	chr12	protein_coding	ATPase, Ca++ transporting, plasma membrane 1
chr12	81678028	81678052	chr12_197983	4	+	25	4	81678028	antisense;	ENSG00000139220.16	PPFIA2	chr12	protein_coding	protein tyrosine phosphatase, receptor type, f polypeptide (PTPRF), interacting protein (liprin), alpha 2
chr12	13944294	13944318	chr12_205065	3	-	25	3	13944299	intron:1.0;	ENSG00000273079.4	GRIN2B	chr12	protein_coding	glutamate receptor, ionotropic, N-methyl D-aspartate 2B
chr12	38137756	38137857	chr12_192056	8	+	102	4	38137831	intergenic;	--
chr12	20443968	20444027	chr12_190273	7	+	60	7	20443982	intron:1.0;	ENSG00000172572.6	PDE3A	chr12	protein_coding	phosphodiesterase 3A, cGMP-inhibited
chr12	106325171	106325190	chr12_199882	5	+	20	5	106325173	intron:1.0;	ENSG00000166046.10	TCP11L2	chr12	protein_coding	t-complex 11, testis-specific-like 2
chr12	49755634	49755664	chr12_193284	5	+	31	5	49755643	CDS:1.0;	ENSG00000139644.12	TMBIM6	chr12	protein_coding	transmembrane BAX inhibitor motif containing 6
chr12	10713210	10713302	chr12_204842	5	-	93	4	10713210	CDS:1.0;	ENSG00000060138.12	YBX3	chr12	protein_coding	Y box binding protein 3
chr12	26974065	26974123	chr12_205910	5	-	59	4	26974091	CDS:1.0;	ENSG00000064115.10	TM7SF3	chr12	protein_coding	transmembrane 7 superfamily member 3
chr12	46186889	46186921	chr12_207122	7	-	33	7	46186894	three_prime_UTR:1.0;	ENSG00000111371.15	SLC38A1	chr12	protein_coding	solute carrier family 38, member 1
chr12	56143054	56143135	chr12_195231	9	+	82	6	56143070	CDS:1.0;	ENSG00000139641.12	ESYT1	chr12	protein_coding	extended synaptotagmin-like protein 1
chr12	64404700	64404804	chr12_196461	6	+	105	5	64404767	five_prime_UTR:1.0;	ENSG00000184575.11	XPOT	chr12	protein_coding	exportin, tRNA
chr12	60630481	60630508	chr12_196102	3	+	28	3	60630481	intergenic;	--
chr12	15109473	15109491	chr12_205134	3	-	19	3	15109474	CDS:1.0;	ENSG00000134533.6	RERG	chr12	protein_coding	RAS-like, estrogen-regulated, growth inhibitor
chr12	89611355	89611372	chr12_212367	8	-	18	8	89611371	CDS:1.0;	ENSG00000070961.14	ATP2B1	chr12	protein_coding	ATPase, Ca++ transporting, plasma membrane 1
chr12	38161463	38161511	chr12_206497	12	-	49	12	38161485	noncoding_exon:0.96;intron:0.04;	ENSG00000199843.1	RNA5SP358	chr12	rRNA	RNA, 5S ribosomal pseudogene 358
chr12	128621117	128621143	chr12_217942	3	-	27	3	128621121	antisense;	ENSG00000181234.9	TMEM132C	chr12	protein_coding	transmembrane protein 132C
chr12	113179186	113179207	chr12_200743	5	+	22	5	113179189	antisense;	ENSG00000123064.12	DDX54	chr12	protein_coding	DEAD (Asp-Glu-Ala-Asp) box polypeptide 54
chr12	7092389	7092433	chr12_204442	4	-	45	4	7092409	five_prime_UTR:1.0;	ENSG00000159403.15	C1R	chr12	protein_coding	complement component 1, r subcomponent
chr12	124810173	124810289	chr12_217681	16	-	117	6	124810287	CDS:1.0;	ENSG00000073060.15	SCARB1	chr12	protein_coding	scavenger receptor class B, member 1
chr12	6870777	6870853	chr12_187816	9	+	77	7	6870791	three_prime_UTR:1.0;	ENSG00000111669.14	TPI1	chr12	protein_coding	triosephosphate isomerase 1
chr12	56168059	56168125	chr12_209782	7	-	67	7	56168080	intron:1.0;	ENSG00000258199.1	RP11-977G19.5	chr12	sense_overlapping	--
chr12	101764525	101764673	chr12_213184	3	-	149	3	101764616	CDS:1.0;	ENSG00000111670.14	GNPTAB	chr12	protein_coding	N-acetylglucosamine-1-phosphate transferase, alpha and beta subunits
chr12	110339657	110339721	chr12_200369	10	+	65	7	110339682	CDS:1.0;	ENSG00000174437.16	ATP2A2	chr12	protein_coding	ATPase, Ca++ transporting, cardiac muscle, slow twitch 2
chr12	46367096	46367168	chr12_207386	16	-	73	10	46367119	CDS:1.0;	ENSG00000134294.13	SLC38A2	chr12	protein_coding	solute carrier family 38, member 2
chr12	3931684	3931714	chr12_187361	4	+	31	4	3931684	intergenic;	--
chr12	47798169	47798219	chr12_207581	5	-	51	5	47798177	CDS:1.0;	ENSG00000061273.17	HDAC7	chr12	protein_coding	histone deacetylase 7
chr12	56602773	56602794	chr12_195378	5	+	22	5	56602776	antisense;	ENSG00000076108.11	BAZ2A	chr12	protein_coding	bromodomain adjacent to zinc finger domain, 2A
chr12	64713479	64713505	chr12_210930	4	-	27	4	64713486	three_prime_UTR:1.0;	ENSG00000135677.10	GNS	chr12	protein_coding	glucosamine (N-acetyl)-6-sulfatase
chr12	13000522	13000539	chr12_189234	3	+	18	3	13000523	noncoding_exon:1.0;	ENSG00000183935.5	HTR7P1	chr12	transcribed_processed_pseudogene	5-hydroxytryptamine (serotonin) receptor 7 pseudogene 1
chr12	20389504	20389571	chr12_189946	6	+	68	6	20389511	intron:1.0;	ENSG00000172572.6	PDE3A	chr12	protein_coding	phosphodiesterase 3A, cGMP-inhibited
chr12	39757144	39757179	chr12_206695	3	-	36	3	39757157	three_prime_UTR:1.0;	ENSG00000151229.12	SLC2A13	chr12	protein_coding	solute carrier family 2 (facilitated glucose transporter), member 13
chr12	6534809	6534867	chr12_187655	13	+	59	8	6534819	five_prime_UTR:0.4;CDS:0.5;intron:0.1;	ENSG00000111640.14	GAPDH	chr12	protein_coding	glyceraldehyde-3-phosphate dehydrogenase
chr12	49763625	49763665	chr12_193313	5	+	41	5	49763641	three_prime_UTR:1.0;	ENSG00000139644.12	TMBIM6	chr12	protein_coding	transmembrane BAX inhibitor motif containing 6
chr12	48957361	48957452	chr12_207996	3	-	92	3	48957377	five_prime_UTR:0.04;intron:0.96;	ENSG00000272822.1	RP11-302B13.5	chr12	protein_coding	--
chr12	49759272	49759321	chr12_193298	14	+	50	12	49759319	CDS:1.0;	ENSG00000139644.12	TMBIM6	chr12	protein_coding	transmembrane BAX inhibitor motif containing 6
chr12	65824532	65824555	chr12_196790	3	+	24	3	65824532	five_prime_UTR:1.0;	ENSG00000149948.13	HMGA2	chr12	protein_coding	high mobility group AT-hook 2
chr12	57490368	57490379	chr12_195802	6	+	12	6	57490377	CDS:1.0;	ENSG00000166986.12	MARS	chr12	protein_coding	methionyl-tRNA synthetase
chr12	12181380	12181410	chr12_204966	4	-	31	4	12181386	CDS:1.0;	ENSG00000070018.8	LRP6	chr12	protein_coding	low density lipoprotein receptor-related protein 6
chr12	53665249	53665293	chr12_209188	3	-	45	3	53665261	three_prime_UTR:1.0;	ENSG00000135390.17	ATP5G2	chr12	protein_coding	ATP synthase, H+ transporting, mitochondrial Fo complex, subunit C2 (subunit 9)
chr12	53409361	53409399	chr12_194514	4	+	39	4	53409366	CDS:1.0;	ENSG00000185591.9	SP1	chr12	protein_coding	Sp1 transcription factor
chr12	128599053	128599077	chr12_202478	5	+	25	5	128599053	intron:1.0;	ENSG00000181234.9	TMEM132C	chr12	protein_coding	transmembrane protein 132C
chr12	20384211	20384274	chr12_189931	10	+	64	10	20384243	intron:1.0;	ENSG00000172572.6	PDE3A	chr12	protein_coding	phosphodiesterase 3A, cGMP-inhibited
chr12	8322997	8323056	chr12_188236	4	+	60	3	8323015	intron:1.0;	ENSG00000256552.2	RP11-113C12.4	chr12	transcribed_processed_pseudogene	--
chr12	130452901	130452927	chr12_218059	3	-	27	3	130452909	intron:1.0;	ENSG00000060709.13	RIMBP2	chr12	protein_coding	RIMS binding protein 2
chr12	31960784	31960844	chr12_191760	4	+	61	4	31960796	five_prime_UTR:1.0;	ENSG00000174718.11	KIAA1551	chr12	protein_coding	KIAA1551
chr12	130876209	130876256	chr12_202570	6	+	48	6	130876229	three_prime_UTR:1.0;	ENSG00000132341.11	RAN	chr12	protein_coding	RAN, member RAS oncogene family
chr12	120140985	120141022	chr12_215663	6	-	38	6	120141005	CDS:1.0;	ENSG00000089154.10	GCN1L1	chr12	protein_coding	GCN1 general control of amino-acid synthesis 1-like 1 (yeast)
chr12	57212414	57212574	chr12_195676	8	+	161	6	57212499	three_prime_UTR:0.12;CDS:0.88;	ENSG00000123384.13	LRP1	chr12	protein_coding	low density lipoprotein receptor-related protein 1
chr12	124777690	124777736	chr12_217608	5	-	47	5	124777708	three_prime_UTR:1.0;	ENSG00000073060.15	SCARB1	chr12	protein_coding	scavenger receptor class B, member 1
chr12	130457208	130457236	chr12_218060	7	-	29	7	130457217	intron:1.0;	ENSG00000060709.13	RIMBP2	chr12	protein_coding	RIMS binding protein 2
chr12	10222141	10222173	chr12_188817	4	+	33	4	10222154	three_prime_UTR:1.0;	ENSG00000139112.10	GABARAPL1	chr12	protein_coding	GABA(A) receptor-associated protein like 1
chr12	55823150	55823188	chr12_209701	3	-	39	3	55823154	CDS:1.0;	ENSG00000257390.5	RP11-762I7.5	chr12	protein_coding	--
chr12	88154287	88154326	chr12_198223	3	+	40	3	88154292	CDS:1.0;	ENSG00000139324.11	TMTC3	chr12	protein_coding	transmembrane and tetratricopeptide repeat containing 3
chr12	73125722	73125746	chr12_211379	3	-	25	3	73125725	intron:1.0;	ENSG00000258294.5	RP11-314D7.1	chr12	processed_transcript	--
chr12	52811731	52811758	chr12_208910	3	-	28	3	52811737	intron:1.0;	ENSG00000170477.12	KRT4	chr12	protein_coding	keratin 4, type II
chr12	6232637	6232703	chr12_187496	8	+	67	6	6232646	CDS:1.0;	ENSG00000010278.11	CD9	chr12	protein_coding	CD9 molecule
chr12	124777905	124777962	chr12_217611	6	-	58	5	124777929	three_prime_UTR:1.0;	ENSG00000073060.15	SCARB1	chr12	protein_coding	scavenger receptor class B, member 1
chr12	67932328	67932346	chr12_196969	3	+	19	3	67932329	noncoding_exon:1.0;	ENSG00000255772.5	LINC01479	chr12	lincRNA	long intergenic non-protein coding RNA 1479
chr12	124787405	124787457	chr12_217650	11	-	53	9	124787426	CDS:1.0;	ENSG00000073060.15	SCARB1	chr12	protein_coding	scavenger receptor class B, member 1
chr12	93511470	93511518	chr12_198399	3	+	49	3	93511486	three_prime_UTR:1.0;	ENSG00000198015.12	MRPL42	chr12	protein_coding	mitochondrial ribosomal protein L42
chr12	57203219	57203287	chr12_195636	10	+	69	9	57203256	CDS:1.0;	ENSG00000123384.13	LRP1	chr12	protein_coding	low density lipoprotein receptor-related protein 1
chr12	113295959	113296003	chr12_200844	4	+	45	4	113295975	CDS:1.0;	ENSG00000186815.12	TPCN1	chr12	protein_coding	two pore segment channel 1
chr12	20381558	20381604	chr12_189912	7	+	47	7	20381570	intron:1.0;	ENSG00000172572.6	PDE3A	chr12	protein_coding	phosphodiesterase 3A, cGMP-inhibited
chr12	54045914	54045933	chr12_209322	3	-	20	3	54045915	antisense;	ENSG00000198353.7	HOXC4	chr12	protein_coding	homeobox C4
chr12	46204539	46204590	chr12_207185	13	-	52	9	46204579	CDS:1.0;	ENSG00000111371.15	SLC38A1	chr12	protein_coding	solute carrier family 38, member 1
chr12	46372508	46372575	chr12_207437	23	-	68	10	46372511	five_prime_UTR:1.0;	ENSG00000134294.13	SLC38A2	chr12	protein_coding	solute carrier family 38, member 2
chr12	6384597	6384684	chr12_187523	12	+	88	6	6384598	CDS:1.0;	ENSG00000111321.10	LTBR	chr12	protein_coding	lymphotoxin beta receptor (TNFR superfamily, member 3)
chr12	57254168	57254192	chr12_195754	3	+	25	3	57254169	antisense;	ENSG00000258830.1	RP11-123K3.4	chr12	protein_coding	--
chr12	85168931	85168981	chr12_212065	8	-	51	8	85168952	antisense;	ENSG00000133640.18	LRRIQ1	chr12	protein_coding	leucine-rich repeats and IQ motif containing 1
chr12	97664519	97664538	chr12_213012	4	-	20	4	97664521	intergenic;	--
chr12	31590025	31590111	chr12_206395	7	-	87	4	31590044	intron:1.0;	ENSG00000170456.14	DENND5B	chr12	protein_coding	DENN/MADD domain containing 5B
chr12	6964154	6964177	chr12_187945	6	+	24	6	6964155	intron:1.0;	ENSG00000257084.1	U47924.27	chr12	lincRNA	--
chr12	121817798	121817904	chr12_201613	7	+	107	5	121817880	CDS:1.0;	ENSG00000139718.10	SETD1B	chr12	protein_coding	SET domain containing 1B
chr12	56311020	56311054	chr12_209958	5	-	35	5	56311034	CDS:1.0;	ENSG00000144785.8	RP11-977G19.10	chr12	protein_coding	--
chr12	132729883	132729935	chr12_218382	7	-	53	6	132729919	CDS:1.0;	ENSG00000176915.14	ANKLE2	chr12	protein_coding	ankyrin repeat and LEM domain containing 2
chr12	14441966	14441997	chr12_205071	4	-	32	4	14441971	antisense;	ENSG00000171681.12	ATF7IP	chr12	protein_coding	activating transcription factor 7 interacting protein
chr12	114683574	114683626	chr12_214962	7	-	53	6	114683599	five_prime_UTR:0.31;intron:0.69;	ENSG00000135111.14	TBX3	chr12	protein_coding	T-box 3
chr12	95683585	95683629	chr12_212864	3	-	45	3	95683602	CDS:1.0;	ENSG00000074527.11	NTN4	chr12	protein_coding	netrin 4
chr12	48771910	48772008	chr12_207813	7	-	99	5	48771935	CDS:0.64;intron:0.36;	ENSG00000174233.11	ADCY6	chr12	protein_coding	adenylate cyclase 6
chr12	6748008	6748056	chr12_204315	4	-	49	4	6748025	three_prime_UTR:1.0;	ENSG00000089693.10	MLF2	chr12	protein_coding	myeloid leukemia factor 2
chr12	57826995	57827044	chr12_196003	4	+	50	4	57827000	antisense;	ENSG00000175215.9	CTDSP2	chr12	protein_coding	CTD (carboxy-terminal domain, RNA polymerase II, polypeptide A) small phosphatase 2
chr12	11706713	11706737	chr12_204908	3	-	25	3	11706717	antisense;	ENSG00000139083.10	ETV6	chr12	protein_coding	ets variant 6
chr12	95050954	95050983	chr12_212805	3	-	30	3	95050958	intron:1.0;	ENSG00000120798.16	NR2C1	chr12	protein_coding	nuclear receptor subfamily 2, group C, member 1
chr12	57196209	57196274	chr12_195606	9	+	66	7	57196240	CDS:1.0;	ENSG00000123384.13	LRP1	chr12	protein_coding	low density lipoprotein receptor-related protein 1
chr12	46184785	46184829	chr12_207098	6	-	45	6	46184803	three_prime_UTR:1.0;	ENSG00000111371.15	SLC38A1	chr12	protein_coding	solute carrier family 38, member 1
chr12	6538100	6538370	chr12_187674	30	+	271	10	6538169	three_prime_UTR:0.74;CDS:0.26;	ENSG00000111640.14	GAPDH	chr12	protein_coding	glyceraldehyde-3-phosphate dehydrogenase
chr12	55707817	55707846	chr12_209606	4	-	30	4	55707827	five_prime_UTR:1.0;	ENSG00000135424.15	ITGA7	chr12	protein_coding	integrin, alpha 7
chr12	6578035	6578149	chr12_204176	13	-	115	6	6578064	CDS:0.89;intron:0.11;	ENSG00000111642.14	CHD4	chr12	protein_coding	chromodomain helicase DNA binding protein 4
chr12	13079949	13079969	chr12_189251	3	+	21	3	13079952	CDS:1.0;	ENSG00000084444.13	KIAA1467	chr12	protein_coding	KIAA1467
chr12	54029870	54029900	chr12_194823	8	+	31	8	54029873	intron:1.0;	ENSG00000273049.1	RP11-834C11.12	chr12	protein_coding	--
chr12	56643676	56643750	chr12_210175	62	-	75	49	56643718	intron:1.0;	ENSG00000110955.8	ATP5B	chr12	protein_coding	ATP synthase, H+ transporting, mitochondrial F1 complex, beta polypeptide
chr12	6769909	6769999	chr12_187732	14	+	91	8	6769927	CDS:0.88;intron:0.12;	ENSG00000159335.15	PTMS	chr12	protein_coding	parathymosin
chr12	20383947	20384000	chr12_189929	6	+	54	6	20383965	intron:1.0;	ENSG00000172572.6	PDE3A	chr12	protein_coding	phosphodiesterase 3A, cGMP-inhibited
chr12	112022650	112022733	chr12_200619	7	+	84	4	112022668	three_prime_UTR:0.98;CDS:0.02;	ENSG00000089248.6	ERP29	chr12	protein_coding	endoplasmic reticulum protein 29
chr12	9158518	9158589	chr12_188503	9	+	72	7	9158532	antisense;	ENSG00000126838.9	PZP	chr12	protein_coding	pregnancy-zone protein
chr12	49040638	49040721	chr12_208143	8	-	84	6	49040649	CDS:1.0;	ENSG00000167548.14	KMT2D	chr12	protein_coding	lysine (K)-specific methyltransferase 2D
chr12	91683443	91683466	chr12_212530	5	-	24	5	91683447	intergenic;	--
chr12	106239499	106239621	chr12_213572	9	-	123	4	106239537	CDS:1.0;	ENSG00000136026.13	CKAP4	chr12	protein_coding	cytoskeleton-associated protein 4
chr12	120425767	120425788	chr12_201302	4	+	22	4	120425769	intergenic;	--
chr12	88160678	88160735	chr12_198228	4	+	58	3	88160707	CDS:1.0;	ENSG00000139324.11	TMTC3	chr12	protein_coding	transmembrane and tetratricopeptide repeat containing 3
chr12	20633692	20633778	chr12_190864	17	+	87	11	20633749	CDS:1.0;	ENSG00000172572.6	PDE3A	chr12	protein_coding	phosphodiesterase 3A, cGMP-inhibited
chr12	57176073	57176106	chr12_195523	7	+	34	6	57176088	CDS:1.0;	ENSG00000123384.13	LRP1	chr12	protein_coding	low density lipoprotein receptor-related protein 1
chr12	120565434	120565529	chr12_201364	5	+	96	4	120565499	CDS:1.0;	ENSG00000022840.15	RNF10	chr12	protein_coding	ring finger protein 10
chr12	6235228	6235266	chr12_187501	7	+	39	6	6235246	CDS:1.0;	ENSG00000010278.11	CD9	chr12	protein_coding	CD9 molecule
chr12	12121009	12121042	chr12_204936	6	-	34	6	12121011	three_prime_UTR:1.0;	ENSG00000070018.8	LRP6	chr12	protein_coding	low density lipoprotein receptor-related protein 6
chr12	104348886	104348974	chr12_199594	9	+	89	5	104348941	three_prime_UTR:1.0;	ENSG00000198431.15	TXNRD1	chr12	protein_coding	thioredoxin reductase 1
chr12	56643447	56643520	chr12_210173	10	-	74	9	56643472	CDS:1.0;	ENSG00000110955.8	ATP5B	chr12	protein_coding	ATP synthase, H+ transporting, mitochondrial F1 complex, beta polypeptide
chr12	12165249	12165289	chr12_204958	4	-	41	4	12165264	CDS:1.0;	ENSG00000070018.8	LRP6	chr12	protein_coding	low density lipoprotein receptor-related protein 6
chr12	49273189	49273221	chr12_193049	4	+	33	4	49273191	CDS:1.0;	ENSG00000167553.14	TUBA1C	chr12	protein_coding	tubulin, alpha 1c
chr12	46365106	46365214	chr12_207369	28	-	109	15	46365182	CDS:0.77;intron:0.23;	ENSG00000134294.13	SLC38A2	chr12	protein_coding	solute carrier family 38, member 2
chr12	124333200	124333265	chr12_217076	6	-	66	5	124333236	CDS:1.0;	ENSG00000196498.13	NCOR2	chr12	protein_coding	nuclear receptor corepressor 2
chr12	56169779	56169864	chr12_209787	6	-	86	4	56169805	intron:1.0;	ENSG00000258199.1	RP11-977G19.5	chr12	sense_overlapping	--
chr12	64743140	64743173	chr12_210975	5	-	34	4	64743148	CDS:1.0;	ENSG00000135677.10	GNS	chr12	protein_coding	glucosamine (N-acetyl)-6-sulfatase
chr12	46197918	46197936	chr12_207163	6	-	19	6	46197918	CDS:1.0;	ENSG00000111371.15	SLC38A1	chr12	protein_coding	solute carrier family 38, member 1
chr12	61487856	61487882	chr12_196112	4	+	27	4	61487856	intergenic;	--
chr12	104349515	104349585	chr12_199600	7	+	71	5	104349556	three_prime_UTR:1.0;	ENSG00000198431.15	TXNRD1	chr12	protein_coding	thioredoxin reductase 1
chr12	93410747	93410888	chr12_212657	4	-	142	4	93410855	CDS:0.9;intron:0.1;	ENSG00000177889.9	UBE2N	chr12	protein_coding	ubiquitin-conjugating enzyme E2N
chr12	55727278	55727339	chr12_209623	11	-	62	10	55727300	CDS:1.0;	ENSG00000135404.11	CD63	chr12	protein_coding	CD63 molecule
chr12	6770556	6770816	chr12_187738	18	+	261	7	6770657	three_prime_UTR:1.0;	ENSG00000159335.15	PTMS	chr12	protein_coding	parathymosin
chr12	57490537	57490609	chr12_195803	10	+	73	6	57490537	CDS:1.0;	ENSG00000166986.12	MARS	chr12	protein_coding	methionyl-tRNA synthetase
chr12	20410964	20411030	chr12_190088	6	+	67	6	20410990	intron:1.0;	ENSG00000172572.6	PDE3A	chr12	protein_coding	phosphodiesterase 3A, cGMP-inhibited
chr12	121916283	121916292	chr12_201666	3	+	10	3	121916283	CDS:1.0;	ENSG00000110801.13	PSMD9	chr12	protein_coding	proteasome (prosome, macropain) 26S subunit, non-ATPase, 9
chr12	71793653	71793678	chr12_197553	3	+	26	3	71793654	three_prime_UTR:1.0;	ENSG00000080371.5	RAB21	chr12	protein_coding	RAB21, member RAS oncogene family
chr12	49049933	49049985	chr12_208179	7	-	53	6	49049947	CDS:1.0;	ENSG00000167548.14	KMT2D	chr12	protein_coding	lysine (K)-specific methyltransferase 2D
chr12	127165907	127166120	chr12_217907	563	-	214	382	127165982	noncoding_exon:0.23;intron:0.77;	ENSG00000239776.2	AC079949.1	chr12	miRNA	--
chr12	85962175	85962194	chr12_212095	3	-	20	3	85962178	three_prime_UTR:1.0;	ENSG00000182050.13	MGAT4C	chr12	protein_coding	MGAT4 family, member C
chr12	46207528	46207621	chr12_207194	14	-	94	8	46207579	CDS:1.0;	ENSG00000111371.15	SLC38A1	chr12	protein_coding	solute carrier family 38, member 1
chr12	113247382	113247406	chr12_214771	5	-	25	5	113247387	antisense;	ENSG00000186815.12	TPCN1	chr12	protein_coding	two pore segment channel 1
chr12	8941124	8941169	chr12_204578	5	-	46	5	8941145	three_prime_UTR:1.0;	ENSG00000003056.7	M6PR	chr12	protein_coding	mannose-6-phosphate receptor (cation dependent)
chr12	91007253	91007284	chr12_212478	4	-	32	4	91007256	intergenic;	--
chr12	30629157	30629209	chr12_206143	4	-	53	4	30629174	three_prime_UTR:1.0;	ENSG00000133704.9	IPO8	chr12	protein_coding	importin 8
chr12	71301152	71301173	chr12_197496	3	+	22	3	71301154	antisense;	ENSG00000127324.8	TSPAN8	chr12	protein_coding	tetraspanin 8
chr12	53040550	53040598	chr12_194290	8	+	49	8	53040564	three_prime_UTR:1.0;	ENSG00000063046.17	EIF4B	chr12	protein_coding	eukaryotic translation initiation factor 4B
chr12	57718992	57719086	chr12_195944	8	+	95	5	57719042	CDS:1.0;	ENSG00000135506.15	OS9	chr12	protein_coding	osteosarcoma amplified 9, endoplasmic reticulum lectin
chr12	48140721	48140802	chr12_192942	7	+	82	4	48140727	CDS:1.0;	ENSG00000152556.15	PFKM	chr12	protein_coding	phosphofructokinase, muscle
chr12	129015112	129015130	chr12_202494	3	+	19	3	129015113	noncoding_exon:1.0;	ENSG00000256581.1	NLRP9P	chr12	unprocessed_pseudogene	NLR family, pyrin domain containing 9 pseudogene
chr12	57208710	57208802	chr12_195653	9	+	93	9	57208751	CDS:1.0;	ENSG00000123384.13	LRP1	chr12	protein_coding	low density lipoprotein receptor-related protein 1
chr12	91433797	91433816	chr12_212527	3	-	20	3	91433799	intergenic;	--
chr12	99009053	99009076	chr12_213065	5	-	24	5	99009057	intron:1.0;	ENSG00000185046.18	ANKS1B	chr12	protein_coding	ankyrin repeat and sterile alpha motif domain containing 1B
chr12	90377807	90377843	chr12_198308	5	+	37	5	90377816	intergenic;	--
chr12	104350016	104350080	chr12_199606	6	+	65	5	104350047	three_prime_UTR:1.0;	ENSG00000198431.15	TXNRD1	chr12	protein_coding	thioredoxin reductase 1
chr12	54284461	54284509	chr12_194872	4	+	49	4	54284484	intron:1.0;	ENSG00000258344.1	RP11-968A15.8	chr12	sense_overlapping	--
chr12	110346200	110346253	chr12_200391	6	+	54	5	110346228	CDS:1.0;	ENSG00000174437.16	ATP2A2	chr12	protein_coding	ATPase, Ca++ transporting, cardiac muscle, slow twitch 2
chr12	71972635	71972653	chr12_211362	3	-	19	3	71972637	antisense;	ENSG00000139287.12	TPH2	chr12	protein_coding	tryptophan hydroxylase 2
chr12	56044118	56044199	chr12_195138	7	+	82	4	56044153	three_prime_UTR:0.56;CDS:0.44;	ENSG00000197728.9	RPS26	chr12	protein_coding	ribosomal protein S26
chr12	51360720	51360767	chr12_208747	5	-	48	4	51360740	CDS:1.0;	ENSG00000139629.15	GALNT6	chr12	protein_coding	polypeptide N-acetylgalactosaminyltransferase 6
chr12	69156868	69156890	chr12_197163	4	+	23	4	69156870	intergenic;	--
chr12	124346787	124346835	chr12_217122	5	-	49	5	124346797	CDS:1.0;	ENSG00000196498.13	NCOR2	chr12	protein_coding	nuclear receptor corepressor 2
chr12	91940879	91940905	chr12_198325	3	+	27	3	91940880	intergenic;	--
chr12	54286648	54286684	chr12_194889	4	+	37	4	54286664	intron:1.0;	ENSG00000258344.1	RP11-968A15.8	chr12	sense_overlapping	--
chr12	71680108	71680148	chr12_197511	3	+	41	3	71680125	three_prime_UTR:1.0;	ENSG00000173451.6	THAP2	chr12	protein_coding	THAP domain containing, apoptosis associated protein 2
chr12	20369986	20370054	chr12_189826	8	+	69	7	20370032	CDS:1.0;	ENSG00000172572.6	PDE3A	chr12	protein_coding	phosphodiesterase 3A, cGMP-inhibited
chr12	21654529	21654601	chr12_205395	6	-	73	5	21654542	CDS:0.82;intron:0.18;	ENSG00000111716.12	LDHB	chr12	protein_coding	lactate dehydrogenase B
chr12	106240207	106240271	chr12_213579	10	-	65	10	106240235	CDS:1.0;	ENSG00000136026.13	CKAP4	chr12	protein_coding	cytoskeleton-associated protein 4
chr12	98639684	98639723	chr12_213052	3	-	40	3	98639688	intron:1.0;	ENSG00000166130.14	IKBIP	chr12	protein_coding	IKBKB interacting protein
chr12	64715117	64715160	chr12_210943	4	-	44	4	64715133	three_prime_UTR:1.0;	ENSG00000135677.10	GNS	chr12	protein_coding	glucosamine (N-acetyl)-6-sulfatase
chr12	98593633	98593652	chr12_213036	3	-	20	3	98593636	antisense;	ENSG00000075415.12	SLC25A3	chr12	protein_coding	solute carrier family 25 (mitochondrial carrier; phosphate carrier), member 3
chr12	57212187	57212261	chr12_195675	9	+	75	6	57212194	CDS:1.0;	ENSG00000123384.13	LRP1	chr12	protein_coding	low density lipoprotein receptor-related protein 1
chr12	6967285	6967606	chr12_204380	50	-	322	15	6967566	intron:1.0;	ENSG00000215021.8	PHB2	chr12	protein_coding	prohibitin 2
chr12	89591094	89591162	chr12_212348	6	-	69	4	89591097	CDS:1.0;	ENSG00000070961.14	ATP2B1	chr12	protein_coding	ATPase, Ca++ transporting, plasma membrane 1
chr12	55726120	55726261	chr12_209616	31	-	142	17	55726120	CDS:1.0;	ENSG00000135404.11	CD63	chr12	protein_coding	CD63 molecule
chr12	48139835	48139960	chr12_192941	5	+	126	4	48139910	CDS:0.51;intron:0.49;	ENSG00000152556.15	PFKM	chr12	protein_coding	phosphofructokinase, muscle
chr12	127166317	127166448	chr12_217909	81	-	132	43	127166403	intergenic;	--
chr12	124777576	124777599	chr12_202293	3	+	24	3	124777577	antisense;	ENSG00000073060.15	SCARB1	chr12	protein_coding	scavenger receptor class B, member 1
chr12	20369807	20369837	chr12_189823	7	+	31	7	20369811	CDS:1.0;	ENSG00000172572.6	PDE3A	chr12	protein_coding	phosphodiesterase 3A, cGMP-inhibited
chr12	105185255	105185306	chr12_199817	4	+	52	3	105185264	antisense;	ENSG00000136044.11	APPL2	chr12	protein_coding	adaptor protein, phosphotyrosine interaction, PH domain and leucine zipper containing 2
chr12	38138022	38138065	chr12_192057	19	+	44	19	38138034	intergenic;	--
chr12	24817904	24817981	chr12_205563	6	-	78	4	24817907	three_prime_UTR:1.0;	ENSG00000060982.14	BCAT1	chr12	protein_coding	branched chain amino-acid transaminase 1, cytosolic
chr12	131922883	131922969	chr12_202931	11	+	87	8	131922903	three_prime_UTR:1.0;	ENSG00000177169.9	ULK1	chr12	protein_coding	unc-51 like autophagy activating kinase 1
chr12	106239137	106239179	chr12_213569	5	-	43	4	106239150	CDS:1.0;	ENSG00000136026.13	CKAP4	chr12	protein_coding	cytoskeleton-associated protein 4
chr12	49752463	49752501	chr12_193277	15	+	39	13	49752472	five_prime_UTR:0.79;CDS:0.21;	ENSG00000139644.12	TMBIM6	chr12	protein_coding	transmembrane BAX inhibitor motif containing 6
chr12	112022744	112022805	chr12_200620	4	+	62	4	112022776	three_prime_UTR:1.0;	ENSG00000089248.6	ERP29	chr12	protein_coding	endoplasmic reticulum protein 29
chr12	116911300	116911326	chr12_215284	3	-	27	3	116911304	antisense;	ENSG00000174989.12	FBXW8	chr12	protein_coding	F-box and WD repeat domain containing 8
chr12	56116751	56116866	chr12_195163	8	+	116	5	56116842	five_prime_UTR:0.11;CDS:0.1;intron:0.78;	ENSG00000229117.8	RPL41	chr12	protein_coding	ribosomal protein L41
chr12	130367178	130367197	chr12_202536	4	+	20	4	130367180	CDS:1.0;	ENSG00000125207.7	PIWIL1	chr12	protein_coding	piwi-like RNA-mediated gene silencing 1
chr12	6328793	6328914	chr12_203963	11	-	122	6	6328877	three_prime_UTR:1.0;	ENSG00000067182.7	TNFRSF1A	chr12	protein_coding	tumor necrosis factor receptor superfamily, member 1A
chr12	55827251	55827286	chr12_209704	3	-	36	3	55827255	CDS:1.0;	ENSG00000257390.5	RP11-762I7.5	chr12	protein_coding	--
chr12	88633718	88633741	chr12_198257	4	+	24	4	88633718	intergenic;	--
chr12	111746207	111746240	chr12_200538	3	+	34	3	111746208	CDS:1.0;	ENSG00000111271.14	ACAD10	chr12	protein_coding	acyl-CoA dehydrogenase family, member 10
chr12	48830257	48830300	chr12_207876	6	-	44	6	48830264	three_prime_UTR:1.0;	ENSG00000174243.9	DDX23	chr12	protein_coding	DEAD (Asp-Glu-Ala-Asp) box polypeptide 23
chr12	103930411	103930516	chr12_199331	12	+	106	7	103930434	five_prime_UTR:0.99;CDS:0.01;	ENSG00000166598.12	HSP90B1	chr12	protein_coding	heat shock protein 90kDa beta (Grp94), member 1
chr12	109333664	109333688	chr12_213948	4	-	25	4	109333667	intergenic;	--
chr12	125285782	125285801	chr12_202428	3	+	20	3	125285782	intergenic;	--
chr12	46184499	46184655	chr12_207095	19	-	157	10	46184571	three_prime_UTR:1.0;	ENSG00000111371.15	SLC38A1	chr12	protein_coding	solute carrier family 38, member 1
chr12	22328004	22328028	chr12_191089	4	+	25	4	22328005	antisense;	ENSG00000111728.10	ST8SIA1	chr12	protein_coding	ST8 alpha-N-acetyl-neuraminide alpha-2,8-sialyltransferase 1
chr12	122327946	122328002	chr12_216406	4	-	57	4	122327968	CDS:1.0;	ENSG00000130779.19	CLIP1	chr12	protein_coding	CAP-GLY domain containing linker protein 1
chr12	103931580	103931610	chr12_199336	7	+	31	7	103931585	CDS:1.0;	ENSG00000166598.12	HSP90B1	chr12	protein_coding	heat shock protein 90kDa beta (Grp94), member 1
chr12	124811869	124811913	chr12_217683	9	-	45	6	124811869	CDS:1.0;	ENSG00000073060.15	SCARB1	chr12	protein_coding	scavenger receptor class B, member 1
chr12	130876014	130876094	chr12_202567	11	+	81	8	130876067	three_prime_UTR:1.0;	ENSG00000132341.11	RAN	chr12	protein_coding	RAN, member RAS oncogene family
chr12	120440532	120440603	chr12_201305	8	+	72	5	120440554	three_prime_UTR:0.93;CDS:0.07;	ENSG00000111775.2	COX6A1	chr12	protein_coding	cytochrome c oxidase subunit VIa polypeptide 1
chr12	6942292	6942334	chr12_187924	3	+	43	3	6942306	three_prime_UTR:0.69;intron:0.31;	ENSG00000111676.14	ATN1	chr12	protein_coding	atrophin 1
chr12	91164604	91164708	chr12_212512	4	-	105	4	91164611	CDS:1.0;	ENSG00000011465.16	DCN	chr12	protein_coding	decorin
chr12	9181848	9181885	chr12_188620	6	+	38	6	9181855	antisense;	ENSG00000126838.9	PZP	chr12	protein_coding	pregnancy-zone protein
chr12	68669471	68669490	chr12_211125	3	-	20	3	68669473	antisense;	ENSG00000127314.17	RAP1B	chr12	protein_coding	RAP1B, member of RAS oncogene family
chr12	18079753	18079776	chr12_205260	4	-	24	4	18079757	intergenic;	--
chr12	21644017	21644084	chr12_205379	9	-	68	7	21644031	CDS:1.0;	ENSG00000111716.12	LDHB	chr12	protein_coding	lactate dehydrogenase B
chr12	106238170	106238234	chr12_213557	8	-	65	7	106238191	three_prime_UTR:1.0;	ENSG00000136026.13	CKAP4	chr12	protein_coding	cytoskeleton-associated protein 4
chr12	98599633	98599694	chr12_198798	10	+	62	8	98599668	intron:1.0;	ENSG00000075415.12	SLC25A3	chr12	protein_coding	solute carrier family 25 (mitochondrial carrier; phosphate carrier), member 3
chr12	31073986	31074051	chr12_191711	10	+	66	10	31074014	intron:1.0;	ENSG00000013573.16	DDX11	chr12	protein_coding	DEAD/H (Asp-Glu-Ala-Asp/His) box helicase 11
chr12	53042113	53042145	chr12_194302	7	+	33	7	53042126	three_prime_UTR:1.0;	ENSG00000063046.17	EIF4B	chr12	protein_coding	eukaryotic translation initiation factor 4B
chr12	46187258	46187353	chr12_207126	10	-	96	7	46187273	three_prime_UTR:1.0;	ENSG00000111371.15	SLC38A1	chr12	protein_coding	solute carrier family 38, member 1
chr12	49764538	49764684	chr12_193323	13	+	147	6	49764648	three_prime_UTR:1.0;	ENSG00000139644.12	TMBIM6	chr12	protein_coding	transmembrane BAX inhibitor motif containing 6
chr12	46359047	46359094	chr12_207324	12	-	48	12	46359064	three_prime_UTR:1.0;	ENSG00000134294.13	SLC38A2	chr12	protein_coding	solute carrier family 38, member 2
chr12	53479781	53479815	chr12_194639	4	+	35	4	53479785	three_prime_UTR:1.0;	ENSG00000197111.15	PCBP2	chr12	protein_coding	poly(rC) binding protein 2
chr12	49795748	49795784	chr12_208364	4	-	37	4	49795765	CDS:1.0;	ENSG00000167566.16	NCKAP5L	chr12	protein_coding	NCK-associated protein 5-like
chr12	113334908	113334935	chr12_214806	3	-	28	3	113334913	intron:1.0;	ENSG00000089060.11	SLC8B1	chr12	protein_coding	solute carrier family 8 (sodium/lithium/calcium exchanger), member B1
chr12	46206079	46206162	chr12_207187	15	-	84	10	46206087	CDS:1.0;	ENSG00000111371.15	SLC38A1	chr12	protein_coding	solute carrier family 38, member 1
chr12	753676	753780	chr12_186518	11	+	105	5	753678	CDS:1.0;	ENSG00000060237.16	WNK1	chr12	protein_coding	WNK lysine deficient protein kinase 1
chr12	118145504	118145558	chr12_201170	4	+	55	4	118145506	three_prime_UTR:1.0;	ENSG00000089220.4	PEBP1	chr12	protein_coding	phosphatidylethanolamine binding protein 1
chr12	121221796	121221824	chr12_201463	4	+	29	4	121221798	intron:1.0;	ENSG00000135124.14	P2RX4	chr12	protein_coding	purinergic receptor P2X, ligand gated ion channel, 4
chr12	3986796	3986816	chr12_203854	4	-	21	4	3986797	intergenic;	--
chr12	12908504	12908555	chr12_189122	6	+	52	6	12908508	CDS:1.0;	ENSG00000013588.5	GPRC5A	chr12	protein_coding	G protein-coupled receptor, class C, group 5, member A
chr12	110343356	110343419	chr12_200379	6	+	64	5	110343390	CDS:1.0;	ENSG00000174437.16	ATP2A2	chr12	protein_coding	ATPase, Ca++ transporting, cardiac muscle, slow twitch 2
chr12	106239181	106239279	chr12_213570	5	-	99	4	106239209	CDS:1.0;	ENSG00000136026.13	CKAP4	chr12	protein_coding	cytoskeleton-associated protein 4
chr11	9428766	9428954	chr11_16154	37	+	189	15	9428888	intron:1.0;	ENSG00000205339.9	IPO7	chr11	protein_coding	importin 7
chr11	60922495	60922581	chr11_21348	5	+	87	4	60922556	three_prime_UTR:1.0;	ENSG00000110108.9	TMEM109	chr11	protein_coding	transmembrane protein 109
chr11	8684303	8684356	chr11_16064	8	+	54	8	8684335	intron:1.0;	ENSG00000166441.12	RPL27A	chr11	protein_coding	ribosomal protein L27a
chr11	119018281	119018329	chr11_44100	10	-	49	8	119018303	five_prime_UTR:0.94;CDS:0.06;	ENSG00000118181.10	RPS25	chr11	protein_coding	ribosomal protein S25
chr11	76235826	76235877	chr11_40671	4	-	52	4	76235849	intergenic;	--
chr11	17075777	17075868	chr11_33889	26	-	92	16	17075787	intron:1.0;	ENSG00000110700.6	RPS13	chr11	protein_coding	ribosomal protein S13
chr11	3120822	3120905	chr11_31942	7	-	84	6	3120873	intron:1.0;	ENSG00000021762.19	OSBPL5	chr11	protein_coding	oxysterol binding protein-like 5
chr11	1995267	1995794	chr11_31679	165	-	528	46	1995450	noncoding_exon:1.0;	ENSG00000130600.15	H19	chr11	processed_transcript	H19, imprinted maternally expressed transcript (non-protein coding)
chr11	4111899	4111979	chr11_15655	11	+	81	8	4111934	CDS:1.0;	ENSG00000167325.14	RRM1	chr11	protein_coding	ribonucleotide reductase M1
chr11	118522058	118522093	chr11_29046	6	+	36	6	118522062	CDS:1.0;	ENSG00000118058.20	KMT2A	chr11	protein_coding	lysine (K)-specific methyltransferase 2A
chr11	62723590	62723628	chr11_37604	4	-	39	4	62723608	CDS:1.0;	ENSG00000234857.2	HNRNPUL2-BSCL2	chr11	protein_coding	HNRNPUL2-BSCL2 readthrough (NMD candidate)
chr11	27227026	27227050	chr11_18234	6	+	25	6	27227028	intergenic;	--
chr11	34076235	34076296	chr11_18827	5	+	62	4	34076254	CDS:1.0;	ENSG00000135387.19	CAPRIN1	chr11	protein_coding	cell cycle associated protein 1
chr11	119312789	119312848	chr11_44265	7	-	60	7	119312811	CDS:1.0;	ENSG00000076706.14	MCAM	chr11	protein_coding	melanoma cell adhesion molecule
chr11	101354855	101354902	chr11_42447	4	-	48	4	101354864	intergenic;	--
chr11	68756902	68756959	chr11_39603	4	-	58	4	68756932	three_prime_UTR:1.0;	ENSG00000110090.12	CPT1A	chr11	protein_coding	carnitine palmitoyltransferase 1A (liver)
chr11	62629813	62629957	chr11_37471	23	-	145	14	62629850	CDS:1.0;	ENSG00000089597.16	GANAB	chr11	protein_coding	glucosidase, alpha; neutral AB
chr11	75399521	75399605	chr11_25610	13	+	85	10	75399527	five_prime_UTR:0.21;CDS:0.36;intron:0.43;	ENSG00000149273.14	RPS3	chr11	protein_coding	ribosomal protein S3
chr11	59550625	59550671	chr11_36643	4	-	47	4	59550625	intergenic;	--
chr11	67401133	67401162	chr11_39344	3	-	30	3	67401134	CDS:1.0;	ENSG00000172531.14	PPP1CA	chr11	protein_coding	protein phosphatase 1, catalytic subunit, alpha isozyme
chr11	67891253	67891314	chr11_24057	6	+	62	4	67891261	noncoding_exon:1.0;	ENSG00000251637.6	RP11-119D9.1	chr11	lincRNA	--
chr11	108138881	108138933	chr11_27827	3	+	53	3	108138907	CDS:0.69;intron:0.31;	ENSG00000075239.13	ACAT1	chr11	protein_coding	acetyl-CoA acetyltransferase 1
chr11	74037477	74037485	chr11_40411	3	-	9	3	74037477	CDS:1.0;	ENSG00000168014.16	C2CD3	chr11	protein_coding	C2 calcium-dependent domain containing 3
chr11	18718446	18718471	chr11_17520	7	+	26	7	18718448	intron:1.0;	ENSG00000254966.1	RP11-1081L13.4	chr11	antisense	--
chr11	108696506	108696533	chr11_43092	3	-	28	3	108696513	antisense;	ENSG00000178105.9	DDX10	chr11	protein_coding	DEAD (Asp-Glu-Ala-Asp) box polypeptide 10
chr11	124649643	124649699	chr11_45262	3	-	57	3	124649645	CDS:1.0;	ENSG00000110013.12	SIAE	chr11	protein_coding	sialic acid acetylesterase
chr11	3753325	3753408	chr11_32419	9	-	84	5	3753384	CDS:1.0;	ENSG00000110713.15	NUP98	chr11	protein_coding	nucleoporin 98kDa
chr11	10801531	10801607	chr11_33445	17	-	77	13	10801569	intron:1.0;	ENSG00000110321.15	EIF4G2	chr11	protein_coding	eukaryotic translation initiation factor 4 gamma, 2
chr11	1761308	1761323	chr11_31663	6	-	16	6	1761308	CDS:1.0;	ENSG00000117984.12	CTSD	chr11	protein_coding	cathepsin D
chr11	62518278	62518406	chr11_37145	24	-	129	13	62518385	intron:1.0;	ENSG00000124942.13	AHNAK	chr11	protein_coding	AHNAK nucleoprotein
chr11	119096876	119097041	chr11_44198	7	-	166	4	119096977	three_prime_UTR:0.73;CDS:0.27;	ENSG00000172269.16	DPAGT1	chr11	protein_coding	dolichyl-phosphate (UDP-N-acetylglucosamine) N-acetylglucosaminephosphotransferase 1 (GlcNAc-1-P transferase)
chr11	3775977	3776021	chr11_32486	10	-	45	9	3775996	CDS:1.0;	ENSG00000110713.15	NUP98	chr11	protein_coding	nucleoporin 98kDa
chr11	4133579	4133626	chr11_15711	7	+	48	7	4133596	CDS:1.0;	ENSG00000167325.14	RRM1	chr11	protein_coding	ribonucleotide reductase M1
chr11	68028133	68028164	chr11_24116	5	+	32	5	68028141	three_prime_UTR:1.0;	ENSG00000006534.15	ALDH3B1	chr11	protein_coding	aldehyde dehydrogenase 3 family, member B1
chr11	62532473	62532520	chr11_37258	9	-	48	9	62532497	intron:1.0;	ENSG00000124942.13	AHNAK	chr11	protein_coding	AHNAK nucleoprotein
chr11	101370904	101370938	chr11_42517	6	-	35	6	101370912	intergenic;	--
chr11	64891199	64891223	chr11_38339	4	-	25	4	64891206	noncoding_exon:1.0;	ENSG00000229719.3	AP001187.9	chr11	lincRNA	--
chr11	1761346	1761468	chr11_31664	13	-	123	5	1761419	CDS:1.0;	ENSG00000117984.12	CTSD	chr11	protein_coding	cathepsin D
chr11	46542636	46542665	chr11_35499	5	-	30	5	46542648	CDS:1.0;	ENSG00000110497.14	AMBRA1	chr11	protein_coding	autophagy/beclin-1 regulator 1
chr11	4111984	4112055	chr11_15656	6	+	72	6	4112010	CDS:1.0;	ENSG00000167325.14	RRM1	chr11	protein_coding	ribonucleotide reductase M1
chr11	14246331	14246353	chr11_17135	3	+	23	3	14246332	intron:1.0;	ENSG00000262655.3	SPON1	chr11	protein_coding	spondin 1, extracellular matrix protein
chr11	62531420	62531477	chr11_37247	9	-	58	8	62531435	intron:1.0;	ENSG00000124942.13	AHNAK	chr11	protein_coding	AHNAK nucleoprotein
chr11	94419447	94419501	chr11_26669	5	+	55	4	94419451	antisense;	ENSG00000020922.12	MRE11A	chr11	protein_coding	MRE11 meiotic recombination 11 homolog A (S. cerevisiae)
chr11	72004703	72004775	chr11_39880	4	-	73	4	72004744	CDS:1.0;	ENSG00000137497.17	NUMA1	chr11	protein_coding	nuclear mitotic apparatus protein 1
chr11	23115449	23115471	chr11_18170	5	+	23	5	23115450	intergenic;	--
chr11	74524875	74524893	chr11_25456	3	+	19	3	74524876	intergenic;	--
chr11	70421494	70421547	chr11_24892	5	+	54	5	70421526	CDS:1.0;	ENSG00000085733.15	CTTN	chr11	protein_coding	cortactin
chr11	129441284	129441310	chr11_30869	3	+	27	3	129441284	intron:1.0;	ENSG00000043039.6	BARX2	chr11	protein_coding	BARX homeobox 2
chr11	117229826	117229856	chr11_43756	4	-	31	4	117229838	five_prime_UTR:0.4;CDS:0.6;	ENSG00000160613.12	PCSK7	chr11	protein_coding	proprotein convertase subtilisin/kexin type 7
chr11	101350260	101350418	chr11_42407	13	-	159	7	101350302	intergenic;	--
chr11	3775894	3775923	chr11_32484	5	-	30	5	3775897	CDS:1.0;	ENSG00000110713.15	NUP98	chr11	protein_coding	nucleoporin 98kDa
chr11	65855943	65856013	chr11_38697	5	-	71	4	65855993	CDS:1.0;	ENSG00000172757.12	CFL1	chr11	protein_coding	cofilin 1 (non-muscle)
chr11	83192313	83192351	chr11_41318	3	-	39	3	83192329	noncoding_exon:1.0;	ENSG00000247137.8	RP11-727A23.5	chr11	processed_transcript	--
chr11	20669592	20669616	chr11_34214	3	-	25	3	20669596	antisense;	ENSG00000165973.17	NELL1	chr11	protein_coding	NEL-like 1 (chicken)
chr11	767250	767332	chr11_31298	6	-	83	5	767287	three_prime_UTR:1.0;	ENSG00000177225.16	PDDC1	chr11	protein_coding	Parkinson disease 7 domain containing 1
chr11	6497220	6497304	chr11_15854	5	+	85	4	6497270	intron:1.0;	ENSG00000265264.5	TIMM10B	chr11	protein_coding	translocase of inner mitochondrial membrane 10 homolog B (yeast)
chr11	65425582	65426181	chr11_22613	288	+	600	47	65426041	noncoding_exon:1.0;	ENSG00000245532.5	NEAT1	chr11	lincRNA	nuclear paraspeckle assembly transcript 1 (non-protein coding)
chr11	4973557	4973576	chr11_32715	3	-	20	3	4973559	noncoding_exon:1.0;	ENSG00000225003.1	OR51A5P	chr11	unprocessed_pseudogene	olfactory receptor, family 51, subfamily A, member 5 pseudogene
chr11	10803479	10803590	chr11_33455	12	-	112	10	10803503	CDS:1.0;	ENSG00000110321.15	EIF4G2	chr11	protein_coding	eukaryotic translation initiation factor 4 gamma, 2
chr11	62526975	62527037	chr11_37215	11	-	63	8	62526995	intron:1.0;	ENSG00000124942.13	AHNAK	chr11	protein_coding	AHNAK nucleoprotein
chr11	62516512	62516565	chr11_37133	7	-	54	7	62516524	intron:1.0;	ENSG00000124942.13	AHNAK	chr11	protein_coding	AHNAK nucleoprotein
chr11	94262866	94262893	chr11_26663	4	+	28	4	94262867	intron:1.0;	ENSG00000250519.6	RP11-680H20.2	chr11	lincRNA	--
chr11	4109643	4109703	chr11_15651	9	+	61	6	4109675	CDS:1.0;	ENSG00000167325.14	RRM1	chr11	protein_coding	ribonucleotide reductase M1
chr11	62516431	62516486	chr11_37132	11	-	56	11	62516462	intron:1.0;	ENSG00000124942.13	AHNAK	chr11	protein_coding	AHNAK nucleoprotein
chr11	57414932	57415058	chr11_36454	8	-	127	5	57414932	CDS:1.0;	ENSG00000134802.17	SLC43A3	chr11	protein_coding	solute carrier family 43, member 3
chr11	62884662	62884690	chr11_21835	14	+	29	13	62884686	CDS:1.0;	ENSG00000168003.16	SLC3A2	chr11	protein_coding	solute carrier family 3 (amino acid transporter heavy chain), member 2
chr11	64765341	64765508	chr11_38226	9	-	168	6	64765374	three_prime_UTR:0.67;CDS:0.33;	ENSG00000168066.20	SF1	chr11	protein_coding	splicing factor 1
chr11	62531853	62531925	chr11_37253	8	-	73	7	62531865	intron:1.0;	ENSG00000124942.13	AHNAK	chr11	protein_coding	AHNAK nucleoprotein
chr11	46672776	46672799	chr11_20191	4	+	24	4	46672777	three_prime_UTR:1.0;	ENSG00000175224.16	ATG13	chr11	protein_coding	autophagy related 13
chr11	47355146	47355173	chr11_35837	3	-	28	3	47355150	three_prime_UTR:1.0;	ENSG00000066336.11	SPI1	chr11	protein_coding	Spi-1 proto-oncogene
chr11	123084566	123084595	chr11_45101	4	-	30	4	123084569	CDS:1.0;	ENSG00000166250.11	CLMP	chr11	protein_coding	CXADR-like membrane protein
chr11	3786033	3786089	chr11_32522	5	-	57	5	3786063	intron:1.0;	ENSG00000110713.15	NUP98	chr11	protein_coding	nucleoporin 98kDa
chr11	2390447	2390519	chr11_15167	6	+	73	6	2390472	CDS:1.0;	ENSG00000110651.11	CD81	chr11	protein_coding	CD81 molecule
chr11	8685437	8685569	chr11_16072	23	+	133	14	8685438	intron:1.0;	ENSG00000166441.12	RPL27A	chr11	protein_coding	ribosomal protein L27a
chr11	78073031	78073083	chr11_40912	10	-	53	8	78073051	CDS:1.0;	ENSG00000151364.15	KCTD14	chr11	protein_coding	potassium channel tetramerization domain containing 14
chr11	46347533	46347556	chr11_20139	3	+	24	3	46347539	intron:1.0;	ENSG00000149091.15	DGKZ	chr11	protein_coding	diacylglycerol kinase, zeta
chr11	65871167	65871186	chr11_38718	3	-	20	3	65871168	CDS:1.0;	ENSG00000172638.12	EFEMP2	chr11	protein_coding	EGF containing fibulin-like extracellular matrix protein 2
chr11	65427716	65428803	chr11_22618	425	+	1088	39	65428378	noncoding_exon:1.0;	ENSG00000245532.5	NEAT1	chr11	lincRNA	nuclear paraspeckle assembly transcript 1 (non-protein coding)
chr11	1010810	1010869	chr11_15022	4	+	60	4	1010827	three_prime_UTR:1.0;	ENSG00000183020.13	AP2A2	chr11	protein_coding	adaptor-related protein complex 2, alpha 2 subunit
chr11	101351569	101351612	chr11_42418	5	-	44	5	101351584	intergenic;	--
chr11	1759002	1759087	chr11_31655	20	-	86	10	1759049	five_prime_UTR:0.58;intron:0.42;	ENSG00000250644.2	RP11-295K3.1	chr11	protein_coding	--
chr11	103207960	103207983	chr11_27637	4	+	24	4	103207960	intron:1.0;	ENSG00000187240.13	DYNC2H1	chr11	protein_coding	dynein, cytoplasmic 2, heavy chain 1
chr11	7704575	7704595	chr11_32961	4	-	21	4	7704576	CDS:1.0;	ENSG00000183378.11	OVCH2	chr11	protein_coding	ovochymase 2 (gene/pseudogene)
chr11	128974096	128974244	chr11_45630	3	-	149	3	128974169	CDS:0.82;intron:0.18;	ENSG00000134909.18	ARHGAP32	chr11	protein_coding	Rho GTPase activating protein 32
chr11	94129312	94129381	chr11_26647	4	+	70	3	94129325	CDS:1.0;	ENSG00000110218.8	PANX1	chr11	protein_coding	pannexin 1
chr11	123058075	123058191	chr11_45053	171	-	117	103	123058099	intron:1.0;	ENSG00000109971.13	HSPA8	chr11	protein_coding	heat shock 70kDa protein 8
chr11	130142017	130142074	chr11_30953	10	+	58	8	130142066	CDS:1.0;	ENSG00000084234.16	APLP2	chr11	protein_coding	amyloid beta (A4) precursor-like protein 2
chr11	125432706	125432725	chr11_45327	3	-	20	3	125432707	antisense;	ENSG00000165495.15	PKNOX2	chr11	protein_coding	PBX/knotted 1 homeobox 2
chr11	118628551	118628618	chr11_29137	4	+	68	4	118628552	CDS:1.0;	ENSG00000019144.16	PHLDB1	chr11	protein_coding	pleckstrin homology-like domain, family B, member 1
chr11	118491797	118491843	chr11_28961	5	+	47	5	118491806	CDS:1.0;	ENSG00000118058.20	KMT2A	chr11	protein_coding	lysine (K)-specific methyltransferase 2A
chr11	72650341	72650366	chr11_40078	5	-	26	5	72650346	intron:1.0;	ENSG00000186642.15	PDE2A	chr11	protein_coding	phosphodiesterase 2A, cGMP-stimulated
chr11	3515138	3515198	chr11_15313	5	+	61	5	3515178	intron:1.0;	ENSG00000254757.1	RP13-726E6.1	chr11	lincRNA	--
chr11	83422611	83422679	chr11_26231	16	+	69	11	83422633	noncoding_exon:1.0;	ENSG00000255234.5	RP11-727A23.10	chr11	antisense	--
chr11	62855526	62855660	chr11_37725	191	-	135	157	62855600	intron:1.0;	ENSG00000255717.6	SNHG1	chr11	processed_transcript	small nucleolar RNA host gene 1
chr11	66850077	66850102	chr11_39064	6	-	26	6	66850081	CDS:1.0;	ENSG00000173599.13	PC	chr11	protein_coding	pyruvate carboxylase
chr11	32587042	32587087	chr11_18504	4	+	46	4	32587064	intron:1.0;	ENSG00000149100.12	EIF3M	chr11	protein_coding	eukaryotic translation initiation factor 3, subunit M
chr11	3514963	3515050	chr11_15312	5	+	88	5	3514993	intron:1.0;	ENSG00000254757.1	RP13-726E6.1	chr11	lincRNA	--
chr11	76761758	76761786	chr11_25865	4	+	29	4	76761759	antisense;	ENSG00000254632.1	RP11-21L23.4	chr11	antisense	--
chr11	43443417	43443440	chr11_35198	3	-	24	3	43443423	antisense;	ENSG00000052841.14	TTC17	chr11	protein_coding	tetratricopeptide repeat domain 17
chr11	8242625	8242649	chr11_16048	3	+	25	3	8242625	antisense;	ENSG00000166407.13	LMO1	chr11	protein_coding	LIM domain only 1 (rhombotin 1)
chr11	11905398	11905492	chr11_16405	4	+	95	4	11905398	CDS:1.0;	ENSG00000170242.17	USP47	chr11	protein_coding	ubiquitin specific peptidase 47
chr11	61299482	61299536	chr11_36806	4	-	55	4	61299501	three_prime_UTR:1.0;	ENSG00000167986.13	DDB1	chr11	protein_coding	damage-specific DNA binding protein 1, 127kDa
chr11	62885176	62885378	chr11_21836	53	+	203	15	62885183	CDS:0.9;intron:0.1;	ENSG00000168003.16	SLC3A2	chr11	protein_coding	solute carrier family 3 (amino acid transporter heavy chain), member 2
chr11	4123299	4123348	chr11_15678	6	+	50	6	4123319	CDS:1.0;	ENSG00000167325.14	RRM1	chr11	protein_coding	ribonucleotide reductase M1
chr11	130123708	130123775	chr11_30924	6	+	68	5	130123731	CDS:1.0;	ENSG00000084234.16	APLP2	chr11	protein_coding	amyloid beta (A4) precursor-like protein 2
chr11	65506512	65506557	chr11_22742	4	+	46	4	65506535	noncoding_exon:0.09;intron:0.91;	ENSG00000251562.7	MALAT1	chr11	lincRNA	metastasis associated lung adenocarcinoma transcript 1 (non-protein coding)
chr11	65840333	65840356	chr11_22959	3	+	24	3	65840334	intron:1.0;	ENSG00000172803.17	SNX32	chr11	protein_coding	sorting nexin 32
chr11	62573830	62573859	chr11_37326	8	-	30	8	62573842	five_prime_UTR:0.59;CDS:0.41;	ENSG00000254772.9	EEF1G	chr11	protein_coding	eukaryotic translation elongation factor 1 gamma
chr11	118152833	118152865	chr11_28843	9	+	33	9	118152836	antisense;	ENSG00000177098.8	SCN4B	chr11	protein_coding	sodium channel, voltage gated, type IV beta subunit
chr11	102002053	102002101	chr11_42616	3	-	49	3	102002079	intergenic;	--
chr11	71996723	71996770	chr11_25044	3	+	48	3	71996741	three_prime_UTR:1.0;	ENSG00000137522.17	RNF121	chr11	protein_coding	ring finger protein 121
chr11	67246079	67246116	chr11_23781	4	+	38	4	67246113	CDS:1.0;	ENSG00000173120.14	KDM2A	chr11	protein_coding	lysine (K)-specific demethylase 2A
chr11	19488049	19488073	chr11_34178	4	-	25	4	19488054	antisense;	ENSG00000166833.19	NAV2	chr11	protein_coding	neuron navigator 2
chr11	59560331	59560377	chr11_36646	5	-	47	5	59560332	intergenic;	--
chr11	63681513	63681596	chr11_21878	11	+	84	8	63681536	five_prime_UTR:1.0;	ENSG00000133318.13	RTN3	chr11	protein_coding	reticulon 3
chr11	35805210	35805238	chr11_19127	6	+	29	6	35805217	intron:1.0;	ENSG00000166326.6	TRIM44	chr11	protein_coding	tripartite motif containing 44
chr11	101353833	101353930	chr11_42441	8	-	98	5	101353860	intergenic;	--
chr11	81573386	81573410	chr11_41221	4	-	25	4	81573391	intergenic;	--
chr11	130110563	130110616	chr11_30908	8	+	54	6	130110595	CDS:1.0;	ENSG00000084234.16	APLP2	chr11	protein_coding	amyloid beta (A4) precursor-like protein 2
chr11	102205892	102205928	chr11_27378	8	+	37	7	102205906	CDS:1.0;	ENSG00000137693.13	YAP1	chr11	protein_coding	Yes-associated protein 1
chr11	3773631	3773739	chr11_32477	18	-	109	9	3773697	CDS:1.0;	ENSG00000110713.15	NUP98	chr11	protein_coding	nucleoporin 98kDa
chr11	3741786	3741867	chr11_32376	7	-	82	6	3741844	intron:1.0;	ENSG00000110713.15	NUP98	chr11	protein_coding	nucleoporin 98kDa
chr11	1752944	1753135	chr11_31640	31	-	192	20	1752975	intron:1.0;	ENSG00000250644.2	RP11-295K3.1	chr11	protein_coding	--
chr11	83421788	83421816	chr11_26226	5	+	29	5	83421791	noncoding_exon:1.0;	ENSG00000255234.5	RP11-727A23.10	chr11	antisense	--
chr11	57407414	57407442	chr11_36434	5	-	29	5	57407420	intron:1.0;	ENSG00000254979.5	RP11-872D17.8	chr11	protein_coding	--
chr11	65636173	65636229	chr11_22915	5	+	57	4	65636180	intron:1.0;	ENSG00000213445.8	SIPA1	chr11	protein_coding	signal-induced proliferation-associated 1
chr11	61300139	61300200	chr11_36809	6	-	62	5	61300161	CDS:1.0;	ENSG00000167986.13	DDB1	chr11	protein_coding	damage-specific DNA binding protein 1, 127kDa
chr11	62516567	62516664	chr11_37134	13	-	98	7	62516571	intron:1.0;	ENSG00000124942.13	AHNAK	chr11	protein_coding	AHNAK nucleoprotein
chr11	50628069	50628092	chr11_20817	3	+	24	3	50628069	intergenic;	--
chr11	71704181	71704243	chr11_39833	5	-	63	5	71704218	noncoding_exon:1.0;	ENSG00000254972.1	RP11-167J8.3	chr11	lincRNA	--
chr11	130141527	130141572	chr11_30951	8	+	46	7	130141561	CDS:1.0;	ENSG00000084234.16	APLP2	chr11	protein_coding	amyloid beta (A4) precursor-like protein 2
chr11	94129388	94129420	chr11_26648	3	+	33	3	94129388	CDS:1.0;	ENSG00000110218.8	PANX1	chr11	protein_coding	pannexin 1
chr11	130135562	130135661	chr11_30941	9	+	100	5	130135634	CDS:1.0;	ENSG00000084234.16	APLP2	chr11	protein_coding	amyloid beta (A4) precursor-like protein 2
chr11	1996517	1997049	chr11_31683	166	-	533	38	1996950	noncoding_exon:1.0;	ENSG00000130600.15	H19	chr11	processed_transcript	H19, imprinted maternally expressed transcript (non-protein coding)
chr11	68574108	68574165	chr11_24490	4	+	58	4	68574148	CDS:1.0;	ENSG00000110075.14	PPP6R3	chr11	protein_coding	protein phosphatase 6, regulatory subunit 3
chr11	62888330	62888762	chr11_21843	98	+	433	16	62888439	three_prime_UTR:0.16;CDS:0.84;	ENSG00000168003.16	SLC3A2	chr11	protein_coding	solute carrier family 3 (amino acid transporter heavy chain), member 2
chr11	57739159	57739224	chr11_20982	3	+	66	3	57739203	CDS:1.0;	ENSG00000213593.9	TMX2	chr11	protein_coding	thioredoxin-related transmembrane protein 2
chr11	62633004	62633101	chr11_37484	21	-	98	12	62633009	CDS:1.0;	ENSG00000089597.16	GANAB	chr11	protein_coding	glucosidase, alpha; neutral AB
chr11	126542781	126542805	chr11_30803	3	+	25	3	126542781	antisense;	ENSG00000149571.10	KIRREL3	chr11	protein_coding	kin of IRRE like 3 (Drosophila)
chr11	65438893	65439252	chr11_22681	101	+	360	32	65439189	noncoding_exon:1.0;	ENSG00000245532.5	NEAT1	chr11	lincRNA	nuclear paraspeckle assembly transcript 1 (non-protein coding)
chr11	3771747	3771788	chr11_32470	5	-	42	5	3771758	CDS:1.0;	ENSG00000110713.15	NUP98	chr11	protein_coding	nucleoporin 98kDa
chr11	62533508	62533579	chr11_37271	8	-	72	8	62533525	intron:1.0;	ENSG00000124942.13	AHNAK	chr11	protein_coding	AHNAK nucleoprotein
chr11	44083168	44083185	chr11_35214	3	-	18	3	44083168	antisense;	ENSG00000110455.13	ACCS	chr11	protein_coding	1-aminocyclopropane-1-carboxylate synthase homolog (Arabidopsis)(non-functional)
chr11	86808508	86808565	chr11_26346	7	+	58	5	86808511	CDS:1.0;	ENSG00000150687.11	PRSS23	chr11	protein_coding	protease, serine, 23
chr11	320780	320848	chr11_31179	7	-	69	6	320815	five_prime_UTR:0.51;CDS:0.49;	ENSG00000142089.15	IFITM3	chr11	protein_coding	interferon induced transmembrane protein 3
chr11	62525954	62526015	chr11_37207	10	-	62	9	62525982	intron:1.0;	ENSG00000124942.13	AHNAK	chr11	protein_coding	AHNAK nucleoprotein
chr11	14513575	14513656	chr11_33680	3	-	82	3	14513625	CDS:1.0;	ENSG00000256206.2	PSMA1	chr11	protein_coding	proteasome (prosome, macropain) subunit, alpha type, 1
chr11	65422799	65423389	chr11_22611	505	+	591	76	65423227	noncoding_exon:0.99;intron:0.01;	ENSG00000245532.5	NEAT1	chr11	lincRNA	nuclear paraspeckle assembly transcript 1 (non-protein coding)
chr11	67464451	67464470	chr11_39364	3	-	20	3	67464453	three_prime_UTR:1.0;	ENSG00000172663.8	TMEM134	chr11	protein_coding	transmembrane protein 134
chr11	61967041	61967192	chr11_37098	11	-	152	8	61967173	intron:1.0;	ENSG00000167996.15	FTH1	chr11	protein_coding	ferritin, heavy polypeptide 1
chr11	3762909	3763012	chr11_32446	13	-	104	9	3762965	CDS:1.0;	ENSG00000110713.15	NUP98	chr11	protein_coding	nucleoporin 98kDa
chr11	33709958	33710136	chr11_34737	17	-	179	6	33709967	three_prime_UTR:0.94;CDS:0.06;	ENSG00000085063.14	CD59	chr11	protein_coding	CD59 molecule, complement regulatory protein
chr11	62630378	62630505	chr11_37473	27	-	128	15	62630403	CDS:1.0;	ENSG00000089597.16	GANAB	chr11	protein_coding	glucosidase, alpha; neutral AB
chr11	3827949	3828023	chr11_32588	5	-	75	5	3827987	CDS:1.0;	ENSG00000177105.9	RHOG	chr11	protein_coding	ras homolog family member G
chr11	112950143	112950177	chr11_28404	3	+	35	3	112950151	intergenic;	--
chr11	3121966	3122098	chr11_31952	16	-	133	6	3121996	CDS:0.77;intron:0.23;	ENSG00000021762.19	OSBPL5	chr11	protein_coding	oxysterol binding protein-like 5
chr11	68029170	68029188	chr11_39444	4	-	19	4	68029172	intron:1.0;	ENSG00000255306.1	RP5-901A4.1	chr11	antisense	--
chr11	62882907	62882952	chr11_21823	15	+	46	14	62882916	CDS:1.0;	ENSG00000168003.16	SLC3A2	chr11	protein_coding	solute carrier family 3 (amino acid transporter heavy chain), member 2
chr11	62726636	62726731	chr11_37614	6	-	96	4	62726685	CDS:1.0;	ENSG00000234857.2	HNRNPUL2-BSCL2	chr11	protein_coding	HNRNPUL2-BSCL2 readthrough (NMD candidate)
chr11	47723170	47723199	chr11_36072	5	-	30	5	47723173	CDS:1.0;	ENSG00000109920.12	FNBP4	chr11	protein_coding	formin binding protein 4
chr11	1407619	1407638	chr11_31554	3	-	20	3	1407621	antisense;	ENSG00000174672.15	BRSK2	chr11	protein_coding	BR serine/threonine kinase 2
chr11	30992609	30992628	chr11_18391	4	+	20	4	30992611	antisense;	ENSG00000170959.14	DCDC1	chr11	protein_coding	doublecortin domain containing 1
chr11	93733465	93733598	chr11_41886	17	-	134	12	93733552	noncoding_exon:0.99;intron:0.01;	ENSG00000207145.1	SNORA18	chr11	snoRNA	small nucleolar RNA, H/ACA box 18
chr11	3744560	3744608	chr11_32388	6	-	49	6	3744582	CDS:1.0;	ENSG00000110713.15	NUP98	chr11	protein_coding	nucleoporin 98kDa
chr11	44244634	44244687	chr11_19971	3	+	54	3	44244652	three_prime_UTR:1.0;	ENSG00000151348.13	EXT2	chr11	protein_coding	exostosin glycosyltransferase 2
chr11	120485345	120485395	chr11_29626	6	+	51	6	120485367	three_prime_UTR:1.0;	ENSG00000196914.8	ARHGEF12	chr11	protein_coding	Rho guanine nucleotide exchange factor (GEF) 12
chr11	93721788	93721835	chr11_26586	7	+	48	7	93721801	intron:1.0;	ENSG00000166004.14	CEP295	chr11	protein_coding	centrosomal protein 295kDa
chr11	120446947	120446997	chr11_29572	5	+	51	4	120446959	CDS:1.0;	ENSG00000196914.8	ARHGEF12	chr11	protein_coding	Rho guanine nucleotide exchange factor (GEF) 12
chr11	40994979	40995005	chr11_19639	5	+	27	5	40994979	antisense;	ENSG00000148948.7	LRRC4C	chr11	protein_coding	leucine rich repeat containing 4C
chr11	27978909	27978935	chr11_18253	3	+	27	3	27978910	antisense;	ENSG00000255094.1	RP11-406D1.2	chr11	lincRNA	--
chr11	119309894	119309915	chr11_44241	10	-	22	10	119309911	CDS:1.0;	ENSG00000076706.14	MCAM	chr11	protein_coding	melanoma cell adhesion molecule
chr11	62523997	62524073	chr11_37193	14	-	77	8	62524032	intron:1.0;	ENSG00000124942.13	AHNAK	chr11	protein_coding	AHNAK nucleoprotein
chr11	1757323	1757456	chr11_31650	22	-	134	9	1757379	five_prime_UTR:0.22;CDS:0.78;	ENSG00000250644.2	RP11-295K3.1	chr11	protein_coding	--
chr11	72697425	72697479	chr11_40116	4	-	55	4	72697452	CDS:1.0;	ENSG00000186635.14	ARAP1	chr11	protein_coding	ArfGAP with RhoGAP domain, ankyrin repeat and PH domain 1
chr11	102231193	102231248	chr11_27491	6	+	56	6	102231212	three_prime_UTR:1.0;	ENSG00000137693.13	YAP1	chr11	protein_coding	Yes-associated protein 1
chr11	57309082	57309199	chr11_36339	8	-	118	5	57309108	CDS:1.0;	ENSG00000149115.13	TNKS1BP1	chr11	protein_coding	tankyrase 1 binding protein 1, 182kDa
chr11	65625170	65625234	chr11_22877	5	+	65	4	65625203	intron:1.0;	ENSG00000213445.8	SIPA1	chr11	protein_coding	signal-induced proliferation-associated 1
chr11	62714793	62714832	chr11_37581	5	-	40	5	62714810	intron:1.0;	ENSG00000234857.2	HNRNPUL2-BSCL2	chr11	protein_coding	HNRNPUL2-BSCL2 readthrough (NMD candidate)
chr11	46790469	46790523	chr11_35631	6	-	55	6	46790497	CDS:1.0;	ENSG00000175216.14	CKAP5	chr11	protein_coding	cytoskeleton associated protein 5
chr11	100902995	100903016	chr11_26907	4	+	22	4	100902996	intron:1.0;	ENSG00000165895.17	ARHGAP42	chr11	protein_coding	Rho GTPase activating protein 42
chr11	65435025	65435881	chr11_22662	242	+	857	35	65435726	noncoding_exon:1.0;	ENSG00000245532.5	NEAT1	chr11	lincRNA	nuclear paraspeckle assembly transcript 1 (non-protein coding)
chr11	70433646	70433708	chr11_24927	9	+	63	8	70433677	CDS:1.0;	ENSG00000085733.15	CTTN	chr11	protein_coding	cortactin
chr11	107822575	107822602	chr11_42970	5	-	28	5	107822582	intron:1.0;	ENSG00000110660.14	SLC35F2	chr11	protein_coding	solute carrier family 35, member F2
chr11	57308755	57308805	chr11_36334	7	-	51	7	57308785	CDS:1.0;	ENSG00000149115.13	TNKS1BP1	chr11	protein_coding	tankyrase 1 binding protein 1, 182kDa
chr11	9206674	9206738	chr11_33159	6	-	65	5	9206690	CDS:1.0;	ENSG00000184014.7	DENND5A	chr11	protein_coding	DENN/MADD domain containing 5A
chr11	130069893	130070076	chr11_30883	14	+	184	5	130069915	five_prime_UTR:0.39;CDS:0.54;intron:0.07;	ENSG00000084234.16	APLP2	chr11	protein_coding	amyloid beta (A4) precursor-like protein 2
chr11	118401622	118401662	chr11_28893	3	+	41	3	118401636	five_prime_UTR:1.0;	ENSG00000167283.7	ATP5L	chr11	protein_coding	ATP synthase, H+ transporting, mitochondrial Fo complex, subunit G
chr11	62518743	62518798	chr11_37147	10	-	56	10	62518774	intron:1.0;	ENSG00000124942.13	AHNAK	chr11	protein_coding	AHNAK nucleoprotein
chr11	62535002	62535164	chr11_37278	20	-	163	10	62535007	CDS:1.0;	ENSG00000124942.13	AHNAK	chr11	protein_coding	AHNAK nucleoprotein
chr11	65866526	65866546	chr11_38714	3	-	21	3	65866527	three_prime_UTR:1.0;	ENSG00000172638.12	EFEMP2	chr11	protein_coding	EGF containing fibulin-like extracellular matrix protein 2
chr11	125604177	125604245	chr11_30440	8	+	69	5	125604203	CDS:1.0;	ENSG00000134910.12	STT3A	chr11	protein_coding	STT3A, subunit of the oligosaccharyltransferase complex (catalytic)
chr11	62853322	62853393	chr11_37707	111	-	72	105	62853350	intron:1.0;	ENSG00000255717.6	SNHG1	chr11	processed_transcript	small nucleolar RNA host gene 1
chr11	65653661	65653725	chr11_38615	4	-	65	4	65653704	three_prime_UTR:1.0;	ENSG00000173039.18	RELA	chr11	protein_coding	v-rel avian reticuloendotheliosis viral oncogene homolog A
chr11	125611427	125611478	chr11_30452	7	+	52	6	125611447	CDS:1.0;	ENSG00000134910.12	STT3A	chr11	protein_coding	STT3A, subunit of the oligosaccharyltransferase complex (catalytic)
chr11	102397007	102397092	chr11_42647	9	-	86	5	102397027	three_prime_UTR:1.0;	ENSG00000152558.14	TMEM123	chr11	protein_coding	transmembrane protein 123
chr11	46879035	46879038	chr11_20208	7	+	4	7	46879036	antisense;	ENSG00000134569.9	LRP4	chr11	protein_coding	low density lipoprotein receptor-related protein 4
chr11	62532013	62532064	chr11_37254	10	-	52	10	62532024	intron:1.0;	ENSG00000124942.13	AHNAK	chr11	protein_coding	AHNAK nucleoprotein
chr11	32105301	32105353	chr11_18489	5	+	53	5	32105324	three_prime_UTR:1.0;	ENSG00000049449.8	RCN1	chr11	protein_coding	reticulocalbin 1, EF-hand calcium binding domain
chr11	4118379	4118461	chr11_15665	9	+	83	6	4118453	CDS:1.0;	ENSG00000167325.14	RRM1	chr11	protein_coding	ribonucleotide reductase M1
chr11	67889207	67889267	chr11_24046	4	+	61	4	67889237	noncoding_exon:1.0;	ENSG00000251637.6	RP11-119D9.1	chr11	lincRNA	--
chr11	49839152	49839178	chr11_36242	5	-	27	5	49839159	noncoding_exon:1.0;	ENSG00000219061.4	TRIM51FP	chr11	unprocessed_pseudogene	tripartite motif-containing 51F, pseudogene
chr11	67508394	67508415	chr11_39407	3	-	22	3	67508397	five_prime_UTR:1.0;	ENSG00000167797.7	CDK2AP2	chr11	protein_coding	cyclin-dependent kinase 2 associated protein 2
chr11	62724290	62724363	chr11_37610	7	-	74	4	62724326	CDS:1.0;	ENSG00000234857.2	HNRNPUL2-BSCL2	chr11	protein_coding	HNRNPUL2-BSCL2 readthrough (NMD candidate)
chr11	2224928	2224960	chr11_31700	4	-	33	4	2224932	intergenic;	--
chr11	118998485	118998583	chr11_29223	4	+	99	3	118998524	CDS:1.0;	ENSG00000186166.8	CCDC84	chr11	protein_coding	coiled-coil domain containing 84
chr11	45804813	45804832	chr11_20096	3	+	20	3	45804815	five_prime_UTR:1.0;	ENSG00000181830.8	SLC35C1	chr11	protein_coding	solute carrier family 35 (GDP-fucose transporter), member C1
chr11	1470884	1470909	chr11_31582	5	-	26	5	1470888	intron:1.0;	ENSG00000182208.12	MOB2	chr11	protein_coding	MOB kinase activator 2
chr11	103055033	103055091	chr11_27595	3	+	59	3	103055042	antisense;	ENSG00000260966.1	RP11-690D19.3	chr11	sense_overlapping	--
chr11	59576567	59576616	chr11_36657	4	-	50	4	59576586	three_prime_UTR:0.18;CDS:0.82;	ENSG00000110048.11	OSBP	chr11	protein_coding	oxysterol binding protein
chr11	4121709	4121765	chr11_15673	10	+	57	6	4121760	CDS:1.0;	ENSG00000167325.14	RRM1	chr11	protein_coding	ribonucleotide reductase M1
chr11	3856278	3856384	chr11_15532	6	+	107	3	3856319	CDS:1.0;	ENSG00000167323.9	STIM1	chr11	protein_coding	stromal interaction molecule 1
chr11	62625795	62625924	chr11_37443	18	-	130	9	62625834	three_prime_UTR:0.15;CDS:0.85;	ENSG00000089597.16	GANAB	chr11	protein_coding	glucosidase, alpha; neutral AB
chr11	3739573	3739631	chr11_32362	7	-	59	6	3739604	intron:1.0;	ENSG00000110713.15	NUP98	chr11	protein_coding	nucleoporin 98kDa
chr11	62523827	62523955	chr11_37192	15	-	129	7	62523857	intron:1.0;	ENSG00000124942.13	AHNAK	chr11	protein_coding	AHNAK nucleoprotein
chr11	44244169	44244237	chr11_19965	3	+	69	3	44244202	CDS:1.0;	ENSG00000151348.13	EXT2	chr11	protein_coding	exostosin glycosyltransferase 2
chr11	130143368	130143422	chr11_30955	11	+	55	9	130143388	CDS:1.0;	ENSG00000084234.16	APLP2	chr11	protein_coding	amyloid beta (A4) precursor-like protein 2
chr11	130122340	130122489	chr11_30922	15	+	150	6	130122372	CDS:1.0;	ENSG00000084234.16	APLP2	chr11	protein_coding	amyloid beta (A4) precursor-like protein 2
chr11	118628003	118628058	chr11_29133	4	+	56	4	118628007	CDS:1.0;	ENSG00000019144.16	PHLDB1	chr11	protein_coding	pleckstrin homology-like domain, family B, member 1
chr11	102176890	102176940	chr11_27275	7	+	51	7	102176905	intron:1.0;	ENSG00000137693.13	YAP1	chr11	protein_coding	Yes-associated protein 1
chr11	62522304	62522408	chr11_37180	10	-	105	7	62522344	intron:1.0;	ENSG00000124942.13	AHNAK	chr11	protein_coding	AHNAK nucleoprotein
chr11	72238805	72238873	chr11_25165	14	+	69	12	72238846	three_prime_UTR:1.0;	ENSG00000165458.13	INPPL1	chr11	protein_coding	inositol polyphosphate phosphatase-like 1
chr11	57426255	57426359	chr11_36496	10	-	105	6	57426271	five_prime_UTR:0.93;intron:0.07;	ENSG00000134802.17	SLC43A3	chr11	protein_coding	solute carrier family 43, member 3
chr11	68403490	68403539	chr11_24295	4	+	50	4	68403504	CDS:1.0;	ENSG00000162337.11	LRP5	chr11	protein_coding	low density lipoprotein receptor-related protein 5
chr11	72224986	72225017	chr11_25107	11	+	32	11	72224995	CDS:1.0;	ENSG00000165458.13	INPPL1	chr11	protein_coding	inositol polyphosphate phosphatase-like 1
chr11	68423660	68423717	chr11_24318	5	+	58	4	68423675	CDS:0.65;intron:0.35;	ENSG00000162337.11	LRP5	chr11	protein_coding	low density lipoprotein receptor-related protein 5
chr11	4138594	4138682	chr11_15723	10	+	89	7	4138613	three_prime_UTR:1.0;	ENSG00000167325.14	RRM1	chr11	protein_coding	ribonucleotide reductase M1
chr11	1997696	1997808	chr11_31687	46	-	113	22	1997746	noncoding_exon:0.9;intron:0.1;	ENSG00000130600.15	H19	chr11	processed_transcript	H19, imprinted maternally expressed transcript (non-protein coding)
chr11	2397169	2397409	chr11_15185	26	+	241	11	2397350	three_prime_UTR:1.0;	ENSG00000110651.11	CD81	chr11	protein_coding	CD81 molecule
chr11	124055225	124055243	chr11_45242	3	-	19	3	124055225	antisense;	ENSG00000213182.3	OR10D5P	chr11	unprocessed_pseudogene	olfactory receptor, family 10, subfamily D, member 5 pseudogene
chr11	62523163	62523284	chr11_37184	16	-	122	11	62523196	intron:1.0;	ENSG00000124942.13	AHNAK	chr11	protein_coding	AHNAK nucleoprotein
chr11	82995239	82995262	chr11_26129	3	+	24	3	82995239	antisense;	ENSG00000254698.1	RP11-659G9.3	chr11	sense_overlapping	--
chr11	101352888	101352943	chr11_42432	5	-	56	4	101352912	intergenic;	--
chr11	130143346	130143361	chr11_30954	7	+	16	7	130143346	CDS:1.0;	ENSG00000084234.16	APLP2	chr11	protein_coding	amyloid beta (A4) precursor-like protein 2
chr11	46762389	46762497	chr11_35595	33	-	109	16	46762468	intron:1.0;	ENSG00000175216.14	CKAP5	chr11	protein_coding	cytoskeleton associated protein 5
chr11	3782134	3782145	chr11_32507	5	-	12	5	3782144	five_prime_UTR:1.0;	ENSG00000110713.15	NUP98	chr11	protein_coding	nucleoporin 98kDa
chr11	68409913	68410044	chr11_24300	10	+	132	7	68409945	CDS:1.0;	ENSG00000162337.11	LRP5	chr11	protein_coding	low density lipoprotein receptor-related protein 5
chr11	62852905	62853035	chr11_37703	130	-	131	54	62852948	intron:1.0;	ENSG00000255717.6	SNHG1	chr11	processed_transcript	small nucleolar RNA host gene 1
chr11	62533844	62534074	chr11_37277	40	-	231	12	62534002	intron:1.0;	ENSG00000124942.13	AHNAK	chr11	protein_coding	AHNAK nucleoprotein
chr11	65854851	65855034	chr11_38689	10	-	184	6	65854965	three_prime_UTR:1.0;	ENSG00000172757.12	CFL1	chr11	protein_coding	cofilin 1 (non-muscle)
chr11	2963770	2963884	chr11_31795	11	-	115	8	2963808	intron:1.0;	ENSG00000205531.12	NAP1L4	chr11	protein_coding	nucleosome assembly protein 1-like 4
chr11	47654297	47654323	chr11_20439	3	+	27	3	47654298	intergenic;	--
chr11	62516713	62516845	chr11_37136	17	-	133	9	62516732	intron:1.0;	ENSG00000124942.13	AHNAK	chr11	protein_coding	AHNAK nucleoprotein
chr11	33337090	33337111	chr11_34686	4	-	22	4	33337092	antisense;	ENSG00000110422.11	HIPK3	chr11	protein_coding	homeodomain interacting protein kinase 3
chr11	62519358	62519443	chr11_37155	14	-	86	9	62519407	intron:1.0;	ENSG00000124942.13	AHNAK	chr11	protein_coding	AHNAK nucleoprotein
chr11	106681165	106681209	chr11_42839	3	-	45	3	106681166	three_prime_UTR:1.0;	ENSG00000152402.10	GUCY1A2	chr11	protein_coding	guanylate cyclase 1, soluble, alpha 2
chr11	119049091	119049203	chr11_44146	11	-	113	8	119049146	CDS:1.0;	ENSG00000149428.18	HYOU1	chr11	protein_coding	hypoxia up-regulated 1
chr11	65850538	65850554	chr11_22960	3	+	17	3	65850538	CDS:1.0;	ENSG00000172803.17	SNX32	chr11	protein_coding	sorting nexin 32
chr11	62884456	62884525	chr11_21833	43	+	70	22	62884473	CDS:1.0;	ENSG00000168003.16	SLC3A2	chr11	protein_coding	solute carrier family 3 (amino acid transporter heavy chain), member 2
chr11	123003629	123003666	chr11_29818	4	+	38	4	123003633	intergenic;	--
chr11	77924642	77924694	chr11_40872	3	-	53	3	77924646	three_prime_UTR:1.0;	ENSG00000149262.16	INTS4	chr11	protein_coding	integrator complex subunit 4
chr11	64285171	64285199	chr11_38195	5	-	29	5	64285179	antisense;	ENSG00000173264.13	GPR137	chr11	protein_coding	G protein-coupled receptor 137
chr11	98029421	98029444	chr11_42235	3	-	24	3	98029424	intergenic;	--
chr11	68363789	68363850	chr11_24257	4	+	62	4	68363817	CDS:1.0;	ENSG00000162337.11	LRP5	chr11	protein_coding	low density lipoprotein receptor-related protein 5
chr11	3520806	3520843	chr11_15323	3	+	38	3	3520807	intron:1.0;	ENSG00000254757.1	RP13-726E6.1	chr11	lincRNA	--
chr11	6545664	6545698	chr11_15909	4	+	35	4	6545682	CDS:1.0;	ENSG00000179532.12	DNHD1	chr11	protein_coding	dynein heavy chain domain 1
chr11	82978302	82978331	chr11_26126	5	+	30	5	82978311	antisense;	ENSG00000254698.1	RP11-659G9.3	chr11	sense_overlapping	--
chr11	319743	319869	chr11_31176	9	-	127	5	319785	three_prime_UTR:0.75;CDS:0.25;	ENSG00000142089.15	IFITM3	chr11	protein_coding	interferon induced transmembrane protein 3
chr11	30803423	30803454	chr11_34514	7	-	32	7	30803427	intergenic;	--
chr11	65432706	65432817	chr11_22648	44	+	112	38	65432779	noncoding_exon:1.0;	ENSG00000245532.5	NEAT1	chr11	lincRNA	nuclear paraspeckle assembly transcript 1 (non-protein coding)
chr11	100839790	100839826	chr11_26904	8	+	37	8	100839794	intron:1.0;	ENSG00000165895.17	ARHGAP42	chr11	protein_coding	Rho GTPase activating protein 42
chr11	62627288	62627309	chr11_37458	11	-	22	11	62627288	CDS:1.0;	ENSG00000089597.16	GANAB	chr11	protein_coding	glucosidase, alpha; neutral AB
chr11	125903179	125903198	chr11_45357	4	-	20	4	125903180	five_prime_UTR:1.0;	ENSG00000110060.8	PUS3	chr11	protein_coding	pseudouridylate synthase 3
chr11	114297950	114297997	chr11_28476	5	+	48	5	114297973	CDS:1.0;	ENSG00000166741.7	NNMT	chr11	protein_coding	nicotinamide N-methyltransferase
chr11	4122140	4122220	chr11_15674	18	+	81	9	4122171	CDS:1.0;	ENSG00000167325.14	RRM1	chr11	protein_coding	ribonucleotide reductase M1
chr11	18394592	18394636	chr11_17467	9	+	45	8	18394629	five_prime_UTR:1.0;	ENSG00000134333.13	LDHA	chr11	protein_coding	lactate dehydrogenase A
chr11	18407279	18407379	chr11_17486	13	+	101	7	18407327	three_prime_UTR:1.0;	ENSG00000134333.13	LDHA	chr11	protein_coding	lactate dehydrogenase A
chr11	3571934	3571937	chr11_15333	5	+	4	5	3571934	antisense;	ENSG00000255367.1	RP13-726E6.2	chr11	lincRNA	--
chr11	62888134	62888170	chr11_21841	12	+	37	7	62888138	CDS:1.0;	ENSG00000168003.16	SLC3A2	chr11	protein_coding	solute carrier family 3 (amino acid transporter heavy chain), member 2
chr11	5633817	5633844	chr11_15785	7	+	28	7	5633817	CDS:1.0;	ENSG00000258588.3	TRIM6-TRIM34	chr11	protein_coding	TRIM6-TRIM34 readthrough
chr11	62624906	62625023	chr11_37434	19	-	118	11	62624992	three_prime_UTR:1.0;	ENSG00000089597.16	GANAB	chr11	protein_coding	glucosidase, alpha; neutral AB
chr11	123625736	123625788	chr11_30281	5	+	53	5	123625752	three_prime_UTR:1.0;	ENSG00000023171.14	GRAMD1B	chr11	protein_coding	GRAM domain containing 1B
chr11	65504031	65505427	chr11_22734	1994	+	1397	128	65504624	noncoding_exon:1.0;	ENSG00000251562.7	MALAT1	chr11	lincRNA	metastasis associated lung adenocarcinoma transcript 1 (non-protein coding)
chr11	126373082	126373137	chr11_30637	5	+	56	5	126373099	intron:1.0;	ENSG00000110080.18	ST3GAL4	chr11	protein_coding	ST3 beta-galactoside alpha-2,3-sialyltransferase 4
chr11	65646805	65646824	chr11_38612	4	-	20	4	65646807	antisense;	ENSG00000213445.8	SIPA1	chr11	protein_coding	signal-induced proliferation-associated 1
chr11	68424700	68424723	chr11_39566	3	-	24	3	68424702	antisense;	ENSG00000162337.11	LRP5	chr11	protein_coding	low density lipoprotein receptor-related protein 5
chr11	102230742	102230831	chr11_27484	14	+	90	11	102230765	three_prime_UTR:1.0;	ENSG00000137693.13	YAP1	chr11	protein_coding	Yes-associated protein 1
chr11	8684225	8684254	chr11_16062	7	+	30	7	8684228	intron:1.0;	ENSG00000166441.12	RPL27A	chr11	protein_coding	ribosomal protein L27a
chr11	93730971	93731039	chr11_41877	13	-	69	12	93730999	noncoding_exon:0.9;intron:0.1;	ENSG00000206799.1	SNORA32	chr11	snoRNA	small nucleolar RNA, H/ACA box 32
chr11	127009934	127009957	chr11_30814	3	+	24	3	127009934	intergenic;	--
chr11	120125721	120125836	chr11_44378	5	-	116	4	120125806	CDS:1.0;	ENSG00000137699.16	TRIM29	chr11	protein_coding	tripartite motif containing 29
chr11	13896639	13896668	chr11_17129	5	+	30	5	13896644	intergenic;	--
chr11	62885464	62885608	chr11_21838	31	+	145	15	62885585	CDS:1.0;	ENSG00000168003.16	SLC3A2	chr11	protein_coding	solute carrier family 3 (amino acid transporter heavy chain), member 2
chr11	62530360	62530425	chr11_37239	14	-	66	13	62530384	intron:1.0;	ENSG00000124942.13	AHNAK	chr11	protein_coding	AHNAK nucleoprotein
chr11	2397053	2397108	chr11_15183	6	+	56	6	2397072	three_prime_UTR:1.0;	ENSG00000110651.11	CD81	chr11	protein_coding	CD81 molecule
chr11	811680	811845	chr11_14800	71	+	166	31	811795	intron:1.0;	ENSG00000177600.8	RPLP2	chr11	protein_coding	ribosomal protein, large, P2
chr11	62529092	62529225	chr11_37227	17	-	134	11	62529175	intron:1.0;	ENSG00000124942.13	AHNAK	chr11	protein_coding	AHNAK nucleoprotein
chr11	42070540	42070563	chr11_19654	3	+	24	3	42070540	antisense;	ENSG00000255300.5	RP11-148I19.1	chr11	lincRNA	--
chr11	46879125	46879147	chr11_20209	7	+	23	7	46879125	antisense;	ENSG00000134569.9	LRP4	chr11	protein_coding	low density lipoprotein receptor-related protein 4
chr11	62884631	62884661	chr11_21834	10	+	31	9	62884631	CDS:1.0;	ENSG00000168003.16	SLC3A2	chr11	protein_coding	solute carrier family 3 (amino acid transporter heavy chain), member 2
chr11	65444066	65444290	chr11_22713	90	+	225	34	65444114	noncoding_exon:1.0;	ENSG00000245532.5	NEAT1	chr11	lincRNA	nuclear paraspeckle assembly transcript 1 (non-protein coding)
chr11	57407313	57407374	chr11_36433	4	-	62	4	57407316	intron:1.0;	ENSG00000254979.5	RP11-872D17.8	chr11	protein_coding	--
chr11	86808295	86808355	chr11_26343	4	+	61	4	86808316	CDS:1.0;	ENSG00000150687.11	PRSS23	chr11	protein_coding	protease, serine, 23
chr11	10854669	10854705	chr11_33486	3	-	37	3	10854675	CDS:1.0;	ENSG00000236287.7	ZBED5	chr11	protein_coding	zinc finger, BED-type containing 5
chr11	126342305	126342322	chr11_30579	4	+	18	4	126342306	intron:1.0;	ENSG00000110063.8	DCPS	chr11	protein_coding	decapping enzyme, scavenger
chr11	836347	836442	chr11_14848	15	+	96	7	836402	CDS:1.0;	ENSG00000177697.17	CD151	chr11	protein_coding	CD151 molecule (Raph blood group)
chr11	79234326	79234347	chr11_26066	3	+	22	3	79234328	antisense;	ENSG00000149256.14	TENM4	chr11	protein_coding	teneurin transmembrane protein 4
chr11	130862728	130862746	chr11_45914	3	-	19	3	130862729	noncoding_exon:1.0;	ENSG00000254842.6	RP11-890B15.2	chr11	lincRNA	--
chr11	47751236	47751290	chr11_36117	4	-	55	4	47751260	CDS:1.0;	ENSG00000109920.12	FNBP4	chr11	protein_coding	formin binding protein 4
chr11	62524516	62524879	chr11_37200	32	-	364	10	62524542	intron:1.0;	ENSG00000124942.13	AHNAK	chr11	protein_coding	AHNAK nucleoprotein
chr11	62527274	62527393	chr11_37218	15	-	120	9	62527323	intron:1.0;	ENSG00000124942.13	AHNAK	chr11	protein_coding	AHNAK nucleoprotein
chr11	9417114	9417145	chr11_16145	5	+	32	5	9417119	CDS:1.0;	ENSG00000205339.9	IPO7	chr11	protein_coding	importin 7
chr11	60539424	60539451	chr11_21306	3	+	28	3	60539430	intron:1.0;	ENSG00000204979.7	MS4A13	chr11	protein_coding	membrane-spanning 4-domains, subfamily A, member 13
chr11	65536110	65536141	chr11_22764	4	+	32	4	65536123	CDS:1.0;	ENSG00000142186.16	SCYL1	chr11	protein_coding	SCY1-like 1 (S. cerevisiae)
chr11	125138365	125138388	chr11_30406	3	+	24	3	125138365	antisense;	ENSG00000255475.1	RP11-687M24.4	chr11	lincRNA	--
chr11	64321673	64321778	chr11_22295	6	+	106	5	64321681	three_prime_UTR:0.83;CDS:0.17;	ENSG00000126432.13	PRDX5	chr11	protein_coding	peroxiredoxin 5
chr11	70371461	70371513	chr11_24813	4	+	53	4	70371468	intron:1.0;	ENSG00000131626.15	PPFIA1	chr11	protein_coding	protein tyrosine phosphatase, receptor type, f polypeptide (PTPRF), interacting protein (liprin), alpha 1
chr11	4106199	4106223	chr11_15642	6	+	25	6	4106220	CDS:1.0;	ENSG00000167325.14	RRM1	chr11	protein_coding	ribonucleotide reductase M1
chr11	65429881	65430111	chr11_22629	124	+	231	43	65430070	noncoding_exon:1.0;	ENSG00000245532.5	NEAT1	chr11	lincRNA	nuclear paraspeckle assembly transcript 1 (non-protein coding)
chr11	128210648	128210671	chr11_30832	3	+	24	3	128210648	intron:1.0;	ENSG00000272575.5	RP11-702B10.1	chr11	lincRNA	--
chr11	1997054	1997354	chr11_31684	78	-	301	20	1997225	noncoding_exon:0.74;intron:0.26;	ENSG00000130600.15	H19	chr11	processed_transcript	H19, imprinted maternally expressed transcript (non-protein coding)
chr11	3120562	3120632	chr11_31939	10	-	71	6	3120604	CDS:0.89;intron:0.11;	ENSG00000021762.19	OSBPL5	chr11	protein_coding	oxysterol binding protein-like 5
chr11	62521110	62521173	chr11_37169	10	-	64	9	62521135	intron:1.0;	ENSG00000124942.13	AHNAK	chr11	protein_coding	AHNAK nucleoprotein
chr11	102111004	102111169	chr11_27070	18	+	166	12	102111017	CDS:1.0;	ENSG00000137693.13	YAP1	chr11	protein_coding	Yes-associated protein 1
chr11	900066	900110	chr11_31475	6	-	45	4	900084	CDS:1.0;	ENSG00000177830.17	CHID1	chr11	protein_coding	chitinase domain containing 1
chr11	46592855	46592915	chr11_35525	3	-	61	3	46592894	intron:1.0;	ENSG00000110497.14	AMBRA1	chr11	protein_coding	autophagy/beclin-1 regulator 1
chr11	83422682	83422716	chr11_26232	3	+	35	3	83422686	noncoding_exon:1.0;	ENSG00000255234.5	RP11-727A23.10	chr11	antisense	--
chr11	563666	563705	chr11_14562	3	+	40	3	563683	three_prime_UTR:1.0;	ENSG00000099849.14	RASSF7	chr11	protein_coding	Ras association (RalGDS/AF-6) domain family (N-terminal) member 7
chr11	67586570	67586640	chr11_23989	12	+	71	9	67586581	three_prime_UTR:0.9;CDS:0.1;	ENSG00000084207.15	GSTP1	chr11	protein_coding	glutathione S-transferase pi 1
chr11	62517772	62518266	chr11_37144	66	-	495	14	62518066	intron:1.0;	ENSG00000124942.13	AHNAK	chr11	protein_coding	AHNAK nucleoprotein
chr11	1752838	1752895	chr11_31638	6	-	58	6	1752867	intron:1.0;	ENSG00000250644.2	RP11-295K3.1	chr11	protein_coding	--
chr11	3768580	3768739	chr11_32462	23	-	160	11	3768595	CDS:1.0;	ENSG00000110713.15	NUP98	chr11	protein_coding	nucleoporin 98kDa
chr11	108327667	108327716	chr11_27920	4	+	50	4	108327683	CDS:1.0;	ENSG00000149311.17	ATM	chr11	protein_coding	ATM serine/threonine kinase
chr11	57693864	57693912	chr11_20941	6	+	49	6	57693887	CDS:1.0;	ENSG00000156599.10	ZDHHC5	chr11	protein_coding	zinc finger, DHHC-type containing 5
chr11	62520455	62520605	chr11_37164	11	-	151	8	62520520	intron:1.0;	ENSG00000124942.13	AHNAK	chr11	protein_coding	AHNAK nucleoprotein
chr11	86809043	86809077	chr11_26352	3	+	35	3	86809052	three_prime_UTR:1.0;	ENSG00000150687.11	PRSS23	chr11	protein_coding	protease, serine, 23
chr11	75404420	75404566	chr11_25626	84	+	147	31	75404542	intron:1.0;	ENSG00000149273.14	RPS3	chr11	protein_coding	ribosomal protein S3
chr11	4094805	4095016	chr11_15619	18	+	212	7	4094865	five_prime_UTR:0.97;CDS:0.02;intron:0.01;	ENSG00000167325.14	RRM1	chr11	protein_coding	ribonucleotide reductase M1
chr11	46542551	46542614	chr11_35498	5	-	64	5	46542574	CDS:1.0;	ENSG00000110497.14	AMBRA1	chr11	protein_coding	autophagy/beclin-1 regulator 1
chr11	35219315	35219363	chr11_19039	4	+	49	4	35219321	CDS:1.0;	ENSG00000026508.16	CD44	chr11	protein_coding	CD44 molecule (Indian blood group)
chr11	134153175	134153200	chr11_46072	5	-	26	5	134153182	CDS:1.0;	ENSG00000151503.12	NCAPD3	chr11	protein_coding	non-SMC condensin II complex, subunit D3
chr11	130127765	130127840	chr11_30930	10	+	76	6	130127775	CDS:1.0;	ENSG00000084234.16	APLP2	chr11	protein_coding	amyloid beta (A4) precursor-like protein 2
chr11	45826649	45826680	chr11_35272	3	-	32	3	45826655	intergenic;	--
chr11	78079722	78079861	chr11_40917	8	-	140	4	78079813	five_prime_UTR:0.84;CDS:0.16;	ENSG00000151364.15	KCTD14	chr11	protein_coding	potassium channel tetramerization domain containing 14
chr11	103091804	103091863	chr11_42736	6	-	60	6	103091807	CDS:1.0;	ENSG00000137692.11	DCUN1D5	chr11	protein_coding	DCN1, defective in cullin neddylation 1, domain containing 5
chr11	117230348	117230360	chr11_43758	4	-	13	4	117230348	five_prime_UTR:1.0;	ENSG00000160613.12	PCSK7	chr11	protein_coding	proprotein convertase subtilisin/kexin type 7
chr11	10801467	10801519	chr11_33444	31	-	53	24	10801495	intron:1.0;	ENSG00000110321.15	EIF4G2	chr11	protein_coding	eukaryotic translation initiation factor 4 gamma, 2
chr11	46673304	46673329	chr11_20195	5	+	26	5	46673306	three_prime_UTR:1.0;	ENSG00000175224.16	ATG13	chr11	protein_coding	autophagy related 13
chr11	56876801	56876826	chr11_20858	4	+	26	4	56876801	noncoding_exon:1.0;	ENSG00000255433.5	AP000479.1	chr11	lincRNA	--
chr11	18396818	18396852	chr11_17469	7	+	35	7	18396818	five_prime_UTR:0.71;CDS:0.29;	ENSG00000134333.13	LDHA	chr11	protein_coding	lactate dehydrogenase A
chr11	62518407	62518710	chr11_37146	48	-	304	17	62518470	intron:1.0;	ENSG00000124942.13	AHNAK	chr11	protein_coding	AHNAK nucleoprotein
chr11	62882970	62883023	chr11_21824	20	+	54	17	62882997	CDS:0.55;intron:0.45;	ENSG00000168003.16	SLC3A2	chr11	protein_coding	solute carrier family 3 (amino acid transporter heavy chain), member 2
chr11	2395415	2395520	chr11_15176	13	+	106	6	2395425	CDS:1.0;	ENSG00000110651.11	CD81	chr11	protein_coding	CD81 molecule
chr11	20099953	20100042	chr11_18003	5	+	90	4	20099956	intron:1.0;	ENSG00000166833.19	NAV2	chr11	protein_coding	neuron navigator 2
chr11	62881892	62882057	chr11_21817	44	+	166	22	62881977	CDS:1.0;	ENSG00000168003.16	SLC3A2	chr11	protein_coding	solute carrier family 3 (amino acid transporter heavy chain), member 2
chr11	130126735	130126830	chr11_30929	10	+	96	5	130126740	CDS:1.0;	ENSG00000084234.16	APLP2	chr11	protein_coding	amyloid beta (A4) precursor-like protein 2
chr11	78139513	78139549	chr11_40977	5	-	37	5	78139523	CDS:1.0;	ENSG00000159063.12	ALG8	chr11	protein_coding	ALG8, alpha-1,3-glucosyltransferase
chr11	62854620	62854695	chr11_37718	53	-	76	36	62854629	intron:1.0;	ENSG00000255717.6	SNHG1	chr11	processed_transcript	small nucleolar RNA host gene 1
chr11	119310337	119310404	chr11_44244	14	-	68	11	119310348	CDS:0.84;intron:0.16;	ENSG00000076706.14	MCAM	chr11	protein_coding	melanoma cell adhesion molecule
chr11	60899206	60899248	chr11_36738	6	-	43	6	60899219	CDS:1.0;	ENSG00000110107.8	PRPF19	chr11	protein_coding	pre-mRNA processing factor 19
chr11	17074652	17074744	chr11_33887	48	-	93	33	17074670	intron:1.0;	ENSG00000110700.6	RPS13	chr11	protein_coding	ribosomal protein S13
chr11	68460116	68460187	chr11_39569	5	-	72	5	68460140	intergenic;	--
chr11	67603487	67603522	chr11_23992	4	+	36	4	67603494	antisense;	ENSG00000184224.3	C11orf72	chr11	lincRNA	chromosome 11 open reading frame 72
chr11	12944059	12944103	chr11_17013	6	+	45	6	12944079	three_prime_UTR:1.0;	ENSG00000187079.14	TEAD1	chr11	protein_coding	TEA domain family member 1 (SV40 transcriptional enhancer factor)
chr11	63758825	63758870	chr11_21952	6	+	46	6	63758834	three_prime_UTR:1.0;	ENSG00000133318.13	RTN3	chr11	protein_coding	reticulon 3
chr11	57308847	57308902	chr11_36335	6	-	56	5	57308880	CDS:1.0;	ENSG00000149115.13	TNKS1BP1	chr11	protein_coding	tankyrase 1 binding protein 1, 182kDa
chr11	203617	203641	chr11_14354	6	+	25	6	203620	noncoding_exon:0.79;intron:0.21;	ENSG00000254559.1	RP11-304M2.5	chr11	antisense	--
chr11	65437811	65438293	chr11_22675	153	+	483	38	65438177	noncoding_exon:1.0;	ENSG00000245532.5	NEAT1	chr11	lincRNA	nuclear paraspeckle assembly transcript 1 (non-protein coding)
chr11	2395868	2395952	chr11_15177	8	+	85	5	2395897	CDS:1.0;	ENSG00000110651.11	CD81	chr11	protein_coding	CD81 molecule
chr11	130109498	130109568	chr11_30905	11	+	71	7	130109520	CDS:1.0;	ENSG00000084234.16	APLP2	chr11	protein_coding	amyloid beta (A4) precursor-like protein 2
chr11	108267199	108267342	chr11_27874	8	+	144	4	108267315	CDS:1.0;	ENSG00000149311.17	ATM	chr11	protein_coding	ATM serine/threonine kinase
chr11	128504674	128504696	chr11_45583	3	-	23	3	128504678	intron:1.0;	ENSG00000134954.14	ETS1	chr11	protein_coding	v-ets avian erythroblastosis virus E26 oncogene homolog 1
chr11	62634837	62635000	chr11_37496	30	-	164	11	62634952	CDS:1.0;	ENSG00000089597.16	GANAB	chr11	protein_coding	glucosidase, alpha; neutral AB
chr11	86808358	86808411	chr11_26344	3	+	54	3	86808377	CDS:1.0;	ENSG00000150687.11	PRSS23	chr11	protein_coding	protease, serine, 23
chr11	120112427	120112459	chr11_44348	4	-	33	4	120112431	CDS:1.0;	ENSG00000137699.16	TRIM29	chr11	protein_coding	tripartite motif containing 29
chr11	65506593	65506631	chr11_22743	3	+	39	3	65506608	intergenic;	--
chr11	82100156	82100174	chr11_26102	3	+	19	3	82100158	antisense;	ENSG00000245832.6	RP11-179A16.1	chr11	lincRNA	--
chr11	62572687	62572742	chr11_37319	7	-	56	6	62572738	CDS:1.0;	ENSG00000254772.9	EEF1G	chr11	protein_coding	eukaryotic translation elongation factor 1 gamma
chr11	65444321	65445007	chr11_22714	265	+	687	33	65444645	noncoding_exon:1.0;	ENSG00000245532.5	NEAT1	chr11	lincRNA	nuclear paraspeckle assembly transcript 1 (non-protein coding)
chr11	62882058	62882066	chr11_21818	10	+	9	10	62882065	CDS:1.0;	ENSG00000168003.16	SLC3A2	chr11	protein_coding	solute carrier family 3 (amino acid transporter heavy chain), member 2
chr11	78069939	78069981	chr11_40909	4	-	43	4	78069948	intron:1.0;	ENSG00000151364.15	KCTD14	chr11	protein_coding	potassium channel tetramerization domain containing 14
chr11	107858679	107858736	chr11_42988	3	-	58	3	107858703	CDS:1.0;	ENSG00000110660.14	SLC35F2	chr11	protein_coding	solute carrier family 35, member F2
chr11	21000878	21000931	chr11_34221	15	-	54	15	21000899	noncoding_exon:0.96;intron:0.04;	ENSG00000201059.1	RNA5SP336	chr11	rRNA	RNA, 5S ribosomal pseudogene 336
chr11	46593981	46594007	chr11_20163	3	+	27	3	46593981	antisense;	ENSG00000110497.14	AMBRA1	chr11	protein_coding	autophagy/beclin-1 regulator 1
chr11	101349821	101349908	chr11_42402	7	-	88	4	101349881	intergenic;	--
chr11	123627565	123627600	chr11_30300	5	+	36	5	123627575	three_prime_UTR:1.0;	ENSG00000023171.14	GRAMD1B	chr11	protein_coding	GRAM domain containing 1B
chr11	62559609	62559683	chr11_37302	6	-	75	5	62559641	three_prime_UTR:0.93;CDS:0.07;	ENSG00000254772.9	EEF1G	chr11	protein_coding	eukaryotic translation elongation factor 1 gamma
chr11	112043459	112043498	chr11_28325	3	+	40	3	112043465	CDS:0.85;intron:0.15;	ENSG00000150768.15	DLAT	chr11	protein_coding	dihydrolipoamide S-acetyltransferase
chr11	3763035	3763039	chr11_32447	6	-	5	6	3763038	CDS:1.0;	ENSG00000110713.15	NUP98	chr11	protein_coding	nucleoporin 98kDa
chr11	65426642	65426907	chr11_22616	132	+	266	35	65426853	noncoding_exon:1.0;	ENSG00000245532.5	NEAT1	chr11	lincRNA	nuclear paraspeckle assembly transcript 1 (non-protein coding)
chr11	130234175	130234218	chr11_45854	3	-	44	3	130234191	CDS:1.0;	ENSG00000196323.11	ZBTB44	chr11	protein_coding	zinc finger and BTB domain containing 44
chr11	123058907	123059001	chr11_45058	23	-	95	14	123058917	intron:1.0;	ENSG00000109971.13	HSPA8	chr11	protein_coding	heat shock 70kDa protein 8
chr11	65617610	65617699	chr11_22849	8	+	90	5	65617616	intron:1.0;	ENSG00000213445.8	SIPA1	chr11	protein_coding	signal-induced proliferation-associated 1
chr11	67399032	67399058	chr11_39342	4	-	27	4	67399034	CDS:1.0;	ENSG00000172531.14	PPP1CA	chr11	protein_coding	protein phosphatase 1, catalytic subunit, alpha isozyme
chr11	4119844	4119937	chr11_15667	20	+	94	11	4119915	CDS:0.9;intron:0.1;	ENSG00000167325.14	RRM1	chr11	protein_coding	ribonucleotide reductase M1
chr11	94799448	94799477	chr11_26696	3	+	30	3	94799449	CDS:1.0;	ENSG00000166025.17	AMOTL1	chr11	protein_coding	angiomotin like 1
chr11	1995875	1995998	chr11_31680	47	-	124	20	1995881	noncoding_exon:1.0;	ENSG00000130600.15	H19	chr11	processed_transcript	H19, imprinted maternally expressed transcript (non-protein coding)
chr11	102229937	102230009	chr11_27474	10	+	73	8	102229981	three_prime_UTR:0.96;CDS:0.04;	ENSG00000137693.13	YAP1	chr11	protein_coding	Yes-associated protein 1
chr11	62888780	62888821	chr11_21844	8	+	42	8	62888798	three_prime_UTR:1.0;	ENSG00000168003.16	SLC3A2	chr11	protein_coding	solute carrier family 3 (amino acid transporter heavy chain), member 2
chr11	62853865	62853968	chr11_37712	89	-	104	77	62853933	intron:1.0;	ENSG00000255717.6	SNHG1	chr11	processed_transcript	small nucleolar RNA host gene 1
chr11	67180087	67180105	chr11_39290	5	-	19	5	67180089	antisense;	ENSG00000173120.14	KDM2A	chr11	protein_coding	lysine (K)-specific demethylase 2A
chr11	16081638	16081662	chr11_17327	5	+	25	5	16081638	antisense;	ENSG00000110693.15	SOX6	chr11	protein_coding	SRY (sex determining region Y)-box 6
chr11	125620058	125620126	chr11_30469	5	+	69	5	125620090	CDS:1.0;	ENSG00000134910.12	STT3A	chr11	protein_coding	STT3A, subunit of the oligosaccharyltransferase complex (catalytic)
chr11	86408178	86408203	chr11_26320	5	+	26	5	86408179	CDS:1.0;	ENSG00000149201.9	CCDC81	chr11	protein_coding	coiled-coil domain containing 81
chr11	3782041	3782101	chr11_32506	13	-	61	7	3782041	CDS:1.0;	ENSG00000110713.15	NUP98	chr11	protein_coding	nucleoporin 98kDa
chr11	3797399	3797426	chr11_32571	5	-	28	5	3797399	five_prime_UTR:1.0;	ENSG00000110713.15	NUP98	chr11	protein_coding	nucleoporin 98kDa
chr11	44107710	44107734	chr11_19926	3	+	25	3	44107712	five_prime_UTR:0.08;CDS:0.92;	ENSG00000151348.13	EXT2	chr11	protein_coding	exostosin glycosyltransferase 2
chr11	11903280	11903342	chr11_16403	4	+	63	4	11903324	CDS:1.0;	ENSG00000170242.17	USP47	chr11	protein_coding	ubiquitin specific peptidase 47
chr11	62517285	62517423	chr11_37140	16	-	139	12	62517321	intron:1.0;	ENSG00000124942.13	AHNAK	chr11	protein_coding	AHNAK nucleoprotein
chr11	111821420	111821469	chr11_43297	5	-	50	5	111821438	intron:1.0;	ENSG00000086848.14	ALG9	chr11	protein_coding	ALG9, alpha-1,2-mannosyltransferase
chr11	66334629	66334649	chr11_23316	5	+	21	5	66334633	noncoding_exon:1.0;	ENSG00000254756.1	RP11-867G23.12	chr11	antisense	--
chr11	62526106	62526189	chr11_37208	8	-	84	7	62526169	intron:1.0;	ENSG00000124942.13	AHNAK	chr11	protein_coding	AHNAK nucleoprotein
chr11	62526877	62526960	chr11_37214	17	-	84	10	62526903	intron:1.0;	ENSG00000124942.13	AHNAK	chr11	protein_coding	AHNAK nucleoprotein
chr11	30013332	30013350	chr11_18364	3	+	19	3	30013333	antisense;	ENSG00000182255.6	KCNA4	chr11	protein_coding	potassium channel, voltage gated shaker related subfamily A, member 4
chr11	93731042	93731101	chr11_41878	8	-	60	6	93731052	noncoding_exon:0.97;intron:0.03;	ENSG00000206799.1	SNORA32	chr11	snoRNA	small nucleolar RNA, H/ACA box 32
chr11	3779202	3779259	chr11_32501	15	-	58	11	3779235	CDS:0.96;intron:0.04;	ENSG00000110713.15	NUP98	chr11	protein_coding	nucleoporin 98kDa
chr11	118521324	118521397	chr11_29042	6	+	74	5	118521347	CDS:1.0;	ENSG00000118058.20	KMT2A	chr11	protein_coding	lysine (K)-specific methyltransferase 2A
chr11	65426190	65426516	chr11_22614	312	+	327	73	65426318	noncoding_exon:1.0;	ENSG00000245532.5	NEAT1	chr11	lincRNA	nuclear paraspeckle assembly transcript 1 (non-protein coding)
chr11	62627071	62627124	chr11_37456	12	-	54	11	62627121	CDS:1.0;	ENSG00000089597.16	GANAB	chr11	protein_coding	glucosidase, alpha; neutral AB
chr11	65505432	65506096	chr11_22735	940	+	665	128	65505874	noncoding_exon:1.0;	ENSG00000251562.7	MALAT1	chr11	lincRNA	metastasis associated lung adenocarcinoma transcript 1 (non-protein coding)
chr11	119232484	119232520	chr11_29328	3	+	37	3	119232502	CDS:1.0;	ENSG00000110395.4	CBL	chr11	protein_coding	Cbl proto-oncogene, E3 ubiquitin protein ligase
chr11	61672784	61672807	chr11_21502	5	+	24	5	61672785	intergenic;	--
chr11	123430435	123430499	chr11_29835	4	+	65	3	123430452	intergenic;	--
chr11	68841651	68841673	chr11_24565	3	+	23	3	68841654	antisense;	ENSG00000110090.12	CPT1A	chr11	protein_coding	carnitine palmitoyltransferase 1A (liver)
chr11	59250528	59250553	chr11_21244	5	+	26	5	59250530	intergenic;	--
chr11	62831953	62831976	chr11_37672	5	-	24	5	62831956	five_prime_UTR:1.0;	ENSG00000162236.11	STX5	chr11	protein_coding	syntaxin 5
chr11	17315385	17315475	chr11_17384	5	+	91	4	17315406	CDS:1.0;	ENSG00000070081.15	NUCB2	chr11	protein_coding	nucleobindin 2
chr11	107815789	107815820	chr11_42967	4	-	32	4	107815794	CDS:1.0;	ENSG00000110660.14	SLC35F2	chr11	protein_coding	solute carrier family 35, member F2
chr11	4132341	4132421	chr11_15708	9	+	81	7	4132400	CDS:1.0;	ENSG00000167325.14	RRM1	chr11	protein_coding	ribonucleotide reductase M1
chr11	130129075	130129206	chr11_30932	9	+	132	7	130129155	CDS:1.0;	ENSG00000084234.16	APLP2	chr11	protein_coding	amyloid beta (A4) precursor-like protein 2
chr11	114162393	114162423	chr11_28457	11	+	31	11	114162401	intron:1.0;	ENSG00000109906.13	ZBTB16	chr11	protein_coding	zinc finger and BTB domain containing 16
chr11	59652899	59652918	chr11_36688	3	-	20	3	59652900	CDS:1.0;	ENSG00000166889.13	PATL1	chr11	protein_coding	protein associated with topoisomerase II homolog 1 (yeast)
chr11	4121603	4121691	chr11_15672	12	+	89	7	4121603	CDS:1.0;	ENSG00000167325.14	RRM1	chr11	protein_coding	ribonucleotide reductase M1
chr11	65850750	65850753	chr11_22961	3	+	4	3	65850750	CDS:1.0;	ENSG00000172803.17	SNX32	chr11	protein_coding	sorting nexin 32
chr11	62888172	62888218	chr11_21842	10	+	47	9	62888199	CDS:1.0;	ENSG00000168003.16	SLC3A2	chr11	protein_coding	solute carrier family 3 (amino acid transporter heavy chain), member 2
chr11	67603489	67603519	chr11_39408	3	-	31	3	67603493	noncoding_exon:1.0;	ENSG00000184224.3	C11orf72	chr11	lincRNA	chromosome 11 open reading frame 72
chr11	62531271	62531384	chr11_37246	17	-	114	9	62531358	intron:1.0;	ENSG00000124942.13	AHNAK	chr11	protein_coding	AHNAK nucleoprotein
chr11	102205998	102206057	chr11_27379	7	+	60	6	102206033	CDS:1.0;	ENSG00000137693.13	YAP1	chr11	protein_coding	Yes-associated protein 1
chr11	65526240	65526259	chr11_38524	3	-	20	3	65526240	antisense;	ENSG00000142186.16	SCYL1	chr11	protein_coding	SCY1-like 1 (S. cerevisiae)
chr11	837957	838028	chr11_14859	14	+	72	11	837994	CDS:1.0;	ENSG00000177697.17	CD151	chr11	protein_coding	CD151 molecule (Raph blood group)
chr11	62533116	62533158	chr11_37266	7	-	43	7	62533136	intron:1.0;	ENSG00000124942.13	AHNAK	chr11	protein_coding	AHNAK nucleoprotein
chr11	126262970	126263004	chr11_45446	6	-	35	6	126262972	three_prime_UTR:1.0;	ENSG00000182934.11	SRPR	chr11	protein_coding	signal recognition particle receptor (docking protein)
chr11	102222418	102222464	chr11_27436	6	+	47	6	102222432	intron:1.0;	ENSG00000137693.13	YAP1	chr11	protein_coding	Yes-associated protein 1
chr11	85664995	85665025	chr11_41405	4	-	31	4	85665001	five_prime_UTR:1.0;	ENSG00000137504.13	CREBZF	chr11	protein_coding	CREB/ATF bZIP transcription factor
chr11	34684176	34684200	chr11_18963	3	+	25	3	34684176	intergenic;	--
chr11	62633198	62633271	chr11_37486	18	-	74	14	62633217	CDS:1.0;	ENSG00000089597.16	GANAB	chr11	protein_coding	glucosidase, alpha; neutral AB
chr11	33710183	33710325	chr11_34738	16	-	143	6	33710205	CDS:1.0;	ENSG00000085063.14	CD59	chr11	protein_coding	CD59 molecule, complement regulatory protein
chr11	113706327	113706346	chr11_28443	3	+	20	3	113706330	antisense;	ENSG00000166682.10	TMPRSS5	chr11	protein_coding	transmembrane protease, serine 5
chr11	16019380	16019403	chr11_17325	3	+	24	3	16019381	antisense;	ENSG00000110693.15	SOX6	chr11	protein_coding	SRY (sex determining region Y)-box 6
chr11	120997219	120997245	chr11_29651	3	+	27	3	120997222	intergenic;	--
chr11	107811780	107811794	chr11_42965	3	-	15	3	107811788	CDS:1.0;	ENSG00000110660.14	SLC35F2	chr11	protein_coding	solute carrier family 35, member F2
chr11	71434468	71434487	chr11_24979	3	+	20	3	71434471	antisense;	ENSG00000172893.15	DHCR7	chr11	protein_coding	7-dehydrocholesterol reductase
chr11	72014472	72014595	chr11_39923	8	-	124	4	72014510	intron:1.0;	ENSG00000137497.17	NUMA1	chr11	protein_coding	nuclear mitotic apparatus protein 1
chr11	130140397	130140444	chr11_30947	9	+	48	5	130140398	CDS:1.0;	ENSG00000084234.16	APLP2	chr11	protein_coding	amyloid beta (A4) precursor-like protein 2
chr11	108329025	108329077	chr11_27921	5	+	53	5	108329045	CDS:1.0;	ENSG00000149311.17	ATM	chr11	protein_coding	ATM serine/threonine kinase
chr11	130141918	130141954	chr11_30952	7	+	37	7	130141920	CDS:1.0;	ENSG00000084234.16	APLP2	chr11	protein_coding	amyloid beta (A4) precursor-like protein 2
chr11	57426070	57426134	chr11_36494	4	-	65	4	57426113	CDS:1.0;	ENSG00000134802.17	SLC43A3	chr11	protein_coding	solute carrier family 43, member 3
chr11	9755838	9755863	chr11_16270	6	+	26	6	9755840	antisense;	ENSG00000245522.2	RP11-540A21.2	chr11	lincRNA	--
chr11	72014234	72014272	chr11_39920	4	-	39	4	72014250	intron:1.0;	ENSG00000137497.17	NUMA1	chr11	protein_coding	nuclear mitotic apparatus protein 1
chr11	65431742	65431981	chr11_22642	59	+	240	30	65431778	noncoding_exon:1.0;	ENSG00000245532.5	NEAT1	chr11	lincRNA	nuclear paraspeckle assembly transcript 1 (non-protein coding)
chr11	1759515	1759593	chr11_31657	11	-	79	7	1759515	CDS:1.0;	ENSG00000117984.12	CTSD	chr11	protein_coding	cathepsin D
chr11	130135703	130135715	chr11_30942	5	+	13	5	130135710	CDS:1.0;	ENSG00000084234.16	APLP2	chr11	protein_coding	amyloid beta (A4) precursor-like protein 2
chr11	67373628	67373660	chr11_39329	3	-	33	3	67373630	five_prime_UTR:1.0;	ENSG00000175505.10	CLCF1	chr11	protein_coding	cardiotrophin-like cytokine factor 1
chr11	75405613	75405668	chr11_25631	8	+	56	7	75405641	three_prime_UTR:1.0;	ENSG00000149273.14	RPS3	chr11	protein_coding	ribosomal protein S3
chr11	46543363	46543398	chr11_35502	3	-	36	3	46543374	CDS:1.0;	ENSG00000110497.14	AMBRA1	chr11	protein_coding	autophagy/beclin-1 regulator 1
chr11	68357687	68357722	chr11_24254	4	+	36	4	68357701	CDS:1.0;	ENSG00000162337.11	LRP5	chr11	protein_coding	low density lipoprotein receptor-related protein 5
chr11	93730512	93730639	chr11_41875	26	-	128	20	93730542	noncoding_exon:1.0;	ENSG00000207112.1	SNORA25	chr11	snoRNA	small nucleolar RNA, H/ACA box 25
chr11	61804684	61804710	chr11_37003	4	-	27	4	61804688	CDS:1.0;	ENSG00000149485.16	FADS1	chr11	protein_coding	fatty acid desaturase 1
chr11	65436068	65436738	chr11_22664	188	+	671	34	65436248	noncoding_exon:1.0;	ENSG00000245532.5	NEAT1	chr11	lincRNA	nuclear paraspeckle assembly transcript 1 (non-protein coding)
chr11	43389683	43389721	chr11_19709	4	+	39	4	43389700	CDS:1.0;	ENSG00000052841.14	TTC17	chr11	protein_coding	tetratricopeptide repeat domain 17
chr11	94152090	94152114	chr11_26652	3	+	25	3	94152090	intron:1.0;	ENSG00000110218.8	PANX1	chr11	protein_coding	pannexin 1
chr11	73701920	73701962	chr11_40356	3	-	43	3	73701933	intron:1.0;	ENSG00000175582.19	RAB6A	chr11	protein_coding	RAB6A, member RAS oncogene family
chr11	3795988	3796035	chr11_32554	5	-	48	5	3796002	intron:1.0;	ENSG00000110713.15	NUP98	chr11	protein_coding	nucleoporin 98kDa
chr11	20656102	20656120	chr11_18133	3	+	19	3	20656102	three_prime_UTR:1.0;	ENSG00000165970.11	SLC6A5	chr11	protein_coding	solute carrier family 6 (neurotransmitter transporter), member 5
chr11	535423	535441	chr11_14557	3	+	19	3	535425	antisense;	ENSG00000174775.16	HRAS	chr11	protein_coding	Harvey rat sarcoma viral oncogene homolog
chr11	70429098	70429199	chr11_24916	9	+	102	5	70429172	CDS:1.0;	ENSG00000085733.15	CTTN	chr11	protein_coding	cortactin
chr11	6682160	6682209	chr11_32930	3	-	50	3	6682177	CDS:1.0;	ENSG00000158042.8	MRPL17	chr11	protein_coding	mitochondrial ribosomal protein L17
chr11	1996286	1996421	chr11_31682	63	-	136	33	1996290	noncoding_exon:1.0;	ENSG00000130600.15	H19	chr11	processed_transcript	H19, imprinted maternally expressed transcript (non-protein coding)
chr11	65426908	65427715	chr11_22617	358	+	808	35	65426941	noncoding_exon:1.0;	ENSG00000245532.5	NEAT1	chr11	lincRNA	nuclear paraspeckle assembly transcript 1 (non-protein coding)
chr11	61812572	61812668	chr11_37013	8	-	97	6	61812633	CDS:1.0;	ENSG00000149485.16	FADS1	chr11	protein_coding	fatty acid desaturase 1
chr11	900935	900980	chr11_31476	8	-	46	4	900935	CDS:1.0;	ENSG00000177830.17	CHID1	chr11	protein_coding	chitinase domain containing 1
chr11	36268936	36268964	chr11_19319	4	+	29	4	36268937	intergenic;	--
chr11	59556465	59556504	chr11_21253	8	+	40	8	59556475	intergenic;	--
chr11	1996078	1996191	chr11_31681	80	-	114	28	1996185	noncoding_exon:1.0;	ENSG00000130600.15	H19	chr11	processed_transcript	H19, imprinted maternally expressed transcript (non-protein coding)
chr11	3526946	3526987	chr11_15327	3	+	42	3	3526956	intron:1.0;	ENSG00000254757.1	RP13-726E6.1	chr11	lincRNA	--
chr11	130133628	130133653	chr11_30936	6	+	26	6	130133628	CDS:1.0;	ENSG00000084234.16	APLP2	chr11	protein_coding	amyloid beta (A4) precursor-like protein 2
chr11	125905253	125905272	chr11_30517	3	+	20	3	125905255	CDS:1.0;	ENSG00000109832.12	DDX25	chr11	protein_coding	DEAD (Asp-Glu-Ala-Asp) box helicase 25
chr11	57370460	57370479	chr11_20874	3	+	20	3	57370462	three_prime_UTR:1.0;	ENSG00000109991.8	P2RX3	chr11	protein_coding	purinergic receptor P2X, ligand gated ion channel, 3
chr11	75206430	75206447	chr11_40522	3	-	18	3	75206431	antisense;	ENSG00000137491.14	SLCO2B1	chr11	protein_coding	solute carrier organic anion transporter family, member 2B1
chr11	62516847	62517101	chr11_37137	43	-	255	21	62516892	intron:1.0;	ENSG00000124942.13	AHNAK	chr11	protein_coding	AHNAK nucleoprotein
chr11	4107434	4107461	chr11_15643	6	+	28	6	4107434	CDS:1.0;	ENSG00000167325.14	RRM1	chr11	protein_coding	ribonucleotide reductase M1
chr11	376547	376570	chr11_31182	3	-	24	3	376552	antisense;	ENSG00000182272.11	B4GALNT4	chr11	protein_coding	beta-1,4-N-acetyl-galactosaminyl transferase 4
chr11	124749822	124749841	chr11_45273	3	-	20	3	124749824	CDS:1.0;	ENSG00000019102.11	VSIG2	chr11	protein_coding	V-set and immunoglobulin domain containing 2
chr11	62528910	62529050	chr11_37226	27	-	141	9	62528935	intron:1.0;	ENSG00000124942.13	AHNAK	chr11	protein_coding	AHNAK nucleoprotein
chr11	14505093	14505248	chr11_33670	3	-	156	3	14505220	three_prime_UTR:0.59;intron:0.41;	ENSG00000256206.2	PSMA1	chr11	protein_coding	proteasome (prosome, macropain) subunit, alpha type, 1
chr11	125620913	125620971	chr11_30471	6	+	59	5	125620947	three_prime_UTR:1.0;	ENSG00000134910.12	STT3A	chr11	protein_coding	STT3A, subunit of the oligosaccharyltransferase complex (catalytic)
chr11	120127437	120127498	chr11_44381	6	-	62	6	120127460	CDS:1.0;	ENSG00000137699.16	TRIM29	chr11	protein_coding	tripartite motif containing 29
chr11	88294017	88294376	chr11_41674	15	-	360	4	88294135	CDS:1.0;	ENSG00000109861.15	CTSC	chr11	protein_coding	cathepsin C
chr11	119312336	119312428	chr11_44258	10	-	93	7	119312388	CDS:1.0;	ENSG00000076706.14	MCAM	chr11	protein_coding	melanoma cell adhesion molecule
chr11	43216799	43216819	chr11_19668	5	+	21	5	43216800	antisense;	ENSG00000251557.2	HNRNPKP3	chr11	transcribed_processed_pseudogene	heterogeneous nuclear ribonucleoprotein K pseudogene 3
chr11	130144386	130144597	chr11_30969	28	+	212	8	130144428	three_prime_UTR:1.0;	ENSG00000084234.16	APLP2	chr11	protein_coding	amyloid beta (A4) precursor-like protein 2
chr11	747494	747539	chr11_14701	4	+	46	4	747511	CDS:1.0;	ENSG00000177156.10	TALDO1	chr11	protein_coding	transaldolase 1
chr11	83422634	83422672	chr11_41337	3	-	39	3	83422637	antisense;	ENSG00000255234.5	RP11-727A23.10	chr11	antisense	--
chr11	85664278	85664463	chr11_41404	14	-	186	4	85664357	CDS:1.0;	ENSG00000137504.13	CREBZF	chr11	protein_coding	CREB/ATF bZIP transcription factor
chr11	127380121	127380145	chr11_45541	3	-	25	3	127380122	intergenic;	--
chr11	101353931	101353982	chr11_42442	6	-	52	5	101353940	intergenic;	--
chr11	479087	479137	chr11_14535	4	+	51	4	479089	CDS:1.0;	ENSG00000174915.11	PTDSS2	chr11	protein_coding	phosphatidylserine synthase 2
chr11	1759595	1759639	chr11_31658	7	-	45	6	1759635	CDS:1.0;	ENSG00000117984.12	CTSD	chr11	protein_coding	cathepsin D
chr11	902197	902251	chr11_31479	6	-	55	4	902197	CDS:1.0;	ENSG00000177830.17	CHID1	chr11	protein_coding	chitinase domain containing 1
chr11	32094155	32094216	chr11_18470	3	+	62	3	32094178	intron:1.0;	ENSG00000049449.8	RCN1	chr11	protein_coding	reticulocalbin 1, EF-hand calcium binding domain
chr11	62880892	62881447	chr11_21815	123	+	556	17	62881093	five_prime_UTR:0.24;CDS:0.76;	ENSG00000168003.16	SLC3A2	chr11	protein_coding	solute carrier family 3 (amino acid transporter heavy chain), member 2
chr11	14867590	14867741	chr11_17281	5	+	152	4	14867621	CDS:1.0;	ENSG00000152270.8	PDE3B	chr11	protein_coding	phosphodiesterase 3B, cGMP-inhibited
chr11	62531032	62531085	chr11_37242	9	-	54	9	62531053	intron:1.0;	ENSG00000124942.13	AHNAK	chr11	protein_coding	AHNAK nucleoprotein
chr11	130130067	130130166	chr11_30934	16	+	100	6	130130083	CDS:1.0;	ENSG00000084234.16	APLP2	chr11	protein_coding	amyloid beta (A4) precursor-like protein 2
chr11	988619	988669	chr11_15007	3	+	51	3	988629	CDS:1.0;	ENSG00000183020.13	AP2A2	chr11	protein_coding	adaptor-related protein complex 2, alpha 2 subunit
chr11	2643322	2643362	chr11_15247	3	+	41	3	2643339	intron:1.0;	ENSG00000053918.15	KCNQ1	chr11	protein_coding	potassium channel, voltage gated KQT-like subfamily Q, member 1
chr11	84666042	84666062	chr11_41353	4	-	21	4	84666043	intron:1.0;	ENSG00000150672.16	DLG2	chr11	protein_coding	discs, large homolog 2 (Drosophila)
chr11	119312265	119312335	chr11_44257	16	-	71	10	119312312	CDS:1.0;	ENSG00000076706.14	MCAM	chr11	protein_coding	melanoma cell adhesion molecule
chr11	3740749	3740804	chr11_32371	5	-	56	5	3740777	intron:1.0;	ENSG00000110713.15	NUP98	chr11	protein_coding	nucleoporin 98kDa
chr11	70435609	70435692	chr11_24940	8	+	84	7	70435632	three_prime_UTR:1.0;	ENSG00000085733.15	CTTN	chr11	protein_coding	cortactin
chr11	65502983	65504027	chr11_22733	1292	+	1045	142	65503075	noncoding_exon:0.6;intron:0.4;	ENSG00000251562.7	MALAT1	chr11	lincRNA	metastasis associated lung adenocarcinoma transcript 1 (non-protein coding)
chr11	62529513	62529637	chr11_37229	19	-	125	8	62529542	intron:1.0;	ENSG00000124942.13	AHNAK	chr11	protein_coding	AHNAK nucleoprotein
chr11	65574003	65574090	chr11_22781	3	+	88	3	65574011	three_prime_UTR:1.0;	ENSG00000176973.7	FAM89B	chr11	protein_coding	family with sequence similarity 89, member B
chr11	1754905	1755028	chr11_31648	20	-	124	9	1754952	CDS:1.0;	ENSG00000250644.2	RP11-295K3.1	chr11	protein_coding	--
chr11	62723913	62723937	chr11_37607	4	-	25	4	62723913	CDS:1.0;	ENSG00000234857.2	HNRNPUL2-BSCL2	chr11	protein_coding	HNRNPUL2-BSCL2 readthrough (NMD candidate)
chr11	62632720	62632745	chr11_37482	10	-	26	10	62632734	CDS:1.0;	ENSG00000089597.16	GANAB	chr11	protein_coding	glucosidase, alpha; neutral AB
chr11	91959603	91959629	chr11_26505	8	+	27	8	91959605	intergenic;	--
chr11	3122368	3122448	chr11_31957	11	-	81	9	3122411	CDS:0.75;intron:0.25;	ENSG00000021762.19	OSBPL5	chr11	protein_coding	oxysterol binding protein-like 5
chr11	35229128	35229316	chr11_19045	10	+	189	6	35229286	CDS:1.0;	ENSG00000026508.16	CD44	chr11	protein_coding	CD44 molecule (Indian blood group)
chr11	36466421	36466502	chr11_19561	3	+	82	3	36466458	intergenic;	--
chr11	83194112	83194159	chr11_26206	3	+	48	3	83194136	five_prime_UTR:1.0;	ENSG00000137494.13	ANKRD42	chr11	protein_coding	ankyrin repeat domain 42
chr11	101362384	101362437	chr11_42484	4	-	54	4	101362399	intergenic;	--
chr11	126087620	126087639	chr11_45423	4	-	20	4	126087622	intergenic;	--
chr11	130877051	130877094	chr11_45934	4	-	44	4	130877056	three_prime_UTR:1.0;	ENSG00000120451.10	SNX19	chr11	protein_coding	sorting nexin 19
chr11	115930815	115930839	chr11_28619	5	+	25	5	115930817	intergenic;	--
chr11	112333288	112333314	chr11_43361	6	-	27	6	112333296	antisense;	ENSG00000250303.3	RP11-356J5.12	chr11	lincRNA	--
chr11	131911350	131911380	chr11_31031	7	+	31	7	131911353	five_prime_UTR:1.0;	ENSG00000182667.14	NTM	chr11	protein_coding	neurotrimin
chr11	74034231	74034278	chr11_40410	3	-	48	3	74034257	CDS:1.0;	ENSG00000168014.16	C2CD3	chr11	protein_coding	C2 calcium-dependent domain containing 3
chr11	3005402	3005423	chr11_31811	4	-	22	4	3005405	CDS:1.0;	ENSG00000110619.16	CARS	chr11	protein_coding	cysteinyl-tRNA synthetase
chr11	58691828	58691847	chr11_36609	3	-	20	3	58691829	antisense;	ENSG00000197254.4	AP000445.1	chr11	processed_pseudogene	--
chr11	68796855	68796898	chr11_39650	4	-	44	4	68796876	CDS:1.0;	ENSG00000110090.12	CPT1A	chr11	protein_coding	carnitine palmitoyltransferase 1A (liver)
chr11	86807630	86807679	chr11_26337	7	+	50	7	86807644	five_prime_UTR:0.27;CDS:0.73;	ENSG00000150687.11	PRSS23	chr11	protein_coding	protease, serine, 23
chr11	20118757	20118795	chr11_18033	4	+	39	4	20118773	three_prime_UTR:1.0;	ENSG00000166833.19	NAV2	chr11	protein_coding	neuron navigator 2
chr11	68815456	68815481	chr11_39668	6	-	26	6	68815460	five_prime_UTR:0.28;CDS:0.72;	ENSG00000110090.12	CPT1A	chr11	protein_coding	carnitine palmitoyltransferase 1A (liver)
chr11	101637683	101637775	chr11_42542	4	-	93	3	101637707	intergenic;	--
chr11	65443929	65444064	chr11_22712	57	+	136	33	65444010	noncoding_exon:1.0;	ENSG00000245532.5	NEAT1	chr11	lincRNA	nuclear paraspeckle assembly transcript 1 (non-protein coding)
chr11	36138344	36138366	chr11_19260	4	+	23	4	36138344	intron:1.0;	ENSG00000179241.12	LDLRAD3	chr11	protein_coding	low density lipoprotein receptor class A domain containing 3
chr11	119310810	119310903	chr11_44248	13	-	94	8	119310865	CDS:1.0;	ENSG00000076706.14	MCAM	chr11	protein_coding	melanoma cell adhesion molecule
chr11	4138355	4138505	chr11_15722	14	+	151	6	4138371	three_prime_UTR:0.81;CDS:0.19;	ENSG00000167325.14	RRM1	chr11	protein_coding	ribonucleotide reductase M1
chr11	102401598	102401652	chr11_42659	6	-	55	5	102401624	CDS:1.0;	ENSG00000152558.14	TMEM123	chr11	protein_coding	transmembrane protein 123
chr11	65501461	65502982	chr11_22732	1663	+	1522	134	65502190	noncoding_exon:0.59;intron:0.41;	ENSG00000251562.7	MALAT1	chr11	lincRNA	metastasis associated lung adenocarcinoma transcript 1 (non-protein coding)
chr11	102229815	102229927	chr11_27473	9	+	113	6	102229852	CDS:1.0;	ENSG00000137693.13	YAP1	chr11	protein_coding	Yes-associated protein 1
chr11	17089074	17089110	chr11_33899	4	-	37	4	17089087	three_prime_UTR:1.0;	ENSG00000011405.13	PIK3C2A	chr11	protein_coding	phosphatidylinositol-4-phosphate 3-kinase, catalytic subunit type 2 alpha
chr11	134153288	134153292	chr11_46073	4	-	5	4	134153288	CDS:1.0;	ENSG00000151503.12	NCAPD3	chr11	protein_coding	non-SMC condensin II complex, subunit D3
chr11	102230171	102230260	chr11_27476	7	+	90	6	102230202	three_prime_UTR:1.0;	ENSG00000137693.13	YAP1	chr11	protein_coding	Yes-associated protein 1
chr11	72229721	72229752	chr11_25126	5	+	32	5	72229723	CDS:1.0;	ENSG00000165458.13	INPPL1	chr11	protein_coding	inositol polyphosphate phosphatase-like 1
chr11	111821217	111821278	chr11_43296	10	-	62	10	111821246	intron:1.0;	ENSG00000086848.14	ALG9	chr11	protein_coding	ALG9, alpha-1,2-mannosyltransferase
chr11	34089375	34089430	chr11_18846	4	+	56	4	34089404	CDS:0.65;intron:0.35;	ENSG00000135387.19	CAPRIN1	chr11	protein_coding	cell cycle associated protein 1
chr11	33672310	33672329	chr11_34699	3	-	20	3	33672311	intron:1.0;	ENSG00000255202.1	RP4-541C22.5	chr11	antisense	--
chr11	3739718	3739784	chr11_32363	5	-	67	5	3739744	intron:1.0;	ENSG00000110713.15	NUP98	chr11	protein_coding	nucleoporin 98kDa
chr11	101364226	101364264	chr11_42500	4	-	39	4	101364238	intergenic;	--
chr11	63911354	63911373	chr11_22047	3	+	20	3	63911356	antisense;	ENSG00000167771.5	RCOR2	chr11	protein_coding	REST corepressor 2
chr11	65787208	65787235	chr11_22958	3	+	28	3	65787208	five_prime_UTR:1.0;	ENSG00000172818.9	OVOL1	chr11	protein_coding	ovo-like zinc finger 1
chr11	102452572	102452692	chr11_42692	8	-	121	6	102452607	five_prime_UTR:0.57;CDS:0.42;	ENSG00000152558.14	TMEM123	chr11	protein_coding	transmembrane protein 123
chr11	70666828	70666851	chr11_39786	3	-	24	3	70666831	intron:1.0;	ENSG00000162105.16	SHANK2	chr11	protein_coding	SH3 and multiple ankyrin repeat domains 2
chr11	14128463	14128492	chr11_17131	3	+	30	3	14128466	intron:1.0;	ENSG00000262655.3	SPON1	chr11	protein_coding	spondin 1, extracellular matrix protein
chr11	128816787	128816805	chr11_30850	3	+	19	3	128816789	intergenic;	--
chr10	32925870	32925952	chr10_61885	12	-	83	9	32925873	CDS:1.0;	ENSG00000150093.18	ITGB1	chr10	protein_coding	integrin, beta 1 (fibronectin receptor, beta polypeptide, antigen CD29 includes MDF2, MSK12)
chr10	52162352	52162384	chr10_49781	4	+	33	4	52162359	intron:1.0;	ENSG00000185532.14	PRKG1	chr10	protein_coding	protein kinase, cGMP-dependent, type I
chr10	11441672	11441696	chr10_60061	3	-	25	3	11441673	intergenic;	--
chr10	22003657	22003728	chr10_60816	4	-	72	4	22003666	five_prime_UTR:0.96;intron:0.04;	ENSG00000136770.10	DNAJC1	chr10	protein_coding	DnaJ (Hsp40) homolog, subfamily C, member 1
chr10	71817318	71817476	chr10_64362	48	-	159	21	71817356	three_prime_UTR:0.77;CDS:0.23;	ENSG00000197746.13	PSAP	chr10	protein_coding	prosaposin
chr10	46003598	46003639	chr10_49573	3	+	42	3	46003605	three_prime_UTR:1.0;	ENSG00000265354.3	TIMM23	chr10	protein_coding	translocase of inner mitochondrial membrane 23 homolog (yeast)
chr10	103660982	103661114	chr10_67926	8	-	133	4	103661057	CDS:1.0;	ENSG00000107957.16	SH3PXD2A	chr10	protein_coding	SH3 and PX domains 2A
chr10	32911885	32911925	chr10_61864	16	-	41	15	32911885	CDS:1.0;	ENSG00000150093.18	ITGB1	chr10	protein_coding	integrin, beta 1 (fibronectin receptor, beta polypeptide, antigen CD29 includes MDF2, MSK12)
chr10	80272044	80272064	chr10_65406	3	-	21	3	80272045	three_prime_UTR:1.0;	ENSG00000151224.12	MAT1A	chr10	protein_coding	methionine adenosyltransferase I, alpha
chr10	82269652	82269682	chr10_52511	4	+	31	4	82269660	intron:1.0;	ENSG00000185737.12	NRG3	chr10	protein_coding	neuregulin 3
chr10	100237139	100237239	chr10_67082	7	-	101	4	100237162	intron:1.0;	ENSG00000095485.16	CWF19L1	chr10	protein_coding	CWF19-like 1, cell cycle control (S. pombe)
chr10	100381903	100381938	chr10_54343	4	+	36	4	100381910	noncoding_exon:1.0;	ENSG00000235823.1	OLMALINC	chr10	lincRNA	oligodendrocyte maturation-associated long intergenic non-coding RNA
chr10	18260921	18260944	chr10_48144	3	+	24	3	18260927	intron:1.0;	ENSG00000165995.18	CACNB2	chr10	protein_coding	calcium channel, voltage-dependent, beta 2 subunit
chr10	1732899	1732987	chr10_59571	6	-	89	5	1732939	intron:1.0;	ENSG00000185736.15	ADARB2	chr10	protein_coding	adenosine deaminase, RNA-specific, B2 (non-functional)
chr10	119049890	119049985	chr10_68917	9	-	96	6	119049940	CDS:1.0;	ENSG00000107581.12	EIF3A	chr10	protein_coding	eukaryotic translation initiation factor 3, subunit A
chr10	102231377	102231438	chr10_54712	4	+	62	4	102231397	antisense;	ENSG00000107859.9	PITX3	chr10	protein_coding	paired-like homeodomain 3
chr10	20594465	20594490	chr10_60648	3	-	26	3	20594468	intergenic;	--
chr10	23473381	23473407	chr10_60910	5	-	27	5	23473387	intergenic;	--
chr10	10911597	10911625	chr10_60047	5	-	29	5	10911598	intergenic;	--
chr10	77383194	77383220	chr10_65053	3	-	27	3	77383201	intron:1.0;	ENSG00000156113.20	KCNMA1	chr10	protein_coding	potassium channel, calcium activated large conductance subfamily M alpha, member 1
chr10	128477190	128477214	chr10_57672	3	+	25	3	128477190	intergenic;	--
chr10	74975440	74975454	chr10_51902	3	+	15	3	74975441	CDS:1.0;	ENSG00000156650.12	KAT6B	chr10	protein_coding	K(lysine) acetyltransferase 6B
chr10	109543444	109543468	chr10_55487	5	+	25	5	109543446	intergenic;	--
chr10	71828013	71828157	chr10_64401	49	-	145	16	71828134	CDS:1.0;	ENSG00000197746.13	PSAP	chr10	protein_coding	prosaposin
chr10	17236293	17236379	chr10_48063	9	+	87	7	17236369	CDS:1.0;	ENSG00000026025.13	VIM	chr10	protein_coding	vimentin
chr10	74083414	74083513	chr10_51590	8	+	100	5	74083441	CDS:1.0;	ENSG00000035403.16	VCL	chr10	protein_coding	vinculin
chr10	59688329	59688361	chr10_63454	6	-	33	6	59688333	intron:1.0;	ENSG00000165449.11	SLC16A9	chr10	protein_coding	solute carrier family 16, member 9
chr10	103602463	103602539	chr10_67770	6	-	77	5	103602515	CDS:1.0;	ENSG00000107957.16	SH3PXD2A	chr10	protein_coding	SH3 and PX domains 2A
chr10	32911556	32911670	chr10_61862	24	-	115	15	32911669	CDS:1.0;	ENSG00000150093.18	ITGB1	chr10	protein_coding	integrin, beta 1 (fibronectin receptor, beta polypeptide, antigen CD29 includes MDF2, MSK12)
chr10	121630322	121630347	chr10_69175	3	-	26	3	121630327	intergenic;	--
chr10	52951215	52951244	chr10_63297	4	-	30	4	52951219	intergenic;	--
chr10	95869094	95869112	chr10_66490	3	-	19	3	95869095	intron:1.0;	ENSG00000226688.6	ENTPD1-AS1	chr10	antisense	ENTPD1 antisense RNA 1
chr10	117280660	117280716	chr10_68656	4	-	57	4	117280664	three_prime_UTR:1.0;	ENSG00000165650.11	PDZD8	chr10	protein_coding	PDZ domain containing 8
chr10	97714704	97714787	chr10_53968	7	+	84	6	97714747	three_prime_UTR:1.0;	ENSG00000155254.12	MARVELD1	chr10	protein_coding	MARVEL domain containing 1
chr10	103396056	103396074	chr10_67703	4	-	19	4	103396060	intron:1.0;	ENSG00000173915.12	USMG5	chr10	protein_coding	up-regulated during skeletal muscle growth 5 homolog (mouse)
chr10	96359198	96359216	chr10_53775	3	+	19	3	96359199	antisense;	ENSG00000197430.10	OPALIN	chr10	protein_coding	oligodendrocytic myelin paranodal and inner loop protein
chr10	2246850	2246873	chr10_46386	4	+	24	4	2246852	intergenic;	--
chr10	77835763	77835862	chr10_65130	7	-	100	6	77835797	CDS:1.0;	ENSG00000151208.16	DLG5	chr10	protein_coding	discs, large homolog 5 (Drosophila)
chr10	17685917	17685952	chr10_48102	3	+	36	3	17685926	intron:1.0;	ENSG00000136738.14	STAM	chr10	protein_coding	signal transducing adaptor molecule (SH3 domain and ITAM motif) 1
chr10	77830315	77830344	chr10_65124	4	-	30	4	77830340	CDS:1.0;	ENSG00000151208.16	DLG5	chr10	protein_coding	discs, large homolog 5 (Drosophila)
chr10	93402231	93402288	chr10_66241	6	-	58	6	93402242	CDS:1.0;	ENSG00000138119.16	MYOF	chr10	protein_coding	myoferlin
[truncated: 6,640 more rows]

## Sheet: HepG2 JARID2
#Chr	Start	End	PeakID	Tags	Strand	Length	maxHeight	Summit	regionInfo	GeneID	Symbol	Chr	GeneType	Description
chr20	34662339	34662362	chr20_621531	3	-	24	3	34662343	intron:1.0;	ENSG00000101464.10	PIGU	chr20	protein_coding	phosphatidylinositol glycan anchor biosynthesis, class U
chr20	36815140	36815180	chr20_622313	4	-	41	4	36815159	CDS:1.0;	ENSG00000149639.14	SOGA1	chr20	protein_coding	suppressor of glucose, autophagy associated 1
chr20	56491683	56491704	chr20_616274	7	+	22	7	56491687	intron:1.0;	ENSG00000022277.12	RTFDC1	chr20	protein_coding	replication termination factor 2 domain containing 1
chr20	38429666	38429761	chr20_622675	20	-	96	16	38429688	intron:1.0;	ENSG00000196756.11	SNHG17	chr20	processed_transcript	small nucleolar RNA host gene 17
chr20	35279162	35279203	chr20_621790	3	-	42	3	35279178	intron:1.0;	ENSG00000261582.1	RP4-614O4.11	chr20	antisense	--
chr20	11541491	11541510	chr20_619514	3	-	20	3	11541492	noncoding_exon:1.0;	ENSG00000282478.1	RP5-1128N12.3	chr20	lincRNA	--
chr20	61718556	61718579	chr20_625842	3	-	24	3	61718559	noncoding_exon:1.0;	ENSG00000179253.3	RP11-429E11.3	chr20	antisense	--
chr20	20360303	20360326	chr20_620173	3	-	24	3	20360310	antisense;	ENSG00000089101.17	CFAP61	chr20	protein_coding	cilia and flagella associated protein 61
chr20	26083549	26083568	chr20_611729	3	+	20	3	26083551	noncoding_exon:1.0;	ENSG00000125804.13	FAM182A	chr20	processed_transcript	family with sequence similarity 182, member A
chr20	61718617	61718634	chr20_617107	3	+	18	3	61718618	intron:1.0;	ENSG00000179242.15	CDH4	chr20	protein_coding	cadherin 4, type 1, R-cadherin (retinal)
chr20	38448138	38448218	chr20_613533	6	+	81	4	38448156	intron:1.0;	ENSG00000174365.19	SNHG11	chr20	processed_transcript	small nucleolar RNA host gene 11
chr20	44727771	44727810	chr20_614339	7	+	40	7	44727783	three_prime_UTR:1.0;	ENSG00000064205.10	WISP2	chr20	protein_coding	WNT1 inducible signaling pathway protein 2
chr20	57835867	57835894	chr20_625371	10	-	28	10	57835874	intergenic;	--
chr20	9384407	9384411	chr20_610049	5	+	5	5	9384410	CDS:1.0;	ENSG00000101333.16	PLCB4	chr20	protein_coding	phospholipase C, beta 4
chr20	49656653	49656670	chr20_615305	3	+	18	3	49656654	antisense;	ENSG00000158470.5	B4GALT5	chr20	protein_coding	UDP-Gal:betaGlcNAc beta 1,4- galactosyltransferase, polypeptide 5
chr20	22811017	22811041	chr20_611404	6	+	25	6	22811017	intergenic;	--
chr20	9387462	9387487	chr20_610050	7	+	26	7	9387463	CDS:1.0;	ENSG00000101333.16	PLCB4	chr20	protein_coding	phospholipase C, beta 4
chr20	35146693	35146717	chr20_612751	4	+	25	4	35146695	antisense;	ENSG00000088298.12	EDEM2	chr20	protein_coding	ER degradation enhancer, mannosidase alpha-like 2
chr20	56817907	56817930	chr20_625127	3	-	24	3	56817910	intergenic;	--
chr20	42341637	42341661	chr20_614003	3	+	25	3	42341637	antisense;	ENSG00000196090.12	PTPRT	chr20	protein_coding	protein tyrosine phosphatase, receptor type, T
chr20	12951901	12951962	chr20_610537	8	+	62	6	12951929	antisense;	ENSG00000233048.1	RP5-1069C8.2	chr20	lincRNA	--
chr20	916199	916218	chr20_608059	3	+	20	3	916200	antisense;	ENSG00000101280.7	ANGPT4	chr20	protein_coding	angiopoietin 4
chr20	44501152	44501198	chr20_623300	4	-	47	4	44501165	CDS:1.0;	ENSG00000132824.13	SERINC3	chr20	protein_coding	serine incorporator 3
chr20	56968139	56968158	chr20_616311	3	+	20	3	56968139	intergenic;	--
chr20	50190829	50190894	chr20_615381	10	+	66	9	50190850	five_prime_UTR:1.0;	ENSG00000172216.5	CEBPB	chr20	protein_coding	CCAAT/enhancer binding protein (C/EBP), beta
chr20	45245262	45245289	chr20_623425	3	-	28	3	45245270	intergenic;	--
chr20	19988854	19988880	chr20_620146	4	-	27	4	19988858	antisense;	ENSG00000132669.12	RIN2	chr20	protein_coding	Ras and Rab interactor 2
chr20	61537865	61537884	chr20_625835	3	-	20	3	61537866	antisense;	ENSG00000179242.15	CDH4	chr20	protein_coding	cadherin 4, type 1, R-cadherin (retinal)
chr20	58450577	58450598	chr20_625443	3	-	22	3	58450579	antisense;	ENSG00000124164.15	VAPB	chr20	protein_coding	VAMP (vesicle-associated membrane protein)-associated protein B and C
chr20	2821673	2821697	chr20_608395	3	+	25	3	2821673	intergenic;	--
chr20	45911722	45911740	chr20_623550	3	-	19	3	45911722	intron:1.0;	ENSG00000100979.14	PLTP	chr20	protein_coding	phospholipid transfer protein
chr20	37210046	37210106	chr20_613272	5	+	61	4	37210073	CDS:1.0;	ENSG00000118705.16	RPN2	chr20	protein_coding	ribophorin II
chr20	58019243	58019265	chr20_616448	4	+	23	4	58019244	intergenic;	--
chr20	29741761	29741807	chr20_620892	3	-	47	3	29741776	intergenic;	--
chr20	62453650	62453670	chr20_617369	3	+	21	3	62453652	intergenic;	--
chr20	61806583	61806606	chr20_625847	7	-	24	7	61806586	antisense;	ENSG00000179242.15	CDH4	chr20	protein_coding	cadherin 4, type 1, R-cadherin (retinal)
chr20	32435486	32435562	chr20_612217	7	+	77	4	32435503	CDS:1.0;	ENSG00000171456.16	ASXL1	chr20	protein_coding	additional sex combs like transcriptional regulator 1
chr20	49890643	49890661	chr20_624282	3	-	19	3	49890645	antisense;	ENSG00000197818.11	SLC9A8	chr20	protein_coding	solute carrier family 9, subfamily A (NHE8, cation proton antiporter 8), member 8
chr20	40988822	40988878	chr20_622837	4	-	57	4	40988822	intergenic;	--
chr20	21709231	21709249	chr20_611377	3	+	19	3	21709233	CDS:1.0;	ENSG00000125813.13	PAX1	chr20	protein_coding	paired box 1
chr20	23513866	23513895	chr20_620472	4	-	30	4	23513875	intron:1.0;	ENSG00000260202.2	RP3-333B15.4	chr20	lincRNA	--
chr20	22217954	22217979	chr20_620343	6	-	26	6	22217957	intergenic;	--
chr20	62853863	62853939	chr20_626445	4	-	77	4	62853903	intron:1.0;	ENSG00000101190.12	TCFL5	chr20	protein_coding	transcription factor-like 5 (basic helix-loop-helix)
chr20	63969428	63969446	chr20_627079	3	-	19	3	63969428	intron:1.0;	ENSG00000196700.7	ZNF512B	chr20	protein_coding	zinc finger protein 512B
chr20	38433861	38433998	chr20_622688	26	-	138	17	38433881	intron:1.0;	ENSG00000196756.11	SNHG17	chr20	processed_transcript	small nucleolar RNA host gene 17
chr20	2840509	2840533	chr20_618644	6	-	25	6	2840513	intron:1.0;	ENSG00000132635.16	PCED1A	chr20	protein_coding	PC-esterase domain containing 1A
chr20	35699628	35699647	chr20_622026	3	-	20	3	35699632	antisense;	ENSG00000125995.15	ROMO1	chr20	protein_coding	reactive oxygen species modulator 1
chr20	57444152	57444172	chr20_616396	4	+	21	4	57444154	intergenic;	--
chr20	4760447	4760479	chr20_619007	4	-	33	4	4760452	intergenic;	--
chr20	1894249	1894283	chr20_608242	3	+	35	3	1894253	five_prime_UTR:1.0;	ENSG00000198053.11	SIRPA	chr20	protein_coding	signal-regulatory protein alpha
chr20	1050948	1050975	chr20_608066	3	+	28	3	1050949	intergenic;	--
chr20	10262251	10262273	chr20_610138	5	+	23	5	10262252	intron:1.0;	ENSG00000132639.12	SNAP25	chr20	protein_coding	synaptosomal-associated protein, 25kDa
chr20	3578581	3578626	chr20_608588	6	+	46	6	3578608	CDS:1.0;	ENSG00000088812.17	ATRN	chr20	protein_coding	attractin
chr20	34295575	34295585	chr20_612580	3	+	11	3	34295576	antisense;	ENSG00000101444.12	AHCY	chr20	protein_coding	adenosylhomocysteinase
chr20	1563806	1563858	chr20_608219	4	+	53	4	1563825	antisense;	ENSG00000260861.6	RP4-576H24.4	chr20	protein_coding	--
chr20	17757624	17757647	chr20_610843	3	+	24	3	17757625	intergenic;	--
chr20	47502834	47502922	chr20_614819	6	+	89	5	47502897	intron:1.0;	ENSG00000124151.18	NCOA3	chr20	protein_coding	nuclear receptor coactivator 3
chr20	62310509	62310572	chr20_626077	7	-	64	6	62310537	CDS:1.0;	ENSG00000130702.13	LAMA5	chr20	protein_coding	laminin, alpha 5
chr20	29299716	29299803	chr20_620881	4	-	88	3	29299747	intergenic;	--
chr20	53886019	53886043	chr20_616147	5	+	25	5	53886020	intergenic;	--
chr20	3083873	3083902	chr20_608490	4	+	30	4	3083879	antisense;	ENSG00000101200.5	AVP	chr20	protein_coding	arginine vasopressin
chr20	57878583	57878608	chr20_616439	4	+	26	4	57878583	intergenic;	--
chr20	41404229	41404248	chr20_613956	3	+	20	3	41404231	antisense;	ENSG00000124177.14	CHD6	chr20	protein_coding	chromodomain helicase DNA binding protein 6
chr20	41514770	41514794	chr20_622973	5	-	25	5	41514773	intron:1.0;	ENSG00000124177.14	CHD6	chr20	protein_coding	chromodomain helicase DNA binding protein 6
chr20	62150548	62150597	chr20_617180	5	+	50	4	62150578	intron:1.0;	ENSG00000184402.14	SS18L1	chr20	protein_coding	synovial sarcoma translocation gene on chromosome 18-like 1
chr20	56391009	56391077	chr20_625085	5	-	69	5	56391027	intron:1.0;	ENSG00000087586.17	AURKA	chr20	protein_coding	aurora kinase A
chr20	11912088	11912182	chr20_610404	7	+	95	6	11912164	intron:1.0;	ENSG00000132640.14	BTBD3	chr20	protein_coding	BTB (POZ) domain containing 3
chr20	47627709	47627731	chr20_614941	4	+	23	4	47627712	CDS:1.0;	ENSG00000124151.18	NCOA3	chr20	protein_coding	nuclear receptor coactivator 3
chr20	58173813	58173833	chr20_625384	3	-	21	3	58173815	intergenic;	--
chr20	10531096	10531120	chr20_610201	4	+	25	4	10531097	intron:1.0;	ENSG00000149346.14	SLX4IP	chr20	protein_coding	SLX4 interacting protein
chr20	37203900	37203960	chr20_613267	7	+	61	6	37203958	CDS:1.0;	ENSG00000118705.16	RPN2	chr20	protein_coding	ribophorin II
chr20	2462964	2463035	chr20_618562	50	-	72	36	2463008	intron:1.0;	ENSG00000125835.17	SNRPB	chr20	protein_coding	small nuclear ribonucleoprotein polypeptides B and B1
chr20	33707944	33707962	chr20_621371	3	-	19	3	33707945	CDS:1.0;	ENSG00000101417.11	PXMP4	chr20	protein_coding	peroxisomal membrane protein 4, 24kDa
chr20	3872922	3872991	chr20_608761	4	+	70	4	3872941	three_prime_UTR:1.0;	ENSG00000088888.17	MAVS	chr20	protein_coding	mitochondrial antiviral signaling protein
chr20	39227539	39227580	chr20_613698	4	+	42	4	39227555	intergenic;	--
chr20	52051694	52051713	chr20_615618	3	+	20	3	52051697	antisense;	ENSG00000020256.19	ZFP64	chr20	protein_coding	ZFP64 zinc finger protein
chr20	8436662	8436772	chr20_609547	5	+	111	4	8436750	intron:1.0;	ENSG00000182621.16	PLCB1	chr20	protein_coding	phospholipase C, beta 1 (phosphoinositide-specific)
chr20	32617928	32617961	chr20_621188	5	-	34	5	32617941	intergenic;	--
chr20	62352241	62352326	chr20_626278	10	-	86	6	62352298	CDS:1.0;	ENSG00000130702.13	LAMA5	chr20	protein_coding	laminin, alpha 5
chr20	23548427	23548452	chr20_620475	3	-	26	3	23548432	intron:1.0;	ENSG00000204662.2	CST9LP1	chr20	unprocessed_pseudogene	cystatin 9-like pseudogene 1
chr20	38130156	38130177	chr20_613504	6	+	22	6	38130159	antisense;	ENSG00000198959.11	TGM2	chr20	protein_coding	transglutaminase 2
chr20	17946051	17946093	chr20_620008	6	-	43	6	17946052	intron:1.0;	ENSG00000089006.16	SNX5	chr20	protein_coding	sorting nexin 5
chr20	21705806	21705825	chr20_620322	4	-	20	4	21705809	antisense;	ENSG00000125813.13	PAX1	chr20	protein_coding	paired box 1
chr20	62387104	62387133	chr20_617338	5	+	30	5	62387112	five_prime_UTR:0.62;intron:0.38;	ENSG00000171858.17	RPS21	chr20	protein_coding	ribosomal protein S21
chr20	62413861	62413879	chr20_626357	3	-	19	3	62413862	CDS:1.0;	ENSG00000130701.3	RBBP8NL	chr20	protein_coding	RBBP8 N-terminal like
chr20	41137812	41137831	chr20_613864	4	+	20	4	41137815	CDS:1.0;	ENSG00000124181.14	PLCG1	chr20	protein_coding	phospholipase C, gamma 1
chr20	32850149	32850179	chr20_612293	3	+	31	3	32850154	three_prime_UTR:1.0;	ENSG00000101367.8	MAPRE1	chr20	protein_coding	microtubule-associated protein, RP/EB family, member 1
chr20	43662948	43662974	chr20_623162	3	-	27	3	43662954	intergenic;	--
chr20	18993328	18993351	chr20_611078	3	+	24	3	18993330	intergenic;	--
chr20	10650667	10650700	chr20_610249	4	+	34	4	10650675	antisense;	ENSG00000101384.11	JAG1	chr20	protein_coding	jagged 1
chr20	45076881	45076900	chr20_623410	3	-	20	3	45076883	antisense;	ENSG00000101109.11	STK4	chr20	protein_coding	serine/threonine kinase 4
chr20	58467806	58467828	chr20_625447	3	-	23	3	58467809	intron:1.0;	ENSG00000198768.10	APCDD1L	chr20	protein_coding	adenomatosis polyposis coli down-regulated 1-like
chr20	709833	709857	chr20_618388	3	-	25	3	709835	intergenic;	--
chr20	21356588	21356616	chr20_611325	5	+	29	5	21356597	CDS:1.0;	ENSG00000088930.7	XRN2	chr20	protein_coding	5'-3' exoribonuclease 2
chr20	30899099	30899117	chr20_611771	3	+	19	3	30899100	intergenic;	--
chr20	62879570	62879589	chr20_617592	3	+	20	3	62879572	antisense;	ENSG00000101191.16	DIDO1	chr20	protein_coding	death inducer-obliterator 1
chr20	14568102	14568131	chr20_610685	3	+	30	3	14568103	intron:1.0;	ENSG00000172264.16	MACROD2	chr20	protein_coding	MACRO domain containing 2
chr20	11909950	11910076	chr20_610388	13	+	127	6	11909970	intron:1.0;	ENSG00000132640.14	BTBD3	chr20	protein_coding	BTB (POZ) domain containing 3
chr20	23517256	23517276	chr20_611464	3	+	21	3	23517258	antisense;	ENSG00000260202.2	RP3-333B15.4	chr20	lincRNA	--
chr20	30921950	30922003	chr20_611772	6	+	54	6	30921979	intergenic;	--
chr20	18467452	18467470	chr20_620082	3	-	19	3	18467454	antisense;	ENSG00000132664.11	POLR3F	chr20	protein_coding	polymerase (RNA) III (DNA directed) polypeptide F, 39 kDa
chr20	34938804	34938822	chr20_612733	3	+	19	3	34938805	antisense;	ENSG00000100983.9	GSS	chr20	protein_coding	glutathione synthetase
chr20	21306068	21306120	chr20_611264	6	+	53	6	21306100	intron:1.0;	ENSG00000088930.7	XRN2	chr20	protein_coding	5'-3' exoribonuclease 2
chr20	56779560	56779584	chr20_616305	3	+	25	3	56779561	intergenic;	--
chr20	47276596	47276618	chr20_614797	3	+	23	3	47276599	antisense;	ENSG00000101040.19	ZMYND8	chr20	protein_coding	zinc finger, MYND-type containing 8
chr20	31378370	31378388	chr20_611787	3	+	19	3	31378371	antisense;	ENSG00000180483.6	DEFB119	chr20	protein_coding	defensin, beta 119
chr20	5863126	5863147	chr20_619213	10	-	22	10	5863130	antisense;	ENSG00000171984.14	C20orf196	chr20	protein_coding	chromosome 20 open reading frame 196
chr20	22102304	22102324	chr20_620342	3	-	21	3	22102305	intergenic;	--
chr20	12952260	12952324	chr20_610539	4	+	65	3	12952275	antisense;	ENSG00000233048.1	RP5-1069C8.2	chr20	lincRNA	--
chr20	37290018	37290046	chr20_613315	3	+	29	3	37290026	intron:1.0;	ENSG00000101363.12	MANBAL	chr20	protein_coding	mannosidase, beta A, lysosomal-like
chr20	1651223	1651235	chr20_618521	3	-	13	3	1651223	intron:1.0;	ENSG00000089012.14	SIRPG	chr20	protein_coding	signal-regulatory protein gamma
chr20	37204766	37204796	chr20_613268	8	+	31	7	37204766	CDS:1.0;	ENSG00000118705.16	RPN2	chr20	protein_coding	ribophorin II
chr20	35523249	35523268	chr20_621889	3	-	20	3	35523250	intron:1.0;	ENSG00000242507.6	RP3-477O4.5	chr20	transcribed_unprocessed_pseudogene	--
chr20	36605890	36605907	chr20_622211	3	-	18	3	36605891	antisense;	ENSG00000259399.1	TGIF2-C20orf24	chr20	protein_coding	TGIF2-C20orf24 readthrough
chr20	435641	435691	chr20_618248	4	-	51	4	435659	three_prime_UTR:1.0;	ENSG00000125875.13	TBC1D20	chr20	protein_coding	TBC1 domain family, member 20
chr20	14003560	14003578	chr20_610617	3	+	19	3	14003561	intron:1.0;	ENSG00000172264.16	MACROD2	chr20	protein_coding	MACRO domain containing 2
chr20	37996393	37996412	chr20_622567	5	-	20	5	37996395	CDS:1.0;	ENSG00000101407.12	TTI1	chr20	protein_coding	TELO2 interacting protein 1
chr20	34311471	34311479	chr20_612582	3	+	9	3	34311471	antisense;	ENSG00000101444.12	AHCY	chr20	protein_coding	adenosylhomocysteinase
chr20	58624582	58624601	chr20_625458	3	-	20	3	58624585	intergenic;	--
chr20	18576347	18576369	chr20_610972	3	+	23	3	18576350	intergenic;	--
chr20	3180214	3180248	chr20_618692	3	-	35	3	3180225	intergenic;	--
chr20	38135877	38135900	chr20_622610	3	-	24	3	38135880	intron:1.0;	ENSG00000198959.11	TGM2	chr20	protein_coding	transglutaminase 2
chr20	30512969	30513024	chr20_620926	7	-	56	7	30512992	intergenic;	--
chr20	41289605	41289626	chr20_613928	4	+	22	4	41289607	antisense;	ENSG00000174306.21	ZHX3	chr20	protein_coding	zinc fingers and homeoboxes 3
chr20	38585642	38585660	chr20_622711	5	-	19	5	38585643	antisense;	ENSG00000182035.11	ADIG	chr20	protein_coding	adipogenin
chr20	44715382	44715441	chr20_614306	5	+	60	5	44715398	five_prime_UTR:0.14;CDS:0.86;	ENSG00000064205.10	WISP2	chr20	protein_coding	WNT1 inducible signaling pathway protein 2
chr20	5119931	5119955	chr20_619144	3	-	25	3	5119936	five_prime_UTR:1.0;	ENSG00000132646.10	PCNA	chr20	protein_coding	proliferating cell nuclear antigen
chr20	37066799	37066821	chr20_622422	3	-	23	3	37066799	CDS:1.0;	ENSG00000080839.11	RBL1	chr20	protein_coding	retinoblastoma-like 1
chr20	46895350	46895374	chr20_614780	4	+	25	4	46895354	intron:1.0;	ENSG00000064655.18	EYA2	chr20	protein_coding	EYA transcriptional coactivator and phosphatase 2
chr20	57088841	57088862	chr20_625133	3	-	22	3	57088842	intergenic;	--
chr20	9774680	9774708	chr20_619403	8	-	29	8	9774687	intron:1.0;	ENSG00000101349.16	PAK7	chr20	protein_coding	p21 protein (Cdc42/Rac)-activated kinase 7
chr20	18791998	18792016	chr20_611066	3	+	19	3	18791999	antisense;	ENSG00000179935.9	LINC00652	chr20	lincRNA	long intergenic non-protein coding RNA 652
chr20	53288468	53288499	chr20_624931	3	-	32	3	53288480	intron:1.0;	ENSG00000271774.1	RP4-678D15.1	chr20	antisense	--
chr20	58243650	58243667	chr20_625403	3	-	18	3	58243651	noncoding_exon:1.0;	ENSG00000124224.16	PPP4R1L	chr20	transcribed_unprocessed_pseudogene	protein phosphatase 4, regulatory subunit 1-like (pseudogene)
chr20	44719903	44719949	chr20_614312	6	+	47	6	44719928	CDS:1.0;	ENSG00000064205.10	WISP2	chr20	protein_coding	WNT1 inducible signaling pathway protein 2
chr20	59443245	59443268	chr20_625724	4	-	24	4	59443248	intergenic;	--
chr20	26084538	26084556	chr20_620851	3	-	19	3	26084540	antisense;	ENSG00000125804.13	FAM182A	chr20	processed_transcript	family with sequence similarity 182, member A
chr20	44667960	44667984	chr20_614301	3	+	25	3	44667961	antisense;	ENSG00000132832.9	LINC01260	chr20	antisense	long intergenic non-protein coding RNA 1260
chr20	60834566	60834585	chr20_625805	4	-	20	4	60834568	intergenic;	--
chr20	62550708	62550745	chr20_617390	4	+	38	4	62550716	noncoding_exon:1.0;	ENSG00000174407.11	MIR1-1HG	chr20	antisense	MIR1-1 host gene
chr20	33853505	33853554	chr20_612484	3	+	50	3	33853526	CDS:1.0;	ENSG00000101421.3	CHMP4B	chr20	protein_coding	charged multivesicular body protein 4B
chr20	45939219	45939249	chr20_614674	3	+	31	3	45939230	CDS:1.0;	ENSG00000100982.11	PCIF1	chr20	protein_coding	PDX1 C-terminal inhibiting factor 1
chr20	1643516	1643535	chr20_608228	3	+	20	3	1643517	intron:1.0;	ENSG00000237914.5	SIRPG-AS1	chr20	antisense	SIRPG antisense RNA 1
chr20	3562346	3562394	chr20_608578	6	+	49	6	3562360	CDS:1.0;	ENSG00000088812.17	ATRN	chr20	protein_coding	attractin
chr20	58671157	58671222	chr20_616646	11	+	66	8	58671181	CDS:1.0;	ENSG00000124222.21	STX16	chr20	protein_coding	syntaxin 16
chr20	35739361	35739395	chr20_622087	10	-	35	10	35739369	intron:1.0;	ENSG00000131051.20	RBM39	chr20	protein_coding	RNA binding motif protein 39
chr20	45937438	45937461	chr20_623554	3	-	24	3	45937442	antisense;	ENSG00000100982.11	PCIF1	chr20	protein_coding	PDX1 C-terminal inhibiting factor 1
chr20	41143327	41143352	chr20_613869	5	+	26	5	41143327	intron:1.0;	ENSG00000124181.14	PLCG1	chr20	protein_coding	phospholipase C, gamma 1
chr20	3803396	3803422	chr20_608679	4	+	27	4	3803403	CDS:0.73;intron:0.27;	ENSG00000101224.17	CDC25B	chr20	protein_coding	cell division cycle 25B
chr20	482736	482818	chr20_618287	6	-	83	4	482736	three_prime_UTR:1.0;	ENSG00000101266.16	CSNK2A1	chr20	protein_coding	casein kinase 2, alpha 1 polypeptide
chr20	49682205	49682229	chr20_615306	4	+	25	4	49682205	antisense;	ENSG00000158470.5	B4GALT5	chr20	protein_coding	UDP-Gal:betaGlcNAc beta 1,4- galactosyltransferase, polypeptide 5
chr20	3866342	3866360	chr20_618856	3	-	19	3	3866342	antisense;	ENSG00000088888.17	MAVS	chr20	protein_coding	mitochondrial antiviral signaling protein
chr20	31322208	31322234	chr20_620946	3	-	27	3	31322208	intergenic;	--
chr20	21518745	21518764	chr20_620312	3	-	20	3	21518746	intergenic;	--
chr20	36771740	36771774	chr20_622249	4	-	35	4	36771741	intron:1.0;	ENSG00000149636.15	DSN1	chr20	protein_coding	DSN1, MIS12 kinetochore complex component
chr20	21214614	21214654	chr20_611230	4	+	41	4	21214627	CDS:1.0;	ENSG00000088970.15	KIZ	chr20	protein_coding	kizuna centrosomal protein
chr20	62328351	62328445	chr20_626178	10	-	95	8	62328389	CDS:1.0;	ENSG00000130702.13	LAMA5	chr20	protein_coding	laminin, alpha 5
chr20	58905382	58905454	chr20_616773	7	+	73	4	58905382	CDS:1.0;	ENSG00000087460.23	GNAS	chr20	protein_coding	GNAS complex locus
chr20	43692197	43692283	chr20_614128	5	+	87	3	43692264	CDS:1.0;	ENSG00000101057.15	MYBL2	chr20	protein_coding	v-myb avian myeloblastosis viral oncogene homolog-like 2
chr20	62807779	62807798	chr20_617561	4	+	20	4	62807781	intron:1.0;	ENSG00000060491.16	OGFR	chr20	protein_coding	opioid growth factor receptor
chr20	1649402	1649408	chr20_618519	3	-	7	3	1649403	CDS:1.0;	ENSG00000089012.14	SIRPG	chr20	protein_coding	signal-regulatory protein gamma
chr20	62389129	62389167	chr20_617346	3	+	39	3	62389143	antisense;	ENSG00000149679.11	CABLES2	chr20	protein_coding	Cdk5 and Abl enzyme substrate 2
chr20	8216368	8216493	chr20_609389	5	+	126	5	8216397	intron:1.0;	ENSG00000182621.16	PLCB1	chr20	protein_coding	phospholipase C, beta 1 (phosphoinositide-specific)
chr20	10173338	10173360	chr20_610122	4	+	23	4	10173339	antisense;	ENSG00000227906.7	SNAP25-AS1	chr20	antisense	SNAP25 antisense RNA 1
chr20	57967505	57967531	chr20_625377	4	-	27	4	57967512	intergenic;	--
chr20	50335852	50335886	chr20_624442	3	-	35	3	50335862	intergenic;	--
chr20	3173559	3173591	chr20_608507	5	+	33	5	3173569	antisense;	ENSG00000088899.14	LZTS3	chr20	protein_coding	--
chr20	58361799	58361842	chr20_616500	3	+	44	3	58361823	three_prime_UTR:1.0;	ENSG00000124209.3	RAB22A	chr20	protein_coding	RAB22A, member RAS oncogene family
chr20	9069725	9069804	chr20_609772	6	+	80	6	9069767	intron:1.0;	ENSG00000101333.16	PLCB4	chr20	protein_coding	phospholipase C, beta 4
chr20	29299387	29299443	chr20_620879	3	-	57	3	29299400	intergenic;	--
chr20	63522062	63522142	chr20_617739	6	+	81	4	63522094	three_prime_UTR:1.0;	ENSG00000125534.9	PPDPF	chr20	protein_coding	pancreatic progenitor cell differentiation and proliferation factor
chr20	35557480	35557560	chr20_612857	4	+	81	3	35557525	three_prime_UTR:0.7;CDS:0.3;	ENSG00000125991.18	ERGIC3	chr20	protein_coding	ERGIC and golgi 3
chr20	63102561	63102581	chr20_626681	3	-	21	3	63102563	antisense;	ENSG00000225978.3	HAR1A	chr20	lincRNA	highly accelerated region 1A (non-protein coding)
chr20	59942441	59942461	chr20_616925	3	+	21	3	59942442	five_prime_UTR:1.0;	ENSG00000196227.10	FAM217B	chr20	protein_coding	family with sequence similarity 217, member B
chr20	62327845	62327886	chr20_626175	6	-	42	6	62327865	CDS:0.51;intron:0.49;	ENSG00000130702.13	LAMA5	chr20	protein_coding	laminin, alpha 5
chr20	5193661	5193707	chr20_609042	4	+	47	4	5193676	three_prime_UTR:1.0;	ENSG00000101290.13	CDS2	chr20	protein_coding	CDP-diacylglycerol synthase (phosphatidate cytidylyltransferase) 2
chr20	63254554	63254581	chr20_617659	15	+	28	15	63254557	noncoding_exon:1.0;	ENSG00000275620.1	FLJ16779	chr20	antisense	--
chr20	33478036	33478063	chr20_612348	3	+	28	3	33478041	intergenic;	--
chr20	30513893	30513977	chr20_620929	5	-	85	3	30513933	intergenic;	--
chr20	63652599	63652629	chr20_626834	5	-	31	5	63652603	intron:1.0;	ENSG00000197457.9	STMN3	chr20	protein_coding	stathmin-like 3
chr20	32780104	32780124	chr20_621210	5	-	21	5	32780106	antisense;	ENSG00000088305.18	DNMT3B	chr20	protein_coding	DNA (cytosine-5-)-methyltransferase 3 beta
chr20	10952359	10952380	chr20_610269	3	+	22	3	10952360	intergenic;	--
chr20	49364705	49364732	chr20_624059	3	-	28	3	49364709	three_prime_UTR:1.0;	ENSG00000158445.7	KCNB1	chr20	protein_coding	potassium channel, voltage gated Shab related subfamily B, member 1
chr20	63034428	63034456	chr20_626667	3	-	29	3	63034438	noncoding_exon:1.0;	ENSG00000125514.9	LINC00029	chr20	lincRNA	long intergenic non-protein coding RNA 29
chr20	58891738	58891791	chr20_616717	10	+	54	7	58891766	CDS:1.0;	ENSG00000087460.23	GNAS	chr20	protein_coding	GNAS complex locus
chr20	38922008	38922031	chr20_613612	3	+	24	3	38922014	three_prime_UTR:1.0;	ENSG00000101445.9	PPP1R16B	chr20	protein_coding	protein phosphatase 1, regulatory subunit 16B
chr20	4182554	4182587	chr20_608889	4	+	34	4	4182570	CDS:1.0;	ENSG00000088826.17	SMOX	chr20	protein_coding	spermine oxidase
chr20	58903736	58903791	chr20_616772	6	+	56	4	58903780	CDS:1.0;	ENSG00000087460.23	GNAS	chr20	protein_coding	GNAS complex locus
chr20	37304680	37304739	chr20_613323	5	+	60	5	37304714	intron:1.0;	ENSG00000101363.12	MANBAL	chr20	protein_coding	mannosidase, beta A, lysosomal-like
chr20	62975735	62975761	chr20_626662	3	-	27	3	62975742	intergenic;	--
chr20	33187690	33187708	chr20_612322	4	+	19	4	33187692	noncoding_exon:1.0;	ENSG00000237662.1	SOCS2P1	chr20	processed_pseudogene	suppressor of cytokine signaling 2 pseudogene 1
chr20	62308671	62308753	chr20_617324	5	+	83	4	62308724	CDS:1.0;	ENSG00000130706.12	ADRM1	chr20	protein_coding	adhesion regulating molecule 1
chr20	29741580	29741606	chr20_620891	3	-	27	3	29741581	intergenic;	--
chr20	55443570	55443589	chr20_625040	4	-	20	4	55443572	antisense;	ENSG00000235166.7	LINC01440	chr20	lincRNA	long intergenic non-protein coding RNA 1440
chr20	47320639	47320681	chr20_614800	8	+	43	8	47320655	noncoding_exon:1.0;	ENSG00000267882.2	RP4-569M23.5	chr20	antisense	--
chr20	54475395	54475414	chr20_616180	3	+	20	3	54475397	intergenic;	--
chr20	62327353	62327406	chr20_626171	12	-	54	9	62327396	CDS:1.0;	ENSG00000130702.13	LAMA5	chr20	protein_coding	laminin, alpha 5
chr20	17570029	17570047	chr20_619903	3	-	19	3	17570030	antisense;	ENSG00000125868.15	DSTN	chr20	protein_coding	destrin (actin depolymerizing factor)
chr20	2559028	2559052	chr20_608331	4	+	25	4	2559028	intron:1.0;	ENSG00000149488.12	TMC2	chr20	protein_coding	transmembrane channel-like 2
chr20	41498194	41498213	chr20_613968	3	+	20	3	41498197	antisense;	ENSG00000124177.14	CHD6	chr20	protein_coding	chromodomain helicase DNA binding protein 6
chr21	37102200	37102278	chr21_365150	6	+	79	4	37102238	intron:1.0;	ENSG00000182670.13	TTC3	chr21	protein_coding	tetratricopeptide repeat domain 3
chr21	25905023	25905077	chr21_369312	6	-	55	5	25905050	CDS:1.0;	ENSG00000142192.20	APP	chr21	protein_coding	amyloid beta (A4) precursor protein
chr21	37419074	37419109	chr21_365367	4	+	36	4	37419084	intron:1.0;	ENSG00000157540.19	DYRK1A	chr21	protein_coding	dual-specificity tyrosine-(Y)-phosphorylation regulated kinase 1A
chr21	37816666	37816692	chr21_365528	7	+	27	7	37816669	antisense;	ENSG00000157542.9	KCNJ6	chr21	protein_coding	potassium channel, inwardly rectifying subfamily J, member 6
chr21	9365133	9365167	chr21_362395	3	+	35	3	9365138	intron:1.0;	ENSG00000278932.3	bP-21264C1.2	chr21	lincRNA	--
chr21	8396921	8397030	chr21_362273	9	+	110	8	8396984	intron:1.0;	ENSG00000280441.2	CH507-528H12.1	chr21	lincRNA	--
chr21	21676790	21676815	chr21_369151	13	-	26	13	21676795	intron:1.0;	ENSG00000237527.1	AF241725.6	chr21	lincRNA	--
chr21	45112078	45112138	chr21_367748	6	+	61	6	45112108	intron:1.0;	ENSG00000197381.15	ADARB1	chr21	protein_coding	adenosine deaminase, RNA-specific, B1
chr21	32003969	32003988	chr21_363938	3	+	20	3	32003971	three_prime_UTR:1.0;	ENSG00000142149.8	HUNK	chr21	protein_coding	hormonally up-regulated Neu-associated kinase
chr21	26021839	26021982	chr21_369402	19	-	144	9	26021938	CDS:1.0;	ENSG00000142192.20	APP	chr21	protein_coding	amyloid beta (A4) precursor protein
chr21	44637571	44637593	chr21_372176	3	-	23	3	44637574	intron:1.0;	ENSG00000175894.14	TSPEAR	chr21	protein_coding	thrombospondin-type laminin G domain and EAR repeats
chr21	43954957	43954983	chr21_367055	4	+	27	4	43954966	intron:1.0;	ENSG00000160216.18	AGPAT3	chr21	protein_coding	1-acylglycerol-3-phosphate O-acyltransferase 3
chr21	8259464	8259552	chr21_362240	6	+	89	5	8259521	intergenic;	--
chr21	8214017	8214131	chr21_362173	14	+	115	13	8214051	intron:1.0;	ENSG00000278996.1	CH507-513H4.1	chr21	lincRNA	--
chr21	45602621	45602688	chr21_368270	7	+	68	6	45602642	noncoding_exon:1.0;	ENSG00000233922.2	AL133493.2	chr21	lincRNA	--
chr21	41202546	41202616	chr21_366068	6	+	71	6	41202581	intron:1.0;	ENSG00000182240.15	BACE2	chr21	protein_coding	beta-site APP-cleaving enzyme 2
chr21	17706922	17706968	chr21_369057	6	-	47	6	17706925	antisense;	ENSG00000279648.1	AP000432.3	chr21	TEC	--
chr21	8253849	8253938	chr21_362215	12	+	90	11	8253918	intergenic;	--
chr21	8445200	8445308	chr21_362365	13	+	109	6	8445242	noncoding_exon:0.45;intron:0.55;	ENSG00000277644.1	FP236383.12	chr21	miRNA	--
chr21	8259838	8259878	chr21_362244	3	+	41	3	8259851	intergenic;	--
chr21	44819255	44819276	chr21_372258	6	-	22	6	44819258	intergenic;	--
chr21	32347526	32347580	chr21_370058	5	-	55	5	32347544	CDS:1.0;	ENSG00000142207.6	URB1	chr21	protein_coding	URB1 ribosome biogenesis 1 homolog (S. cerevisiae)
chr21	42415046	42415069	chr21_371817	5	-	24	5	42415049	antisense;	ENSG00000160185.13	UBASH3A	chr21	protein_coding	ubiquitin associated and SH3 domain containing A
chr21	14269644	14269659	chr21_368713	7	-	16	7	14269647	antisense;	ENSG00000243064.8	ABCC13	chr21	transcribed_unprocessed_pseudogene	ATP-binding cassette, sub-family C (CFTR/MRP), member 13, pseudogene
chr21	44958029	44958077	chr21_367351	4	+	49	4	44958052	intron:1.0;	ENSG00000160256.12	FAM207A	chr21	protein_coding	family with sequence similarity 207, member A
chr21	45088265	45088337	chr21_367577	7	+	73	7	45088307	intron:1.0;	ENSG00000197381.15	ADARB1	chr21	protein_coding	adenosine deaminase, RNA-specific, B1
chr21	45075846	45075904	chr21_367474	8	+	59	7	45075866	intron:1.0;	ENSG00000197381.15	ADARB1	chr21	protein_coding	adenosine deaminase, RNA-specific, B1
chr21	8211299	8211439	chr21_362164	8	+	141	6	8211323	intron:1.0;	ENSG00000278996.1	CH507-513H4.1	chr21	lincRNA	--
chr21	16343321	16343385	chr21_362941	5	+	65	5	16343342	intron:1.0;	ENSG00000215386.10	MIR99AHG	chr21	lincRNA	mir-99a-let-7c cluster host gene
chr21	8397043	8397147	chr21_362274	16	+	105	16	8397118	intron:1.0;	ENSG00000280441.2	CH507-528H12.1	chr21	lincRNA	--
chr21	8445918	8445955	chr21_362369	6	+	38	6	8445924	intergenic;	--
chr21	17706539	17706631	chr21_369054	9	-	93	5	17706602	antisense;	ENSG00000279648.1	AP000432.3	chr21	TEC	--
chr21	45081253	45081368	chr21_367519	9	+	116	6	45081307	intron:1.0;	ENSG00000197381.15	ADARB1	chr21	protein_coding	adenosine deaminase, RNA-specific, B1
chr21	8401058	8401118	chr21_362303	7	+	61	6	8401080	intron:1.0;	ENSG00000280441.2	CH507-528H12.1	chr21	lincRNA	--
chr21	26053235	26053282	chr21_369418	6	-	48	5	26053243	CDS:1.0;	ENSG00000142192.20	APP	chr21	protein_coding	amyloid beta (A4) precursor protein
chr21	35364911	35364936	chr21_370698	4	-	26	4	35364913	intergenic;	--
chr21	8391866	8391900	chr21_362259	10	+	35	10	8391873	intron:1.0;	ENSG00000280441.2	CH507-528H12.1	chr21	lincRNA	--
chr21	17707147	17707213	chr21_369060	8	-	67	8	17707181	antisense;	ENSG00000279648.1	AP000432.3	chr21	TEC	--
chr21	39235511	39235534	chr21_365729	6	+	24	6	39235513	antisense;	ENSG00000185658.13	BRWD1	chr21	protein_coding	bromodomain and WD repeat domain containing 1
chr21	25880992	25881055	chr21_369289	5	-	64	4	25881033	three_prime_UTR:1.0;	ENSG00000142192.20	APP	chr21	protein_coding	amyloid beta (A4) precursor protein
chr21	38824129	38824156	chr21_371235	3	-	28	3	38824140	antisense;	ENSG00000157557.11	ETS2	chr21	protein_coding	v-ets avian erythroblastosis virus E26 oncogene homolog 2
chr21	37386650	37386689	chr21_365301	5	+	40	5	37386668	intron:1.0;	ENSG00000157540.19	DYRK1A	chr21	protein_coding	dual-specificity tyrosine-(Y)-phosphorylation regulated kinase 1A
chr21	9099113	9099170	chr21_368638	9	-	58	9	9099123	intron:1.0;	ENSG00000188681.11	TEKT4P2	chr21	transcribed_unprocessed_pseudogene	tektin 4 pseudogene 2
chr21	36146348	36146367	chr21_370758	3	-	20	3	36146350	noncoding_exon:0.37;intron:0.63;	ENSG00000236830.6	CBR3-AS1	chr21	processed_transcript	CBR3 antisense RNA 1
chr21	25880839	25880939	chr21_369287	11	-	101	4	25880867	three_prime_UTR:1.0;	ENSG00000142192.20	APP	chr21	protein_coding	amyloid beta (A4) precursor protein
chr21	25881660	25881751	chr21_369301	5	-	92	4	25881711	three_prime_UTR:0.1;CDS:0.9;	ENSG00000142192.20	APP	chr21	protein_coding	amyloid beta (A4) precursor protein
chr21	26000114	26000182	chr21_369391	7	-	69	4	26000173	CDS:1.0;	ENSG00000142192.20	APP	chr21	protein_coding	amyloid beta (A4) precursor protein
chr21	25982343	25982465	chr21_369378	11	-	123	5	25982404	CDS:1.0;	ENSG00000142192.20	APP	chr21	protein_coding	amyloid beta (A4) precursor protein
chr21	44225617	44225640	chr21_372115	4	-	24	4	44225621	intron:1.0;	ENSG00000160223.16	ICOSLG	chr21	protein_coding	inducible T-cell co-stimulator ligand
chr21	25470947	25470973	chr21_363454	8	+	27	8	25470950	intergenic;	--
chr21	8441272	8441370	chr21_362339	13	+	99	12	8441293	intergenic;	--
chr21	14270524	14270532	chr21_368714	7	-	9	7	14270524	antisense;	ENSG00000243064.8	ABCC13	chr21	transcribed_unprocessed_pseudogene	ATP-binding cassette, sub-family C (CFTR/MRP), member 13, pseudogene
chr21	39190801	39190863	chr21_371309	5	-	63	5	39190837	intron:1.0;	ENSG00000185658.13	BRWD1	chr21	protein_coding	bromodomain and WD repeat domain containing 1
chr21	29385951	29385979	chr21_369802	3	-	29	3	29385957	intergenic;	--
chr21	30503988	30504012	chr21_369840	3	-	25	3	30503992	intergenic;	--
chr21	38264384	38264405	chr21_365551	4	+	22	4	38264384	intron:1.0;	ENSG00000157551.17	KCNJ15	chr21	protein_coding	potassium channel, inwardly rectifying subfamily J, member 15
chr21	9364762	9364812	chr21_362393	3	+	51	3	9364782	intron:1.0;	ENSG00000278932.3	bP-21264C1.2	chr21	lincRNA	--
chr21	8253055	8253157	chr21_362214	6	+	103	5	8253058	noncoding_exon:0.53;intron:0.47;	ENSG00000274426.1	FP671120.1	chr21	miRNA	--
chr21	8259884	8259956	chr21_362245	8	+	73	7	8259913	intergenic;	--
chr21	5705434	5705453	chr21_368600	4	-	20	4	5705443	noncoding_exon:1.0;	ENSG00000279186.1	CH507-39O4.3	chr21	TEC	--
chr21	34865328	34865379	chr21_370602	3	-	52	3	34865357	intron:1.0;	ENSG00000159216.18	RUNX1	chr21	protein_coding	runt-related transcription factor 1
chr21	31335066	31335088	chr21_369876	6	-	23	6	31335069	intron:1.0;	ENSG00000156299.12	TIAM1	chr21	protein_coding	T-cell lymphoma invasion and metastasis 1
chr21	8260522	8260589	chr21_362250	5	+	68	5	8260551	intergenic;	--
chr21	43921361	43921431	chr21_366975	4	+	71	4	43921387	intron:1.0;	ENSG00000160216.18	AGPAT3	chr21	protein_coding	1-acylglycerol-3-phosphate O-acyltransferase 3
chr21	41532571	41532590	chr21_371561	3	-	20	3	41532571	intergenic;	--
chr21	31062640	31062661	chr21_369862	5	-	22	5	31062643	noncoding_exon:1.0;	ENSG00000228941.1	UBE3AP2	chr21	processed_pseudogene	ubiquitin protein ligase E3A pseudogene 2
chr21	10328620	10328666	chr21_368662	4	-	47	4	10328627	noncoding_exon:1.0;	ENSG00000277693.1	AP003900.6	chr21	lincRNA	--
chr21	8209334	8209368	chr21_362159	10	+	35	10	8209341	intron:1.0;	ENSG00000278996.1	CH507-513H4.1	chr21	lincRNA	--
chr21	41740317	41740353	chr21_371574	3	-	37	3	41740325	three_prime_UTR:1.0;	ENSG00000183421.11	RIPK4	chr21	protein_coding	receptor-interacting serine-threonine kinase 4
chr21	9327610	9327677	chr21_362389	6	+	68	4	9327638	intron:1.0;	ENSG00000278932.3	bP-21264C1.2	chr21	lincRNA	--
chr21	8260041	8260115	chr21_362247	7	+	75	6	8260077	intergenic;	--
chr21	17706416	17706479	chr21_369052	6	-	64	6	17706442	antisense;	ENSG00000279648.1	AP000432.3	chr21	TEC	--
chr21	25911740	25911876	chr21_369316	19	-	137	7	25911770	CDS:1.0;	ENSG00000142192.20	APP	chr21	protein_coding	amyloid beta (A4) precursor protein
chr21	33309893	33309927	chr21_370285	3	-	35	3	33309909	antisense;	ENSG00000272659.1	AP000295.10	chr21	lincRNA	--
chr21	43529553	43529572	chr21_372022	5	-	20	5	43529555	three_prime_UTR:1.0;	ENSG00000160207.8	HSF2BP	chr21	protein_coding	heat shock transcription factor 2 binding protein
chr21	38510351	38510385	chr21_365588	5	+	35	5	38510365	antisense;	ENSG00000157554.18	ERG	chr21	protein_coding	v-ets avian erythroblastosis virus E26 oncogene homolog
chr21	31992534	31992556	chr21_369963	4	-	23	4	31992537	antisense;	ENSG00000142149.8	HUNK	chr21	protein_coding	hormonally up-regulated Neu-associated kinase
chr21	6986487	6986542	chr21_368612	5	-	56	5	6986519	noncoding_exon:1.0;	ENSG00000280018.3	CH507-154B10.2	chr21	lincRNA	--
chr21	37083805	37083848	chr21_365123	6	+	44	5	37083830	intron:1.0;	ENSG00000182670.13	TTC3	chr21	protein_coding	tetratricopeptide repeat domain 3
chr21	8446048	8446183	chr21_362371	5	+	136	5	8446074	intergenic;	--
chr21	36889248	36889313	chr21_371021	5	-	66	5	36889272	intron:1.0;	ENSG00000159267.14	HLCS	chr21	protein_coding	holocarboxylase synthetase (biotin-(proprionyl-CoA-carboxylase (ATP-hydrolysing)) ligase)
chr21	44771411	44771483	chr21_372200	6	-	73	5	44771438	CDS:1.0;	ENSG00000184787.18	UBE2G2	chr21	protein_coding	ubiquitin-conjugating enzyme E2G 2
chr21	37232445	37232451	chr21_365237	4	+	7	4	37232448	intron:1.0;	ENSG00000242553.1	AP001432.14	chr21	lincRNA	--
chr21	17706777	17706803	chr21_369055	4	-	27	4	17706782	antisense;	ENSG00000279648.1	AP000432.3	chr21	TEC	--
chr21	26112035	26112090	chr21_369461	9	-	56	8	26112055	CDS:1.0;	ENSG00000142192.20	APP	chr21	protein_coding	amyloid beta (A4) precursor protein
chr21	28944408	28944433	chr21_363627	5	+	26	5	28944413	antisense;	ENSG00000198862.13	LTN1	chr21	protein_coding	listerin E3 ubiquitin protein ligase 1
chr21	23765127	23765151	chr21_363404	3	+	25	3	23765127	intergenic;	--
chr21	44839312	44839335	chr21_367290	3	+	24	3	44839314	intergenic;	--
chr21	6081224	6081258	chr21_362120	3	+	35	3	6081235	noncoding_exon:1.0;	ENSG00000280095.1	CH507-42P11.7	chr21	lincRNA	--
chr21	25975141	25975188	chr21_369373	7	-	48	6	25975166	CDS:1.0;	ENSG00000142192.20	APP	chr21	protein_coding	amyloid beta (A4) precursor protein
chr21	25897595	25897659	chr21_369308	8	-	65	7	25897622	CDS:1.0;	ENSG00000142192.20	APP	chr21	protein_coding	amyloid beta (A4) precursor protein
chr21	25911880	25911962	chr21_369317	13	-	83	6	25911907	CDS:1.0;	ENSG00000142192.20	APP	chr21	protein_coding	amyloid beta (A4) precursor protein
chr21	34811546	34811600	chr21_370517	3	-	55	3	34811572	intron:1.0;	ENSG00000159216.18	RUNX1	chr21	protein_coding	runt-related transcription factor 1
chr21	24489783	24489835	chr21_363430	3	+	53	3	24489810	intron:1.0;	ENSG00000237484.5	AP000476.1	chr21	lincRNA	--
chr21	31388031	31388058	chr21_369879	3	-	28	3	31388039	intron:1.0;	ENSG00000156299.12	TIAM1	chr21	protein_coding	T-cell lymphoma invasion and metastasis 1
chr21	29245043	29245068	chr21_363663	3	+	26	3	29245043	intron:1.0;	ENSG00000215533.8	LINC00189	chr21	sense_overlapping	long intergenic non-protein coding RNA 189
chr21	30355865	30355884	chr21_363865	3	+	20	3	30355867	antisense;	ENSG00000182816.7	KRTAP13-2	chr21	protein_coding	keratin associated protein 13-2
chr21	27320983	27321013	chr21_363555	7	+	31	7	27320986	intergenic;	--
chr21	8438546	8438595	chr21_362326	5	+	50	5	8438559	antisense;	ENSG00000281181.1	CH507-513H4.3	chr21	lincRNA	--
chr21	28090367	28090404	chr21_363577	4	+	38	4	28090374	intron:1.0;	ENSG00000232079.6	AL035610.1	chr21	processed_transcript	--
chr21	25881077	25881154	chr21_369290	16	-	78	9	25881133	three_prime_UTR:1.0;	ENSG00000142192.20	APP	chr21	protein_coding	amyloid beta (A4) precursor protein
chr21	14216242	14216261	chr21_368711	4	-	20	4	14216245	antisense;	ENSG00000185272.13	RBM11	chr21	protein_coding	RNA binding motif protein 11
chr21	44769334	44769386	chr21_372189	4	-	53	4	44769352	three_prime_UTR:1.0;	ENSG00000184787.18	UBE2G2	chr21	protein_coding	ubiquitin-conjugating enzyme E2G 2
chr21	8401745	8401978	chr21_362308	17	+	234	10	8401801	intron:1.0;	ENSG00000280441.2	CH507-528H12.1	chr21	lincRNA	--
chr21	25881495	25881578	chr21_369298	8	-	84	6	25881511	three_prime_UTR:1.0;	ENSG00000142192.20	APP	chr21	protein_coding	amyloid beta (A4) precursor protein
chr21	5706962	5706976	chr21_368601	4	-	15	4	5706962	antisense;	ENSG00000279784.1	CH507-39O4.1	chr21	lincRNA	--
chr21	21623608	21623632	chr21_363358	3	+	25	3	21623608	intergenic;	--
chr21	21540397	21540416	chr21_369146	3	-	20	3	21540398	antisense;	ENSG00000154654.14	NCAM2	chr21	protein_coding	neural cell adhesion molecule 2
chr21	32316501	32316520	chr21_363959	3	+	20	3	32316503	antisense;	ENSG00000142207.6	URB1	chr21	protein_coding	URB1 ribosome biogenesis 1 homolog (S. cerevisiae)
chr21	21827043	21827073	chr21_363363	7	+	31	7	21827049	intergenic;	--
chr21	39313943	39313962	chr21_371423	4	-	20	4	39313944	antisense;	ENSG00000255568.3	BRWD1-AS2	chr21	antisense	BRWD1 antisense RNA 2
chr21	41964482	41964505	chr21_371746	3	-	24	3	41964486	intergenic;	--
chr21	44261951	44261976	chr21_372121	4	-	26	4	44261955	five_prime_UTR:1.0;	ENSG00000142182.8	DNMT3L	chr21	protein_coding	DNA (cytosine-5-)-methyltransferase 3-like
chr21	36699724	36699794	chr21_364936	6	+	71	5	36699737	five_prime_UTR:0.31;CDS:0.69;	ENSG00000159263.15	SIM2	chr21	protein_coding	single-minded family bHLH transcription factor 2
chr21	34305146	34305191	chr21_364728	5	+	46	5	34305159	intron:1.0;	ENSG00000272657.1	AP000320.7	chr21	processed_transcript	--
chr21	8258108	8258349	chr21_362235	23	+	242	17	8258271	intergenic;	--
chr21	25954589	25954689	chr21_369355	16	-	101	7	25954598	CDS:1.0;	ENSG00000142192.20	APP	chr21	protein_coding	amyloid beta (A4) precursor protein
chr21	39657544	39657562	chr21_371465	3	-	19	3	39657545	antisense;	ENSG00000183778.17	B3GALT5	chr21	protein_coding	UDP-Gal:betaGlcNAc beta 1,3-galactosyltransferase, polypeptide 5
chr21	37233361	37233375	chr21_365238	4	+	15	4	37233361	intron:1.0;	ENSG00000242553.1	AP001432.14	chr21	lincRNA	--
chr21	26050999	26051104	chr21_369415	11	-	106	5	26051042	CDS:1.0;	ENSG00000142192.20	APP	chr21	protein_coding	amyloid beta (A4) precursor protein
chr21	26051160	26051193	chr21_369417	6	-	34	4	26051192	CDS:1.0;	ENSG00000142192.20	APP	chr21	protein_coding	amyloid beta (A4) precursor protein
chr21	16252401	16252439	chr21_362777	5	+	39	5	16252417	intron:1.0;	ENSG00000215386.10	MIR99AHG	chr21	lincRNA	mir-99a-let-7c cluster host gene
chr21	39644568	39644595	chr21_371464	3	-	28	3	39644574	antisense;	ENSG00000183778.17	B3GALT5	chr21	protein_coding	UDP-Gal:betaGlcNAc beta 1,3-galactosyltransferase, polypeptide 5
chr21	8217922	8218011	chr21_362198	12	+	90	10	8217944	intron:1.0;	ENSG00000278996.1	CH507-513H4.1	chr21	lincRNA	--
chr21	17706215	17706273	chr21_369049	4	-	59	4	17706231	antisense;	ENSG00000279648.1	AP000432.3	chr21	TEC	--
chr21	17707299	17707355	chr21_369061	8	-	57	8	17707323	antisense;	ENSG00000279648.1	AP000432.3	chr21	TEC	--
chr21	8400953	8401028	chr21_362302	9	+	76	6	8400983	intron:1.0;	ENSG00000280441.2	CH507-528H12.1	chr21	lincRNA	--
chr21	25222692	25222718	chr21_369252	3	-	27	3	25222698	intron:1.0;	ENSG00000222042.1	AP000233.4	chr21	lincRNA	--
chr21	46344694	46344711	chr21_372755	3	-	18	3	46344695	antisense;	ENSG00000160299.16	PCNT	chr21	protein_coding	pericentrin
chr21	45596998	45597021	chr21_368264	3	+	24	3	45597000	noncoding_exon:1.0;	ENSG00000233922.2	AL133493.2	chr21	lincRNA	--
chr21	44306680	44306713	chr21_367197	5	+	34	5	44306685	CDS:1.0;	ENSG00000141959.16	PFKL	chr21	protein_coding	phosphofructokinase, liver
chrY	21095749	21095773	chrY_540993	4	+	25	4	21095754	intergenic;	--
chrY	11026280	11026306	chrY_540773	13	+	27	13	11026282	intergenic;	--
chrY	12662962	12662980	chrY_540823	3	+	19	3	12662963	intron:1.0;	ENSG00000233864.7	TTTY15	chrY	lincRNA	testis-specific transcript, Y-linked 15 (non-protein coding)
chrY	6811626	6811652	chrY_541084	3	-	27	3	6811630	intergenic;	--
chrY	7322273	7322292	chrY_540698	3	+	20	3	7322274	intron:1.0;	ENSG00000099725.14	PRKY	chrY	transcribed_unprocessed_pseudogene	protein kinase, Y-linked, pseudogene
chrY	11972113	11972130	chrY_540805	3	+	18	3	11972114	noncoding_exon:1.0;	ENSG00000235649.2	MXRA5Y	chrY	unprocessed_pseudogene	matrix-remodelling associated 5, Y-linked, pseudogene
chrY	19596842	19596861	chrY_541338	5	-	20	5	19596843	antisense;	ENSG00000131002.11	TXLNGY	chrY	transcribed_unprocessed_pseudogene	taxilin gamma pseudogene, Y-linked
chrY	3367774	3367806	chrY_540644	5	+	33	5	3367776	intergenic;	--
chrY	11534444	11534468	chrY_541190	4	-	25	4	11534450	intergenic;	--
chrY	12722423	12722452	chrY_541217	3	-	30	3	12722424	antisense;	ENSG00000114374.12	USP9Y	chrY	protein_coding	ubiquitin specific peptidase 9, Y-linked
chrY	16842400	16842425	chrY_540914	4	+	26	4	16842400	intergenic;	--
chrY	21139066	21139088	chrY_540994	5	+	23	5	21139070	intergenic;	--
chrY	16447363	16447389	chrY_540908	3	+	27	3	16447364	intergenic;	--
chrY	7560881	7560909	chrY_540703	3	+	29	3	7560891	intergenic;	--
chrX	93657643	93657664	chrX_550515	5	+	22	5	93657646	intergenic;	--
chrX	21374572	21374596	chrX_557175	3	-	25	3	21374576	antisense;	ENSG00000149970.14	CNKSR2	chrX	protein_coding	connector enhancer of kinase suppressor of Ras 2
chrX	149774262	149774280	chrX_567543	4	-	19	4	149774263	antisense;	ENSG00000171116.7	HSFX1	chrX	protein_coding	heat shock transcription factor family, X linked 1
chrX	123204567	123204589	chrX_565866	5	-	23	5	123204573	antisense;	ENSG00000125675.17	GRIA3	chrX	protein_coding	glutamate receptor, ionotropic, AMPA 3
chrX	71511332	71511354	chrX_561301	3	-	23	3	71511336	intergenic;	--
chrX	71546176	71546282	chrX_549416	9	+	107	6	71546218	intron:1.0;	ENSG00000147162.13	OGT	chrX	protein_coding	O-linked N-acetylglucosamine (GlcNAc) transferase
chrX	154364694	154364719	chrX_568629	7	-	26	6	154364696	CDS:1.0;	ENSG00000196924.14	FLNA	chrX	protein_coding	filamin A, alpha
chrX	135427014	135427033	chrX_566820	3	-	20	3	135427017	antisense;	ENSG00000178947.8	SMIM10L2A	chrX	protein_coding	small integral membrane protein 10 like 2A
chrX	122048401	122048425	chrX_552811	3	+	25	3	122048402	intergenic;	--
chrX	68093223	68093245	chrX_561049	3	-	23	3	68093225	intron:1.0;	ENSG00000079482.12	OPHN1	chrX	protein_coding	oligophrenin 1
chrX	23674994	23675056	chrX_544835	4	+	63	4	23675030	CDS:1.0;	ENSG00000123131.12	PRDX4	chrX	protein_coding	peroxiredoxin 4
chrX	9512169	9512203	chrX_541838	6	+	35	6	9512182	intron:1.0;	ENSG00000101849.15	TBL1X	chrX	protein_coding	transducin (beta)-like 1X-linked
chrX	129562430	129562500	chrX_553184	3	+	71	3	129562479	CDS:1.0;	ENSG00000122126.15	OCRL	chrX	protein_coding	oculocerebrorenal syndrome of Lowe
chrX	19723559	19723582	chrX_556916	3	-	24	3	19723562	intron:1.0;	ENSG00000147010.17	SH3KBP1	chrX	protein_coding	SH3-domain kinase binding protein 1
chrX	38561489	38561525	chrX_557952	7	-	37	7	38561497	antisense;	ENSG00000250349.3	RP5-972B16.2	chrX	protein_coding	--
chrX	13569734	13569753	chrX_543115	3	+	20	3	13569736	five_prime_UTR:1.0;	ENSG00000198759.11	EGFL6	chrX	protein_coding	EGF-like-domain, multiple 6
chrX	74264314	74264365	chrX_562258	5	-	52	5	74264337	intron:1.0;	ENSG00000230590.7	FTX	chrX	lincRNA	FTX transcript, XIST regulator (non-protein coding)
chrX	153611184	153611214	chrX_568126	4	-	31	4	153611190	antisense;	ENSG00000228616.1	RP11-66N11.7	chrX	lincRNA	--
chrX	82227152	82227179	chrX_563038	3	-	28	3	82227158	intergenic;	--
chrX	76249620	76249643	chrX_549999	4	+	24	4	76249620	intergenic;	--
chrX	53169000	53169049	chrX_548179	3	+	50	3	53169018	intergenic;	--
chrX	139099094	139099118	chrX_567056	9	-	25	9	139099097	intron:1.0;	ENSG00000129682.13	FGF13	chrX	protein_coding	fibroblast growth factor 13
chrX	44468035	44468054	chrX_546807	4	+	20	4	44468036	noncoding_exon:1.0;	ENSG00000224054.1	RP4-551E13.2	chrX	processed_pseudogene	--
chrX	129465884	129465918	chrX_566135	3	-	35	3	129465899	CDS:1.0;	ENSG00000102038.15	SMARCA1	chrX	protein_coding	SWI/SNF related, matrix associated, actin dependent regulator of chromatin, subfamily a, member 1
chrX	102516482	102516503	chrX_550890	3	+	22	3	102516485	antisense;	ENSG00000158164.6	TMSB15A	chrX	protein_coding	thymosin beta 15a
chrX	63785243	63785267	chrX_548771	3	+	25	3	63785248	antisense;	ENSG00000131089.13	ARHGEF9	chrX	protein_coding	Cdc42 guanine nucleotide exchange factor (GEF) 9
chrX	18892974	18893001	chrX_556744	3	-	28	3	18892974	three_prime_UTR:1.0;	ENSG00000044446.11	PHKA2	chrX	protein_coding	phosphorylase kinase, alpha 2 (liver)
chrX	119786531	119786636	chrX_565648	11	-	106	7	119786584	three_prime_UTR:1.0;	ENSG00000198918.7	RPL39	chrX	protein_coding	ribosomal protein L39
chrX	31218433	31218452	chrX_545980	3	+	20	3	31218435	antisense;	ENSG00000198947.14	DMD	chrX	protein_coding	dystrophin
chrX	23667667	23667701	chrX_544825	4	+	35	4	23667680	CDS:1.0;	ENSG00000123131.12	PRDX4	chrX	protein_coding	peroxiredoxin 4
chrX	50551418	50551442	chrX_547966	5	+	25	5	50551418	intergenic;	--
chrX	101412156	101412181	chrX_563651	5	-	26	5	101412161	antisense;	ENSG00000257529.5	RPL36A-HNRNPH2	chrX	protein_coding	RPL36A-HNRNPH2 readthrough
chrX	149496445	149496471	chrX_567511	3	-	27	3	149496454	CDS:1.0;	ENSG00000010404.17	IDS	chrX	protein_coding	iduronate 2-sulfatase
chrX	154779151	154779170	chrX_568774	3	-	20	3	154779152	three_prime_UTR:1.0;	ENSG00000130830.14	MPP1	chrX	protein_coding	membrane protein, palmitoylated 1, 55kDa
chrX	69153934	69153956	chrX_561142	3	-	23	3	69153936	intergenic;	--
chrX	112634816	112634836	chrX_552183	4	+	21	4	112634818	antisense;	ENSG00000182508.13	LHFPL1	chrX	protein_coding	lipoma HMGIC fusion partner-like 1
chrX	104957488	104957512	chrX_563897	3	-	25	3	104957490	antisense;	ENSG00000189108.12	IL1RAPL2	chrX	protein_coding	interleukin 1 receptor accessory protein-like 2
chrX	127440615	127440645	chrX_553134	5	+	31	5	127440617	intergenic;	--
chrX	133461460	133461482	chrX_566639	4	-	23	4	133461462	intergenic;	--
chrX	24773735	24773758	chrX_557383	3	-	24	3	24773738	antisense;	ENSG00000101868.10	POLA1	chrX	protein_coding	polymerase (DNA directed), alpha 1, catalytic subunit
chrX	10024932	10024967	chrX_542783	5	+	36	5	10024948	intron:1.0;	ENSG00000047644.17	WWC3	chrX	protein_coding	WWC family member 3
chrX	50475144	50475168	chrX_559630	5	-	25	5	50475148	intergenic;	--
chrX	47387059	47387080	chrX_559104	3	-	22	3	47387062	antisense;	ENSG00000147117.7	ZNF157	chrX	protein_coding	zinc finger protein 157
chrX	80443414	80443436	chrX_562878	3	-	23	3	80443419	antisense;	ENSG00000174016.11	FAM46D	chrX	protein_coding	family with sequence similarity 46, member D
chrX	85122241	85122270	chrX_563090	4	-	30	4	85122251	intergenic;	--
chrX	71546925	71546989	chrX_549421	9	+	65	7	71546965	intron:1.0;	ENSG00000147162.13	OGT	chrX	protein_coding	O-linked N-acetylglucosamine (GlcNAc) transferase
chrX	115904669	115904706	chrX_564998	4	-	38	4	115904669	intergenic;	--
chrX	74202419	74202478	chrX_549909	3	+	60	3	74202421	antisense;	ENSG00000230590.7	FTX	chrX	lincRNA	FTX transcript, XIST regulator (non-protein coding)
chrX	24180955	24180994	chrX_545118	5	+	40	5	24180971	intron:1.0;	ENSG00000005889.15	ZFX	chrX	protein_coding	zinc finger protein, X-linked
chrX	118741046	118741081	chrX_552458	3	+	36	3	118741055	CDS:1.0;	ENSG00000131724.10	IL13RA1	chrX	protein_coding	interleukin 13 receptor, alpha 1
chrX	65550421	65550447	chrX_548818	3	+	27	3	65550421	intergenic;	--
chrX	115937535	115937564	chrX_565099	6	-	30	6	115937536	intron:1.0;	ENSG00000235244.3	RP11-761E20.1	chrX	lincRNA	--
chrX	150514086	150514103	chrX_567590	3	-	18	3	150514087	antisense;	ENSG00000013619.13	MAMLD1	chrX	protein_coding	mastermind-like domain containing 1
chrX	9515903	9516056	chrX_541863	9	+	154	6	9515973	intron:1.0;	ENSG00000101849.15	TBL1X	chrX	protein_coding	transducin (beta)-like 1X-linked
chrX	23790285	23790330	chrX_544870	4	+	46	4	23790291	intergenic;	--
chrX	154014078	154014126	chrX_568395	5	-	49	5	154014102	intron:1.0;	ENSG00000184216.11	IRAK1	chrX	protein_coding	interleukin-1 receptor-associated kinase 1
chrX	153865461	153865500	chrX_568230	5	-	40	5	153865483	CDS:1.0;	ENSG00000198910.12	L1CAM	chrX	protein_coding	L1 cell adhesion molecule
chrX	41787199	41787224	chrX_558391	3	-	26	3	41787204	CDS:1.0;	ENSG00000147044.20	CASK	chrX	protein_coding	calcium/calmodulin-dependent serine protein kinase (MAGUK family)
chrX	21725875	21725899	chrX_557191	5	-	25	5	21725879	intron:1.0;	ENSG00000091482.5	SMPX	chrX	protein_coding	small muscle protein, X-linked
chrX	119775604	119775628	chrX_565646	3	-	25	3	119775608	intergenic;	--
chrX	25599762	25599784	chrX_557405	4	-	23	4	25599764	intergenic;	--
chrX	74214755	74214809	chrX_561951	5	-	55	5	74214776	intron:1.0;	ENSG00000230590.7	FTX	chrX	lincRNA	FTX transcript, XIST regulator (non-protein coding)
chrX	147100041	147100062	chrX_567435	5	-	22	5	147100043	intergenic;	--
chrX	151973146	151973220	chrX_567796	9	-	75	8	151973191	intron:1.0;	ENSG00000102287.16	GABRE	chrX	protein_coding	gamma-aminobutyric acid (GABA) A receptor, epsilon
chrX	154364820	154364879	chrX_568630	14	-	60	13	154364837	CDS:1.0;	ENSG00000196924.14	FLNA	chrX	protein_coding	filamin A, alpha
chrX	149481701	149481740	chrX_567504	3	-	40	3	149481723	three_prime_UTR:1.0;	ENSG00000010404.17	IDS	chrX	protein_coding	iduronate 2-sulfatase
chrX	71543365	71543425	chrX_549395	6	+	61	6	71543392	intron:1.0;	ENSG00000147162.13	OGT	chrX	protein_coding	O-linked N-acetylglucosamine (GlcNAc) transferase
chrX	104102552	104102571	chrX_551226	4	+	20	4	104102554	antisense;	ENSG00000269743.2	SLC25A53	chrX	protein_coding	solute carrier family 25, member 53
chrX	71304214	71304242	chrX_549306	4	+	29	4	71304225	CDS:1.0;	ENSG00000147166.10	ITGB1BP2	chrX	protein_coding	integrin beta 1 binding protein (melusin) 2
chrX	40417245	40417273	chrX_558178	3	-	29	3	40417254	intergenic;	--
chrX	136024448	136024467	chrX_566859	3	-	20	3	136024450	antisense;	ENSG00000198689.9	SLC9A6	chrX	protein_coding	solute carrier family 9, subfamily A (NHE6, cation proton antiporter 6), member 6
chrX	49922630	49922650	chrX_559599	3	-	21	3	49922633	antisense;	ENSG00000171365.15	CLCN5	chrX	protein_coding	chloride channel, voltage-sensitive 5
chrX	152344675	152344698	chrX_554711	3	+	24	3	152344675	antisense;	ENSG00000011677.12	GABRA3	chrX	protein_coding	gamma-aminobutyric acid (GABA) A receptor, alpha 3
chrX	82703249	82703277	chrX_550265	5	+	29	5	82703252	intergenic;	--
chrX	154366718	154366767	chrX_568644	7	-	50	6	154366731	CDS:0.73;intron:0.27;	ENSG00000196924.14	FLNA	chrX	protein_coding	filamin A, alpha
chrX	87813216	87813239	chrX_563259	4	-	24	4	87813219	intergenic;	--
chrX	26560055	26560087	chrX_545841	4	+	33	4	26560059	noncoding_exon:1.0;	ENSG00000259849.1	VENTXP1	chrX	lincRNA	VENT homeobox pseudogene 1
chrX	93322712	93322735	chrX_563318	3	-	24	3	93322714	intergenic;	--
chrX	154362488	154362564	chrX_568615	7	-	77	6	154362519	CDS:1.0;	ENSG00000196924.14	FLNA	chrX	protein_coding	filamin A, alpha
chrX	135427463	135427482	chrX_553694	3	+	20	3	135427464	three_prime_UTR:1.0;	ENSG00000178947.8	SMIM10L2A	chrX	protein_coding	small integral membrane protein 10 like 2A
chrX	63508827	63508880	chrX_560683	3	-	54	3	63508844	intron:1.0;	ENSG00000235437.7	LINC01278	chrX	processed_transcript	long intergenic non-protein coding RNA 1278
chrX	70913591	70913608	chrX_549206	3	+	18	3	70913592	intergenic;	--
chrX	139924157	139924181	chrX_567192	8	-	25	8	139924160	intron:1.0;	ENSG00000101974.14	ATP11C	chrX	protein_coding	ATPase, class VI, type 11C
chrX	155058339	155058361	chrX_568800	3	-	23	3	155058342	antisense;	ENSG00000165775.17	FUNDC2	chrX	protein_coding	FUN14 domain containing 2
chrX	109847285	109847308	chrX_551915	3	+	24	3	109847285	intergenic;	--
chrX	108244506	108244533	chrX_564330	4	-	28	4	108244516	intron:1.0;	ENSG00000197565.15	COL4A6	chrX	protein_coding	collagen, type IV, alpha 6
chrX	72479438	72479492	chrX_561521	4	-	55	4	72479470	intron:1.0;	ENSG00000147099.19	HDAC8	chrX	protein_coding	histone deacetylase 8
chrX	16857636	16857675	chrX_556576	5	-	40	5	16857641	CDS:1.0;	ENSG00000102054.17	RBBP7	chrX	protein_coding	retinoblastoma binding protein 7
chrX	53549423	53549491	chrX_559985	5	-	69	5	53549441	CDS:1.0;	ENSG00000086758.15	HUWE1	chrX	protein_coding	HECT, UBA and WWE domain containing 1, E3 ubiquitin protein ligase
chrX	152061201	152061226	chrX_554677	4	+	26	4	152061201	intergenic;	--
chrX	73803744	73803772	chrX_549694	4	+	29	4	73803751	noncoding_exon:1.0;	ENSG00000270641.1	TSIX	chrX	lincRNA	TSIX transcript, XIST antisense RNA
chrX	49200226	49200257	chrX_547819	4	+	32	4	49200235	intron:1.0;	ENSG00000237341.1	SYP-AS1	chrX	antisense	SYP antisense RNA 1
chrX	142573029	142573050	chrX_567283	3	-	22	3	142573032	intergenic;	--
chrX	66018935	66018959	chrX_548927	7	+	25	7	66018937	noncoding_exon:1.0;	ENSG00000274536.4	RP6-159A1.4	chrX	antisense	--
chrX	74250651	74250713	chrX_562205	8	-	63	7	74250677	intron:1.0;	ENSG00000230590.7	FTX	chrX	lincRNA	FTX transcript, XIST regulator (non-protein coding)
chrX	73802073	73802105	chrX_549687	4	+	33	4	73802087	noncoding_exon:1.0;	ENSG00000270641.1	TSIX	chrX	lincRNA	TSIX transcript, XIST antisense RNA
chrX	13569870	13569888	chrX_543116	3	+	19	3	13569871	CDS:1.0;	ENSG00000198759.11	EGFL6	chrX	protein_coding	EGF-like-domain, multiple 6
chrX	120469249	120469287	chrX_565790	4	-	39	4	120469267	five_prime_UTR:1.0;	ENSG00000005893.15	LAMP2	chrX	protein_coding	lysosomal-associated membrane protein 2
chrX	21839668	21839698	chrX_544615	4	+	31	4	21839671	five_prime_UTR:1.0;	ENSG00000012174.11	MBTPS2	chrX	protein_coding	membrane-bound transcription factor peptidase, site 2
chrX	74239775	74239879	chrX_562124	9	-	105	5	74239807	intron:1.0;	ENSG00000230590.7	FTX	chrX	lincRNA	FTX transcript, XIST regulator (non-protein coding)
chrX	16844835	16844920	chrX_556557	5	-	86	4	16844891	three_prime_UTR:1.0;	ENSG00000102054.17	RBBP7	chrX	protein_coding	retinoblastoma binding protein 7
chrX	71547918	71547954	chrX_549431	7	+	37	7	71547937	CDS:1.0;	ENSG00000147162.13	OGT	chrX	protein_coding	O-linked N-acetylglucosamine (GlcNAc) transferase
chrX	149885413	149885432	chrX_567554	3	-	20	3	149885415	antisense;	ENSG00000156009.9	MAGEA8	chrX	protein_coding	melanoma antigen family A8
chrX	76428568	76428586	chrX_562552	3	-	19	3	76428569	antisense;	ENSG00000198934.4	MAGEE1	chrX	protein_coding	melanoma antigen family E1
chrX	78125917	78126082	chrX_550109	10	+	166	6	78126005	three_prime_UTR:1.0;	ENSG00000102144.13	PGK1	chrX	protein_coding	phosphoglycerate kinase 1
chrX	134237257	134237289	chrX_553544	14	+	33	14	134237268	five_prime_UTR:1.0;	ENSG00000203952.9	CCDC160	chrX	protein_coding	coiled-coil domain containing 160
chrX	153535599	153535617	chrX_568108	3	-	19	3	153535599	antisense;	ENSG00000067842.17	ATP2B3	chrX	protein_coding	ATPase, Ca++ transporting, plasma membrane 3
chrX	116391993	116392021	chrX_552323	7	+	29	7	116391995	intergenic;	--
chrX	68122003	68122040	chrX_561054	3	-	38	3	68122022	intron:1.0;	ENSG00000079482.12	OPHN1	chrX	protein_coding	oligophrenin 1
chrX	138483191	138483209	chrX_567009	3	-	19	3	138483192	antisense;	ENSG00000183981.8	MAGEA13P	chrX	processed_pseudogene	melanoma antigen family A13, pseudogene
chrX	27819212	27819232	chrX_545872	4	+	21	4	27819214	intron:1.0;	ENSG00000177689.10	MAGEB10	chrX	protein_coding	melanoma antigen family B10
chrX	41945749	41945777	chrX_558450	6	-	29	6	41945752	intergenic;	--
chrX	74232849	74233034	chrX_562065	18	-	186	10	74232995	intron:1.0;	ENSG00000230590.7	FTX	chrX	lincRNA	FTX transcript, XIST regulator (non-protein coding)
chrX	100636624	100636642	chrX_550698	4	+	19	4	100636626	antisense;	ENSG00000000003.14	TSPAN6	chrX	protein_coding	tetraspanin 6
chrX	119011904	119011948	chrX_552520	3	+	45	3	119011932	CDS:1.0;	ENSG00000175556.16	LONRF3	chrX	protein_coding	LON peptidase N-terminal domain and ring finger 3
chrX	108697309	108697365	chrX_551865	10	+	57	8	108697343	three_prime_UTR:1.0;	ENSG00000188153.12	COL4A5	chrX	protein_coding	collagen, type IV, alpha 5
chrX	131275676	131275694	chrX_553364	3	+	19	3	131275678	antisense;	ENSG00000147255.17	IGSF1	chrX	protein_coding	immunoglobulin superfamily, member 1
chrX	48918551	48918569	chrX_559366	5	-	19	5	48918553	CDS:1.0;	ENSG00000102096.9	PIM2	chrX	protein_coding	Pim-2 proto-oncogene, serine/threonine kinase
chrX	77826739	77826769	chrX_562780	3	-	31	3	77826753	three_prime_UTR:1.0;	ENSG00000102158.19	MAGT1	chrX	protein_coding	magnesium transporter 1
chrX	12383015	12383039	chrX_556124	5	-	25	5	12383019	antisense;	ENSG00000169933.12	FRMPD4	chrX	protein_coding	FERM and PDZ domain containing 4
chrX	52586457	52586480	chrX_548038	3	+	24	3	52586457	intergenic;	--
chrX	137644759	137644782	chrX_553872	4	+	24	4	137644760	intergenic;	--
chrX	151702548	151702568	chrX_554652	4	+	21	4	151702550	three_prime_UTR:1.0;	ENSG00000130032.15	PRRG3	chrX	protein_coding	proline rich Gla (G-carboxyglutamic acid) 3 (transmembrane)
chrX	104192652	104192672	chrX_563872	3	-	21	3	104192655	antisense;	ENSG00000123575.8	FAM199X	chrX	protein_coding	family with sequence similarity 199, X-linked
chrX	113768490	113768509	chrX_552210	4	+	20	4	113768492	antisense;	ENSG00000241743.2	XACT	chrX	lincRNA	X active specific transcript (non-protein coding)
chrX	153603744	153603763	chrX_568124	3	-	20	3	153603745	antisense;	ENSG00000260081.1	RP11-66N11.8	chrX	antisense	--
chrX	9252624	9252649	chrX_555571	3	-	26	3	9252625	antisense;	ENSG00000228543.1	GS1-519E5.1	chrX	lincRNA	--
chrX	45807374	45807433	chrX_558789	8	-	60	7	45807395	intergenic;	--
chrX	155057530	155057549	chrX_555203	3	+	20	3	155057532	three_prime_UTR:1.0;	ENSG00000165775.17	FUNDC2	chrX	protein_coding	FUN14 domain containing 2
chrX	154399122	154399188	chrX_554979	3	+	67	3	154399141	intron:1.0;	ENSG00000147403.16	RPL10	chrX	protein_coding	ribosomal protein L10
chrX	96858622	96858645	chrX_550561	3	+	24	3	96858622	intron:1.0;	ENSG00000147202.17	DIAPH2	chrX	protein_coding	diaphanous-related formin 2
chrX	134425664	134425681	chrX_566671	3	-	18	3	134425665	antisense;	ENSG00000156531.16	PHF6	chrX	protein_coding	PHD finger protein 6
chrX	65733267	65733280	chrX_560951	6	-	14	6	65733270	antisense;	ENSG00000147065.16	MSN	chrX	protein_coding	moesin
chrX	12845150	12845170	chrX_556147	3	-	21	3	12845153	noncoding_exon:1.0;	ENSG00000230691.1	MRPL35P4	chrX	processed_pseudogene	mitochondrial ribosomal protein L35 pseudogene 4
chrX	41085433	41085492	chrX_546499	3	+	60	3	41085460	intergenic;	--
chrX	2907612	2907632	chrX_555298	3	-	21	3	2907616	CDS:1.0;	ENSG00000006756.15	ARSD	chrX	protein_coding	arylsulfatase D
chrX	111377487	111377505	chrX_564746	3	-	19	3	111377489	intron:1.0;	ENSG00000077279.16	DCX	chrX	protein_coding	doublecortin
chrX	120378703	120378724	chrX_565739	3	-	22	3	120378707	antisense;	ENSG00000101892.11	ATP1B4	chrX	protein_coding	ATPase, Na+/K+ transporting, beta 4 polypeptide
chrX	151959673	151959700	chrX_567747	8	-	28	8	151959680	intron:1.0;	ENSG00000102287.16	GABRE	chrX	protein_coding	gamma-aminobutyric acid (GABA) A receptor, epsilon
chrX	118632955	118632993	chrX_565519	3	-	39	3	118632968	noncoding_exon:1.0;	ENSG00000230399.1	RBBP8P1	chrX	processed_pseudogene	retinoblastoma binding protein 8 pseudogene 1
chrX	124914646	124914667	chrX_566029	3	-	22	3	124914649	intron:1.0;	ENSG00000009694.13	TENM1	chrX	protein_coding	teneurin transmembrane protein 1
chrX	151953277	151953307	chrX_567704	8	-	31	8	151953277	three_prime_UTR:1.0;	ENSG00000102287.16	GABRE	chrX	protein_coding	gamma-aminobutyric acid (GABA) A receptor, epsilon
chrX	30831266	30831285	chrX_545967	4	+	20	4	30831269	antisense;	ENSG00000157625.15	TAB3	chrX	protein_coding	TGF-beta activated kinase 1/MAP3K7 binding protein 3
chrX	51902859	51902882	chrX_559676	3	-	24	3	51902862	intergenic;	--
chrX	74279874	74279931	chrX_562349	7	-	58	7	74279898	noncoding_exon:1.0;	ENSG00000230590.7	FTX	chrX	lincRNA	FTX transcript, XIST regulator (non-protein coding)
chrX	65735266	65735274	chrX_560952	6	-	9	6	65735266	antisense;	ENSG00000147065.16	MSN	chrX	protein_coding	moesin
chrX	30830682	30830719	chrX_545966	4	+	38	3	30830691	antisense;	ENSG00000157625.15	TAB3	chrX	protein_coding	TGF-beta activated kinase 1/MAP3K7 binding protein 3
chrX	56994549	56994569	chrX_560523	4	-	21	4	56994552	CDS:1.0;	ENSG00000204271.10	SPIN3	chrX	protein_coding	spindlin family, member 3
chrX	116400847	116400874	chrX_565295	7	-	28	7	116400856	noncoding_exon:1.0;	ENSG00000207033.1	RNU6-154P	chrX	snRNA	RNA, U6 small nuclear 154, pseudogene
chrX	141690621	141690652	chrX_567253	5	-	32	5	141690632	intron:1.0;	ENSG00000198021.6	SPANXA1	chrX	protein_coding	sperm protein associated with the nucleus, X-linked, family member A1
chrX	40605881	40605963	chrX_546464	6	+	83	5	40605928	three_prime_UTR:1.0;	ENSG00000182220.13	ATP6AP2	chrX	protein_coding	ATPase, H+ transporting, lysosomal accessory protein 2
chrX	98898100	98898124	chrX_563435	3	-	25	3	98898106	intergenic;	--
chrX	74218390	74218414	chrX_561982	6	-	25	6	74218392	intron:1.0;	ENSG00000230590.7	FTX	chrX	lincRNA	FTX transcript, XIST regulator (non-protein coding)
chrX	112779533	112779552	chrX_552189	5	+	20	5	112779536	antisense;	ENSG00000126016.13	AMOT	chrX	protein_coding	angiomotin
chrX	71300620	71300671	chrX_549299	4	+	52	4	71300639	three_prime_UTR:1.0;	ENSG00000147140.15	NONO	chrX	protein_coding	non-POU domain containing, octamer-binding
chrX	9945445	9945464	chrX_555604	3	-	20	3	9945446	antisense;	ENSG00000146950.12	SHROOM2	chrX	protein_coding	shroom family member 2
chrX	137030730	137030754	chrX_566968	3	-	25	3	137030734	CDS:1.0;	ENSG00000165370.1	GPR101	chrX	protein_coding	G protein-coupled receptor 101
chrX	119787344	119787459	chrX_565649	15	-	116	8	119787441	intron:1.0;	ENSG00000198918.7	RPL39	chrX	protein_coding	ribosomal protein L39
chrX	101213539	101213586	chrX_550782	3	+	48	3	101213547	intergenic;	--
chrX	46599869	46599916	chrX_558983	3	-	48	3	46599885	three_prime_UTR:1.0;	ENSG00000065923.9	SLC9A7	chrX	protein_coding	solute carrier family 9, subfamily A (NHE7, cation proton antiporter 7), member 7
chrX	136198862	136198881	chrX_553750	3	+	20	3	136198863	intron:1.0;	ENSG00000022267.16	FHL1	chrX	protein_coding	four and a half LIM domains 1
chrX	4502908	4502929	chrX_541474	3	+	22	3	4502910	intergenic;	--
chrX	53631442	53631477	chrX_560146	5	-	36	5	53631457	CDS:1.0;	ENSG00000086758.15	HUWE1	chrX	protein_coding	HECT, UBA and WWE domain containing 1, E3 ubiquitin protein ligase
chrX	118116754	118116772	chrX_565502	4	-	19	4	118116756	five_prime_UTR:1.0;	ENSG00000003096.13	KLHL13	chrX	protein_coding	kelch-like family member 13
chrX	74218070	74218124	chrX_561979	6	-	55	6	74218095	intron:1.0;	ENSG00000230590.7	FTX	chrX	lincRNA	FTX transcript, XIST regulator (non-protein coding)
chrX	153862091	153862163	chrX_568204	9	-	73	6	153862136	three_prime_UTR:1.0;	ENSG00000198910.12	L1CAM	chrX	protein_coding	L1 cell adhesion molecule
chrX	53647506	53647566	chrX_560173	6	-	61	5	53647537	CDS:1.0;	ENSG00000086758.15	HUWE1	chrX	protein_coding	HECT, UBA and WWE domain containing 1, E3 ubiquitin protein ligase
chrX	147469884	147469907	chrX_567445	3	-	24	3	147469886	intergenic;	--
chrX	106941467	106941487	chrX_564016	6	-	21	6	106941470	three_prime_UTR:1.0;	ENSG00000133131.14	MORC4	chrX	protein_coding	MORC family CW-type zinc finger 4
chrX	73803710	73803774	chrX_561690	8	-	65	6	73803744	antisense;	ENSG00000270641.1	TSIX	chrX	lincRNA	TSIX transcript, XIST antisense RNA
chrX	77456521	77456539	chrX_550020	4	+	19	4	77456522	three_prime_UTR:0.94;CDS:0.06;	ENSG00000196468.7	FGF16	chrX	protein_coding	fibroblast growth factor 16
chrX	101101174	101101193	chrX_550747	3	+	20	3	101101177	CDS:1.0;	ENSG00000102384.13	CENPI	chrX	protein_coding	centromere protein I
chrX	74122149	74122201	chrX_549901	5	+	53	4	74122168	intron:1.0;	ENSG00000232928.2	DDX3P1	chrX	processed_pseudogene	DEAD (Asp-Glu-Ala-Asp) box polypeptide 3, pseudogene 1
chrX	71300286	71300380	chrX_549296	6	+	95	4	71300317	three_prime_UTR:1.0;	ENSG00000147140.15	NONO	chrX	protein_coding	non-POU domain containing, octamer-binding
chrX	74229760	74229826	chrX_562045	5	-	67	5	74229796	intron:1.0;	ENSG00000230590.7	FTX	chrX	lincRNA	FTX transcript, XIST regulator (non-protein coding)
chrX	47182188	47182227	chrX_547310	4	+	40	4	47182190	CDS:1.0;	ENSG00000182872.15	RBM10	chrX	protein_coding	RNA binding motif protein 10
chrX	77856776	77856836	chrX_562804	4	-	61	3	77856776	CDS:1.0;	ENSG00000102158.19	MAGT1	chrX	protein_coding	magnesium transporter 1
chrX	148209199	148209223	chrX_554203	3	+	25	3	148209199	intergenic;	--
chrX	89183424	89183444	chrX_550470	5	+	21	5	89183426	intergenic;	--
chrX	74231252	74231328	chrX_562056	6	-	77	5	74231300	intron:1.0;	ENSG00000230590.7	FTX	chrX	lincRNA	FTX transcript, XIST regulator (non-protein coding)
chrX	57934549	57934567	chrX_548728	3	+	19	3	57934551	antisense;	ENSG00000228004.1	MYCLP2	chrX	processed_pseudogene	MYCL pseudogene 2
chrX	9522733	9522770	chrX_541904	6	+	38	6	9522739	intron:1.0;	ENSG00000101849.15	TBL1X	chrX	protein_coding	transducin (beta)-like 1X-linked
chrX	101616562	101616589	chrX_563663	7	-	28	7	101616569	CDS:1.0;	ENSG00000198960.10	ARMCX6	chrX	protein_coding	armadillo repeat containing, X-linked 6
chrX	23668103	23668126	chrX_544828	5	+	24	5	23668104	intron:1.0;	ENSG00000123131.12	PRDX4	chrX	protein_coding	peroxiredoxin 4
chrX	116436256	116436287	chrX_565340	4	-	32	4	116436262	intergenic;	--
chrX	71252971	71252989	chrX_549272	3	+	19	3	71252971	antisense;	ENSG00000147130.14	ZMYM3	chrX	protein_coding	zinc finger, MYM-type 3
chrX	48911496	48911517	chrX_547740	4	+	22	4	48911496	antisense;	ENSG00000102100.14	SLC35A2	chrX	protein_coding	solute carrier family 35 (UDP-galactose transporter), member A2
chrX	19772539	19772583	chrX_556926	3	-	45	3	19772560	intron:1.0;	ENSG00000147010.17	SH3KBP1	chrX	protein_coding	SH3-domain kinase binding protein 1
chrX	53842173	53842197	chrX_560285	3	-	25	3	53842177	intergenic;	--
chrX	41184512	41184538	chrX_546611	4	+	27	4	41184517	CDS:1.0;	ENSG00000124486.12	USP9X	chrX	protein_coding	ubiquitin specific peptidase 9, X-linked
chrX	146350611	146350632	chrX_567419	4	-	22	4	146350614	intergenic;	--
chrX	109388558	109388578	chrX_564468	3	-	21	3	109388562	CDS:1.0;	ENSG00000101890.4	GUCY2F	chrX	protein_coding	guanylate cyclase 2F, retinal
chrX	46500458	46500487	chrX_547106	3	+	30	3	46500470	antisense;	ENSG00000251192.7	ZNF674	chrX	protein_coding	zinc finger protein 674
chrX	48638487	48638516	chrX_547669	5	+	30	5	48638489	intergenic;	--
chrX	31631210	31631232	chrX_557744	3	-	23	3	31631211	intron:1.0;	ENSG00000198947.14	DMD	chrX	protein_coding	dystrophin
chrX	130061044	130061067	chrX_553280	4	+	24	4	130061046	intergenic;	--
chrX	65470058	65470076	chrX_560873	3	-	19	3	65470059	antisense;	ENSG00000227534.1	RP3-323B6.1	chrX	processed_pseudogene	--
chrX	40075107	40075125	chrX_546415	3	+	19	3	40075109	antisense;	ENSG00000183337.16	BCOR	chrX	protein_coding	BCL6 corepressor
chrX	74272680	74272766	chrX_562314	6	-	87	5	74272697	intron:1.0;	ENSG00000230590.7	FTX	chrX	lincRNA	FTX transcript, XIST regulator (non-protein coding)
chrX	155487000	155487032	chrX_568826	4	-	33	4	155487010	antisense;	ENSG00000224533.4	TMLHE-AS1	chrX	antisense	TMLHE antisense RNA 1
chrX	53543879	53543899	chrX_548221	6	+	21	6	53543881	antisense;	ENSG00000086758.15	HUWE1	chrX	protein_coding	HECT, UBA and WWE domain containing 1, E3 ubiquitin protein ligase
chrX	120285634	120285652	chrX_565733	4	-	19	4	120285635	CDS:1.0;	ENSG00000125355.15	TMEM255A	chrX	protein_coding	transmembrane protein 255A
chrX	9544919	9544955	chrX_542072	6	+	37	6	9544931	intron:1.0;	ENSG00000101849.15	TBL1X	chrX	protein_coding	transducin (beta)-like 1X-linked
chrX	108221307	108221348	chrX_564317	4	-	42	4	108221312	CDS:1.0;	ENSG00000197565.15	COL4A6	chrX	protein_coding	collagen, type IV, alpha 6
chrX	150406081	150406145	chrX_554452	6	+	65	6	150406124	intron:1.0;	ENSG00000013619.13	MAMLD1	chrX	protein_coding	mastermind-like domain containing 1
chrX	6874541	6874566	chrX_555421	4	-	26	4	6874546	intergenic;	--
chrX	46880133	46880158	chrX_547156	3	+	26	3	46880135	three_prime_UTR:1.0;	ENSG00000102218.5	RP2	chrX	protein_coding	retinitis pigmentosa 2 (X-linked recessive)
chrX	21658644	21658666	chrX_557187	3	-	23	3	21658646	intergenic;	--
chrX	154360316	154360385	chrX_568601	10	-	70	6	154360363	CDS:1.0;	ENSG00000196924.14	FLNA	chrX	protein_coding	filamin A, alpha
chrX	80434366	80434388	chrX_550184	3	+	23	3	80434367	intron:1.0;	ENSG00000174016.11	FAM46D	chrX	protein_coding	family with sequence similarity 46, member D
chrX	154961106	154961126	chrX_555180	5	+	21	5	154961110	antisense;	ENSG00000185010.13	F8	chrX	protein_coding	coagulation factor VIII, procoagulant component
chrX	15937574	15937599	chrX_556460	3	-	26	3	15937579	intergenic;	--
chrX	9552716	9552753	chrX_542121	6	+	38	6	9552727	intron:1.0;	ENSG00000101849.15	TBL1X	chrX	protein_coding	transducin (beta)-like 1X-linked
chrX	56994268	56994292	chrX_548590	5	+	25	5	56994273	antisense;	ENSG00000204271.10	SPIN3	chrX	protein_coding	spindlin family, member 3
chrX	18265663	18265683	chrX_544367	3	+	21	3	18265667	antisense;	ENSG00000102098.17	SCML2	chrX	protein_coding	sex comb on midleg-like 2 (Drosophila)
chrX	46387282	46387307	chrX_558959	3	-	26	3	46387284	intergenic;	--
chrX	153470513	153470534	chrX_568102	4	-	22	4	153470516	five_prime_UTR:1.0;	ENSG00000183479.12	TREX2	chrX	protein_coding	three prime repair exonuclease 2
chrX	54598832	54598904	chrX_548353	4	+	73	4	54598882	intergenic;	--
chrX	5562925	5562948	chrX_555392	3	-	24	3	5562928	intergenic;	--
chrX	84354524	84354555	chrX_563076	6	-	32	6	84354530	intron:1.0;	ENSG00000165259.13	HDX	chrX	protein_coding	highly divergent homeobox
chrX	101623351	101623389	chrX_550850	4	+	39	4	101623355	intron:1.0;	ENSG00000102401.19	ARMCX3	chrX	protein_coding	armadillo repeat containing, X-linked 3
chrX	54814425	54814517	chrX_548390	17	+	93	12	54814466	intron:1.0;	ENSG00000102316.16	MAGED2	chrX	protein_coding	melanoma antigen family D2
chrX	115894956	115895042	chrX_564947	4	-	87	4	115894970	intergenic;	--
chrX	115917785	115917808	chrX_552311	3	+	24	3	115917789	antisense;	ENSG00000235244.3	RP11-761E20.1	chrX	lincRNA	--
chrX	37729231	37729248	chrX_557891	3	-	18	3	37729232	antisense;	ENSG00000250349.3	RP5-972B16.2	chrX	protein_coding	--
chrX	130444475	130444499	chrX_553323	3	+	25	3	130444475	intergenic;	--
chrX	85089984	85090044	chrX_550359	3	+	61	3	85090022	three_prime_UTR:1.0;	ENSG00000155008.13	APOOL	chrX	protein_coding	apolipoprotein O-like
chrX	108696835	108696880	chrX_551858	5	+	46	5	108696847	three_prime_UTR:1.0;	ENSG00000188153.12	COL4A5	chrX	protein_coding	collagen, type IV, alpha 5
chrX	83228238	83228259	chrX_563048	3	-	22	3	83228240	intergenic;	--
chrX	80109976	80110000	chrX_550174	3	+	25	3	80109979	intergenic;	--
chrX	63431214	63431234	chrX_560649	4	-	21	4	63431217	intron:1.0;	ENSG00000235437.7	LINC01278	chrX	processed_transcript	long intergenic non-protein coding RNA 1278
chrX	10015432	10015460	chrX_542764	3	+	29	3	10015438	intergenic;	--
chrX	44503510	44503530	chrX_558527	3	-	21	3	44503512	intergenic;	--
chrX	154354913	154355072	chrX_568570	17	-	160	8	154354936	CDS:1.0;	ENSG00000196924.14	FLNA	chrX	protein_coding	filamin A, alpha
chrX	135032366	135032398	chrX_553662	4	+	33	4	135032371	five_prime_UTR:0.53;CDS:0.47;	ENSG00000134590.13	FAM127A	chrX	protein_coding	family with sequence similarity 127, member A
chrX	102770368	102770408	chrX_550976	4	+	41	4	102770384	noncoding_exon:1.0;	ENSG00000223546.6	LINC00630	chrX	lincRNA	long intergenic non-protein coding RNA 630
chrX	143433619	143433648	chrX_554067	4	+	30	4	143433627	intron:1.0;	ENSG00000227303.1	GS1-256O22.5	chrX	antisense	--
chrX	111689942	111689987	chrX_552096	6	+	46	6	111689955	intron:1.0;	ENSG00000101901.10	ALG13	chrX	protein_coding	ALG13, UDP-N-acetylglucosaminyltransferase subunit
chrX	18893192	18893234	chrX_556745	4	-	43	4	18893192	three_prime_UTR:1.0;	ENSG00000044446.11	PHKA2	chrX	protein_coding	phosphorylase kinase, alpha 2 (liver)
chrX	65667732	65667788	chrX_548827	6	+	57	4	65667733	five_prime_UTR:1.0;	ENSG00000147065.16	MSN	chrX	protein_coding	moesin
chrX	120575509	120575528	chrX_565808	5	-	20	5	120575510	five_prime_UTR:1.0;	ENSG00000158290.16	CUL4B	chrX	protein_coding	cullin 4B
chrX	130581384	130581402	chrX_553343	3	+	19	3	130581385	intergenic;	--
chrX	10039044	10039097	chrX_542795	4	+	54	4	10039068	intron:1.0;	ENSG00000047644.17	WWC3	chrX	protein_coding	WWC family member 3
chrX	18674951	18674986	chrX_556717	3	-	36	3	18674954	intergenic;	--
chrX	134381886	134381920	chrX_553554	3	+	35	3	134381903	intron:1.0;	ENSG00000156531.16	PHF6	chrX	protein_coding	PHD finger protein 6
chrX	22989527	22989550	chrX_557239	4	-	24	4	22989531	intron:1.0;	ENSG00000233067.2	PTCHD1-AS	chrX	lincRNA	PTCHD1 antisense RNA (head to head)
chrX	15785211	15785252	chrX_556444	4	-	42	4	15785227	antisense;	ENSG00000169239.12	CA5B	chrX	protein_coding	carbonic anhydrase VB, mitochondrial
chrX	135964968	135965009	chrX_566850	3	-	42	3	135964985	three_prime_UTR:1.0;	ENSG00000169446.5	MMGT1	chrX	protein_coding	membrane magnesium transporter 1
chrX	115948185	115948231	chrX_565135	5	-	47	5	115948199	intron:1.0;	ENSG00000235244.3	RP11-761E20.1	chrX	lincRNA	--
chrX	153333817	153333839	chrX_568071	3	-	23	3	153333820	intergenic;	--
chrX	126075782	126075815	chrX_566054	4	-	34	4	126075785	intergenic;	--
chrX	132432591	132432618	chrX_553482	3	+	28	3	132432601	noncoding_exon:1.0;	ENSG00000232160.6	RAP2C-AS1	chrX	antisense	RAP2C antisense RNA 1
chrX	154400280	154400393	chrX_554981	6	+	114	6	154400326	intron:1.0;	ENSG00000147403.16	RPL10	chrX	protein_coding	ribosomal protein L10
chrX	71911062	71911087	chrX_549526	3	+	26	3	71911062	five_prime_UTR:1.0;	ENSG00000204131.8	NHSL2	chrX	protein_coding	NHS-like 2
chrX	153864443	153864463	chrX_554912	3	+	21	3	153864446	antisense;	ENSG00000198910.12	L1CAM	chrX	protein_coding	L1 cell adhesion molecule
chrX	91434627	91434647	chrX_563296	3	-	21	3	91434627	intron:1.0;	ENSG00000234161.1	PABPC5-AS1	chrX	antisense	PABPC5 antisense RNA 1
chrX	117954058	117954079	chrX_552356	3	+	22	3	117954061	antisense;	ENSG00000003096.13	KLHL13	chrX	protein_coding	kelch-like family member 13
chrX	127595984	127596011	chrX_553137	4	+	28	4	127595985	intergenic;	--
chrX	81195858	81195877	chrX_563013	3	-	20	3	81195859	intron:1.0;	ENSG00000198157.10	HMGN5	chrX	protein_coding	high mobility group nucleosome binding domain 5
chrX	70455146	70455172	chrX_549185	3	+	27	3	70455155	intron:1.0;	ENSG00000082458.11	DLG3	chrX	protein_coding	discs, large homolog 3 (Drosophila)
chrX	120448994	120449052	chrX_565779	4	-	59	4	120449010	CDS:1.0;	ENSG00000005893.15	LAMP2	chrX	protein_coding	lysosomal-associated membrane protein 2
chrX	68830597	68830616	chrX_549069	3	+	20	3	68830598	intron:1.0;	ENSG00000090776.5	EFNB1	chrX	protein_coding	ephrin-B1
chrX	73803671	73803705	chrX_549693	4	+	35	4	73803682	noncoding_exon:1.0;	ENSG00000270641.1	TSIX	chrX	lincRNA	TSIX transcript, XIST antisense RNA
chrX	24777657	24777706	chrX_545468	6	+	50	6	24777681	intron:1.0;	ENSG00000101868.10	POLA1	chrX	protein_coding	polymerase (DNA directed), alpha 1, catalytic subunit
chrX	71300211	71300251	chrX_549295	4	+	41	4	71300221	three_prime_UTR:1.0;	ENSG00000147140.15	NONO	chrX	protein_coding	non-POU domain containing, octamer-binding
chrX	17393486	17393587	chrX_543631	6	+	102	5	17393512	intron:1.0;	ENSG00000188158.14	NHS	chrX	protein_coding	Nance-Horan syndrome (congenital cataracts and dental anomalies)
chrX	46549871	46549893	chrX_547125	3	+	23	3	46549871	intergenic;	--
chrX	71537944	71538025	chrX_549366	9	+	82	8	71537995	CDS:1.0;	ENSG00000147162.13	OGT	chrX	protein_coding	O-linked N-acetylglucosamine (GlcNAc) transferase
chrX	153810918	153810941	chrX_554908	3	+	24	3	153810918	antisense;	ENSG00000067840.12	PDZD4	chrX	protein_coding	PDZ domain containing 4
chrX	29369628	29369660	chrX_545904	4	+	33	4	29369634	intron:1.0;	ENSG00000169306.9	IL1RAPL1	chrX	protein_coding	interleukin 1 receptor accessory protein-like 1
chrX	74239440	74239533	chrX_562122	6	-	94	5	74239495	intron:1.0;	ENSG00000230590.7	FTX	chrX	lincRNA	FTX transcript, XIST regulator (non-protein coding)
chrX	120254485	120254505	chrX_552718	4	+	21	4	120254488	CDS:1.0;	ENSG00000177485.6	ZBTB33	chrX	protein_coding	zinc finger and BTB domain containing 33
chrX	98629559	98629588	chrX_550622	4	+	30	4	98629562	intron:1.0;	ENSG00000281566.2	RP11-485F13.1	chrX	lincRNA	--
chrX	71545498	71545596	chrX_549409	8	+	99	6	71545511	intron:1.0;	ENSG00000147162.13	OGT	chrX	protein_coding	O-linked N-acetylglucosamine (GlcNAc) transferase
chrX	46218496	46218524	chrX_547076	8	+	29	8	46218498	intergenic;	--
chrX	36657024	36657045	chrX_557859	3	-	22	3	36657025	intergenic;	--
chrX	72273872	72273902	chrX_561350	3	-	31	3	72273881	CDS:1.0;	ENSG00000198034.10	RPS4X	chrX	protein_coding	ribosomal protein S4, X-linked
chrX	154354380	154354406	chrX_568566	8	-	27	8	154354386	CDS:1.0;	ENSG00000196924.14	FLNA	chrX	protein_coding	filamin A, alpha
chrX	73845122	73845140	chrX_549734	3	+	19	3	73845123	antisense;	ENSG00000229807.9	XIST	chrX	lincRNA	X inactive specific transcript (non-protein coding)
chrX	104040338	104040357	chrX_563843	3	-	20	3	104040340	antisense;	ENSG00000101812.12	H2BFM	chrX	protein_coding	H2B histone family, member M
chrX	19301937	19301963	chrX_544506	5	+	27	5	19301938	intergenic;	--
chrX	153700770	153700809	chrX_568144	3	-	40	3	153700789	three_prime_UTR:1.0;	ENSG00000185825.15	BCAP31	chrX	protein_coding	B-cell receptor-associated protein 31
chrX	62879032	62879056	chrX_560608	7	-	25	7	62879037	noncoding_exon:1.0;	ENSG00000234570.1	ZFRP1	chrX	processed_pseudogene	zinc finger RNA binding protein pseudogene 1
chrX	74233586	74233725	chrX_562072	14	-	140	8	74233657	intron:1.0;	ENSG00000230590.7	FTX	chrX	lincRNA	FTX transcript, XIST regulator (non-protein coding)
chrX	140053224	140053249	chrX_567205	10	-	26	10	140053230	intergenic;	--
chrX	101407805	101407831	chrX_563650	5	-	27	5	101407807	CDS:1.0;	ENSG00000102393.9	GLA	chrX	protein_coding	galactosidase, alpha
chrX	71297486	71297590	chrX_549285	5	+	105	4	71297525	intron:1.0;	ENSG00000147140.15	NONO	chrX	protein_coding	non-POU domain containing, octamer-binding
chrX	63112351	63112374	chrX_548752	4	+	24	4	63112351	intergenic;	--
chrX	85801214	85801237	chrX_563108	4	-	24	4	85801218	intergenic;	--
chrX	71544740	71544910	chrX_549400	14	+	171	6	71544884	intron:1.0;	ENSG00000147162.13	OGT	chrX	protein_coding	O-linked N-acetylglucosamine (GlcNAc) transferase
chrX	154434382	154434446	chrX_555010	6	+	65	6	154434414	CDS:1.0;	ENSG00000071553.16	ATP6AP1	chrX	protein_coding	ATPase, H+ transporting, lysosomal accessory protein 1
chrX	48509006	48509025	chrX_559266	3	-	20	3	48509006	antisense;	ENSG00000102312.20	PORCN	chrX	protein_coding	porcupine homolog (Drosophila)
chrX	148273919	148273941	chrX_567465	4	-	23	4	148273923	intergenic;	--
chrX	30028213	30028235	chrX_545919	3	+	23	3	30028214	intergenic;	--
chrX	74438311	74438332	chrX_549926	5	+	22	5	74438313	intron:1.0;	ENSG00000147100.9	SLC16A2	chrX	protein_coding	solute carrier family 16, member 2 (thyroid hormone transporter)
chrX	73850726	73850777	chrX_561730	3	-	52	3	73850743	noncoding_exon:1.0;	ENSG00000229807.9	XIST	chrX	lincRNA	X inactive specific transcript (non-protein coding)
chrX	134427421	134427476	chrX_553576	3	+	56	3	134427443	three_prime_UTR:1.0;	ENSG00000156531.16	PHF6	chrX	protein_coding	PHD finger protein 6
chrX	154349719	154349754	chrX_568526	8	-	36	8	154349723	CDS:1.0;	ENSG00000196924.14	FLNA	chrX	protein_coding	filamin A, alpha
chrX	11055834	11055856	chrX_556040	4	-	23	4	11055835	intron:1.0;	ENSG00000234129.7	RP11-120D5.1	chrX	lincRNA	--
chrX	57139528	57139552	chrX_560558	5	-	25	5	57139532	intergenic;	--
chrX	109685913	109685934	chrX_551912	3	+	22	3	109685915	antisense;	ENSG00000068366.19	ACSL4	chrX	protein_coding	acyl-CoA synthetase long-chain family member 4
chrX	108161419	108161443	chrX_564288	5	-	25	5	108161422	intron:1.0;	ENSG00000197565.15	COL4A6	chrX	protein_coding	collagen, type IV, alpha 6
chrX	53082568	53082608	chrX_559730	3	-	41	3	53082569	antisense;	ENSG00000184205.14	TSPYL2	chrX	protein_coding	TSPY-like 2
chrX	127807381	127807402	chrX_553142	3	+	22	3	127807382	intergenic;	--
chrX	153461909	153461938	chrX_568097	3	-	30	3	153461919	intron:1.0;	ENSG00000183479.12	TREX2	chrX	protein_coding	three prime repair exonuclease 2
chrX	40834610	40834638	chrX_558270	13	-	29	13	40834615	antisense;	ENSG00000238222.3	MKRN4P	chrX	processed_pseudogene	makorin ring finger protein 4, pseudogene
chrX	123960700	123960723	chrX_552921	3	+	24	3	123960703	five_prime_UTR:1.0;	ENSG00000101972.18	STAG2	chrX	protein_coding	stromal antigen 2
chrX	30039715	30039737	chrX_545920	4	+	23	4	30039715	intergenic;	--
chrX	9295727	9295752	chrX_541716	4	+	26	4	9295728	intergenic;	--
chrX	34004521	34004543	chrX_557791	3	-	23	3	34004526	intergenic;	--
chrX	152451220	152451278	chrX_567876	3	-	59	3	152451252	five_prime_UTR:1.0;	ENSG00000011677.12	GABRA3	chrX	protein_coding	gamma-aminobutyric acid (GABA) A receptor, alpha 3
chrX	108606830	108606916	chrX_551766	6	+	87	5	108606865	CDS:0.72;intron:0.28;	ENSG00000188153.12	COL4A5	chrX	protein_coding	collagen, type IV, alpha 5
chrX	151903245	151903271	chrX_567699	4	-	27	4	151903248	intergenic;	--
chr13	100664228	100664254	chr13_32197	5	+	27	5	100664230	antisense;	ENSG00000125247.15	TMTC4	chr13	protein_coding	transmembrane and tetratricopeptide repeat containing 4
chr13	109270074	109270148	chr13_44276	7	-	75	6	109270092	antisense;	ENSG00000275216.1	RP11-54H7.4	chr13	lincRNA	--
chr13	63047498	63047520	chr13_39470	3	-	23	3	63047501	antisense;	ENSG00000273550.1	RP11-527N12.2	chr13	lincRNA	--
chr13	103496373	103496433	chr13_32514	3	+	61	3	103496412	intergenic;	--
chr13	37548866	37548927	chr13_36670	3	-	62	3	37548893	antisense;	ENSG00000275226.1	LINC00547	chr13	lincRNA	long intergenic non-protein coding RNA 547
chr13	97990125	97990134	chr13_31137	5	+	10	5	97990125	CDS:1.0;	ENSG00000065150.18	IPO5	chr13	protein_coding	importin 5
chr13	66805140	66805183	chr13_40027	6	-	44	6	66805140	intron:1.0;	ENSG00000184226.14	PCDH9	chr13	protein_coding	protocadherin 9
chr13	74514349	74514372	chr13_41220	4	-	24	4	74514352	antisense;	ENSG00000281167.1	RP11-285E18.2	chr13	lincRNA	--
chr13	77270308	77270342	chr13_41675	4	-	35	4	77270325	CDS:1.0;	ENSG00000005810.17	MYCBP2	chr13	protein_coding	MYC binding protein 2, E3 ubiquitin protein ligase
chr13	105020596	105020626	chr13_43848	3	-	31	3	105020596	intergenic;	--
chr13	109261971	109262031	chr13_44257	4	-	61	4	109261986	intergenic;	--
chr13	113319468	113319620	chr13_33874	13	+	153	6	113319574	CDS:1.0;	ENSG00000185896.10	LAMP1	chr13	protein_coding	lysosomal-associated membrane protein 1
chr13	99995437	99995455	chr13_43541	3	-	19	3	99995439	noncoding_exon:1.0;	ENSG00000260738.1	LINC00554	chr13	antisense	long intergenic non-protein coding RNA 554
chr13	25326932	25326950	chr13_35060	3	-	19	3	25326933	antisense;	ENSG00000139496.15	NUPL1	chr13	protein_coding	nucleoporin like 1
chr13	110438005	110438037	chr13_32955	4	+	33	4	110438014	CDS:1.0;	ENSG00000134871.17	COL4A2	chr13	protein_coding	collagen, type IV, alpha 2
chr13	110512957	110512995	chr13_33039	4	+	39	4	110512970	three_prime_UTR:1.0;	ENSG00000134871.17	COL4A2	chr13	protein_coding	collagen, type IV, alpha 2
chr13	101721817	101721836	chr13_32242	3	+	20	3	101721818	noncoding_exon:0.16;intron:0.84;	ENSG00000276012.1	RP11-397O8.7	chr13	antisense	--
chr13	83905937	83905955	chr13_29282	4	+	19	4	83905938	intergenic;	--
chr13	87649524	87649547	chr13_42171	3	-	24	3	87649524	intron:1.0;	ENSG00000228824.6	MIR4500HG	chr13	lincRNA	MIR4500 host gene
chr13	50082278	50082304	chr13_27034	5	+	27	5	50082287	five_prime_UTR:1.0;	ENSG00000176124.11	DLEU1	chr13	protein_coding	deleted in lymphocytic leukemia 1 (non-protein coding)
chr13	57633887	57633910	chr13_38953	3	-	24	3	57633892	antisense;	ENSG00000118946.11	PCDH17	chr13	protein_coding	protocadherin 17
chr13	111102952	111103002	chr13_44828	5	-	51	5	111102976	antisense;	ENSG00000225870.1	LINC00368	chr13	lincRNA	long intergenic non-protein coding RNA 368
chr13	99722389	99722408	chr13_43507	3	-	20	3	99722390	antisense;	ENSG00000125246.15	CLYBL	chr13	protein_coding	citrate lyase beta like
chr13	59992472	59992514	chr13_39263	4	-	43	4	59992491	CDS:1.0;	ENSG00000139734.17	DIAPH3	chr13	protein_coding	diaphanous-related formin 3
chr13	49913165	49913178	chr13_38294	21	-	14	21	49913173	three_prime_UTR:1.0;	ENSG00000123178.14	SPRYD7	chr13	protein_coding	SPRY domain containing 7
chr13	24426475	24426493	chr13_34940	3	-	19	3	24426476	CDS:1.0;	ENSG00000102699.5	PARP4	chr13	protein_coding	poly (ADP-ribose) polymerase family, member 4
chr13	98489834	98489856	chr13_31436	3	+	23	3	98489834	antisense;	ENSG00000102572.14	STK24	chr13	protein_coding	serine/threonine kinase 24
chr13	51681403	51681441	chr13_27539	5	+	39	5	51681415	intron:1.0;	ENSG00000139668.8	WDFY2	chr13	protein_coding	WD repeat and FYVE domain containing 2
chr13	110914880	110914944	chr13_44816	6	-	65	5	110914894	five_prime_UTR:0.16;CDS:0.84;	ENSG00000088448.14	ANKRD10	chr13	protein_coding	ankyrin repeat domain 10
chr13	98000538	98000608	chr13_31166	8	+	71	8	98000570	CDS:1.0;	ENSG00000065150.18	IPO5	chr13	protein_coding	importin 5
chr13	60163677	60163763	chr13_39400	4	-	87	4	60163692	CDS:1.0;	ENSG00000139734.17	DIAPH3	chr13	protein_coding	diaphanous-related formin 3
chr13	97202945	97202973	chr13_30735	4	+	29	4	97202951	intergenic;	--
chr13	98497461	98497493	chr13_43088	4	-	33	4	98497462	intron:1.0;	ENSG00000102572.14	STK24	chr13	protein_coding	serine/threonine kinase 24
chr13	30917402	30917415	chr13_24588	3	+	14	3	30917402	CDS:1.0;	ENSG00000102802.9	MEDAG	chr13	protein_coding	mesenteric estrogen-dependent adipogenesis
chr13	25372186	25372209	chr13_35066	3	-	24	3	25372191	antisense;	ENSG00000132932.16	ATP8A2	chr13	protein_coding	ATPase, aminophospholipid transporter, class I, type 8A, member 2
chr13	48998702	48998726	chr13_38123	5	-	25	5	48998706	antisense;	ENSG00000102531.16	FNDC3A	chr13	protein_coding	fibronectin type III domain containing 3A
chr13	59954045	59954072	chr13_39226	5	-	28	5	59954048	intron:1.0;	ENSG00000139734.17	DIAPH3	chr13	protein_coding	diaphanous-related formin 3
chr13	30906787	30906793	chr13_24587	3	+	7	3	30906788	CDS:1.0;	ENSG00000102802.9	MEDAG	chr13	protein_coding	mesenteric estrogen-dependent adipogenesis
chr13	113321441	113321486	chr13_33880	4	+	46	4	113321461	CDS:0.64;intron:0.36;	ENSG00000185896.10	LAMP1	chr13	protein_coding	lysosomal-associated membrane protein 1
chr13	73215547	73215573	chr13_40946	3	-	27	3	73215549	intergenic;	--
chr13	52845465	52845488	chr13_38858	3	-	24	3	52845471	CDS:1.0;	ENSG00000136099.13	PCDH8	chr13	protein_coding	protocadherin 8
chr13	45340713	45340758	chr13_37830	7	-	46	7	45340720	CDS:1.0;	ENSG00000133112.16	TPT1	chr13	protein_coding	tumor protein, translationally-controlled 1
chr13	106559082	106559154	chr13_43970	8	-	73	7	106559117	intron:1.0;	ENSG00000134884.13	ARGLU1	chr13	protein_coding	arginine and glutamate rich 1
chr13	74568313	74568337	chr13_28705	9	+	25	9	74568316	intergenic;	--
chr13	27255064	27255135	chr13_24187	85	+	72	59	27255116	intron:1.0;	ENSG00000122026.10	RPL21	chr13	protein_coding	ribosomal protein L21
chr13	95673440	95673459	chr13_30407	4	+	20	4	95673443	antisense;	ENSG00000247400.3	DNAJC3-AS1	chr13	lincRNA	DNAJC3 antisense RNA 1 (head to head)
chr13	47751123	47751149	chr13_38013	3	-	27	3	47751126	intergenic;	--
chr13	99971473	99971491	chr13_32003	3	+	19	3	99971474	antisense;	ENSG00000139800.8	ZIC5	chr13	protein_coding	Zic family member 5
chr13	55766556	55766581	chr13_27874	8	+	26	8	55766557	intergenic;	--
chr13	23091677	23091703	chr13_34794	4	-	27	4	23091681	intergenic;	--
chr13	51934700	51934718	chr13_38740	3	-	19	3	51934701	three_prime_UTR:1.0;	ENSG00000123191.13	ATP7B	chr13	protein_coding	ATPase, Cu++ transporting, beta polypeptide
chr13	26186292	26186315	chr13_24042	4	+	24	4	26186292	intergenic;	--
chr13	103393686	103393714	chr13_43817	4	-	29	4	103393696	intergenic;	--
chr13	42140805	42140852	chr13_25949	8	+	48	8	42140828	intron:1.0;	ENSG00000102780.16	DGKH	chr13	protein_coding	diacylglycerol kinase, eta
chr13	33009242	33009264	chr13_36153	3	-	23	3	33009244	intergenic;	--
chr13	46723262	46723279	chr13_37978	3	-	18	3	46723263	antisense;	ENSG00000136141.14	LRCH1	chr13	protein_coding	leucine-rich repeats and calponin homology (CH) domain containing 1
chr13	73413783	73413804	chr13_28648	3	+	22	3	73413786	antisense;	ENSG00000224853.1	LINC00393	chr13	lincRNA	long intergenic non-protein coding RNA 393
chr13	95644458	95644476	chr13_30405	4	+	19	4	95644460	antisense;	ENSG00000134874.17	DZIP1	chr13	protein_coding	DAZ interacting zinc finger protein 1
chr13	94406350	94406369	chr13_30302	3	+	20	3	94406352	three_prime_UTR:1.0;	ENSG00000183098.10	GPC6	chr13	protein_coding	glypican 6
chr13	19333425	19333443	chr13_34359	4	-	19	4	19333427	noncoding_exon:1.0;	ENSG00000237636.2	ANKRD26P3	chr13	unprocessed_pseudogene	ankyrin repeat domain 26 pseudogene 3
chr13	44636070	44636093	chr13_26190	3	+	24	3	44636071	intergenic;	--
chr13	113323255	113323324	chr13_33893	7	+	70	6	113323298	three_prime_UTR:1.0;	ENSG00000185896.10	LAMP1	chr13	protein_coding	lysosomal-associated membrane protein 1
chr13	23646408	23646431	chr13_34859	4	-	24	4	23646411	antisense;	ENSG00000127863.15	TNFRSF19	chr13	protein_coding	tumor necrosis factor receptor superfamily, member 19
chr13	36464327	36464351	chr13_25453	3	+	25	3	36464328	intergenic;	--
chr13	45418708	45418726	chr13_26369	4	+	19	4	45418709	noncoding_exon:1.0;	ENSG00000251015.1	SLC25A30-AS1	chr13	lincRNA	SLC25A30 antisense RNA 1
chr13	32648764	32648802	chr13_24889	5	+	39	5	32648781	five_prime_UTR:0.21;CDS:0.79;	ENSG00000083642.18	PDS5B	chr13	protein_coding	PDS5 cohesin associated factor B
chr13	73074705	73074771	chr13_28626	6	+	67	6	73074738	intron:1.0;	ENSG00000102554.13	KLF5	chr13	protein_coding	Kruppel-like factor 5 (intestinal)
chr13	46569166	46569206	chr13_26523	4	+	41	4	46569174	intron:1.0;	ENSG00000136141.14	LRCH1	chr13	protein_coding	leucine-rich repeats and calponin homology (CH) domain containing 1
chr13	24636984	24637013	chr13_23797	5	+	30	5	24636987	intergenic;	--
chr13	20192451	20192471	chr13_34498	6	-	21	6	20192453	intron:1.0;	ENSG00000165474.5	GJB2	chr13	protein_coding	gap junction protein, beta 2, 26kDa
chr13	111419154	111419172	chr13_33336	3	+	19	3	111419155	intergenic;	--
chr13	109164928	109164947	chr13_32761	3	+	20	3	109164930	CDS:1.0;	ENSG00000041515.15	MYO16	chr13	protein_coding	myosin XVI
chr13	36440180	36440183	chr13_25449	3	+	4	3	36440182	CDS:1.0;	ENSG00000133101.9	CCNA1	chr13	protein_coding	cyclin A1
chr13	100538826	100538881	chr13_32187	6	+	56	6	100538844	noncoding_exon:1.0;	ENSG00000280169.1	RP11-151A6.6	chr13	antisense	--
chr13	80026414	80026444	chr13_29204	3	+	31	3	80026418	noncoding_exon:1.0;	ENSG00000281721.1	LINC01080	chr13	lincRNA	long intergenic non-protein coding RNA 1080
chr13	34942733	34942755	chr13_25254	3	+	23	3	34942733	five_prime_UTR:1.0;	ENSG00000172915.18	NBEA	chr13	protein_coding	neurobeachin
chr13	38848660	38848670	chr13_36730	3	-	11	3	38848666	antisense;	ENSG00000150893.10	FREM2	chr13	protein_coding	FRAS1 related extracellular matrix protein 2
chr13	102789087	102789157	chr13_43782	4	-	71	3	102789091	CDS:1.0;	ENSG00000134901.12	KDELC1	chr13	protein_coding	KDEL (Lys-Asp-Glu-Leu) containing 1
chr13	109270068	109270144	chr13_32770	8	+	77	6	109270083	noncoding_exon:1.0;	ENSG00000275216.1	RP11-54H7.4	chr13	lincRNA	--
chr13	51893601	51893620	chr13_38724	4	-	20	4	51893603	intergenic;	--
chr13	112142499	112142521	chr13_33366	3	+	23	3	112142500	intergenic;	--
chr13	94887311	94887339	chr13_30361	3	+	29	3	94887311	intergenic;	--
chr13	89503603	89503622	chr13_29463	3	+	20	3	89503603	intergenic;	--
chr13	103051184	103051206	chr13_43810	6	-	23	6	103051187	intron:1.0;	ENSG00000125255.6	SLC10A2	chr13	protein_coding	solute carrier family 10 (sodium/bile acid cotransporter), member 2
chr13	112164621	112164643	chr13_44873	4	-	23	4	112164623	intergenic;	--
chr13	43214055	43214082	chr13_26099	4	+	28	4	43214062	antisense;	ENSG00000120658.12	ENOX1	chr13	protein_coding	ecto-NOX disulfide-thiol exchanger 1
chr13	38850037	38850050	chr13_36731	3	-	14	3	38850037	antisense;	ENSG00000150893.10	FREM2	chr13	protein_coding	FRAS1 related extracellular matrix protein 2
chr13	23333128	23333149	chr13_34814	3	-	22	3	23333128	CDS:1.0;	ENSG00000151835.13	SACS	chr13	protein_coding	sacsin molecular chaperone
chr13	94036546	94036570	chr13_42508	4	-	25	4	94036551	antisense;	ENSG00000183098.10	GPC6	chr13	protein_coding	glypican 6
chr13	101819401	101819423	chr13_32248	4	+	23	4	101819403	antisense;	ENSG00000102466.15	FGF14	chr13	protein_coding	fibroblast growth factor 14
chr13	45868704	45868731	chr13_37875	4	-	28	4	45868711	intergenic;	--
chr13	79201169	79201195	chr13_41816	3	-	27	3	79201174	intergenic;	--
chr13	109269861	109270065	chr13_32769	20	+	205	7	109269959	noncoding_exon:1.0;	ENSG00000275216.1	RP11-54H7.4	chr13	lincRNA	--
chr13	49496431	49496449	chr13_38170	3	-	19	3	49496432	antisense;	ENSG00000136147.16	PHF11	chr13	protein_coding	PHD finger protein 11
chr13	72943696	72943718	chr13_40934	3	-	23	3	72943699	antisense;	ENSG00000083535.15	PIBF1	chr13	protein_coding	progesterone immunomodulatory binding factor 1
chr13	41283028	41283055	chr13_25788	3	+	28	3	41283032	intergenic;	--
chr13	110450304	110450368	chr13_32970	5	+	65	4	110450309	CDS:1.0;	ENSG00000134871.17	COL4A2	chr13	protein_coding	collagen, type IV, alpha 2
chr13	53391063	53391092	chr13_38880	4	-	30	4	53391064	antisense;	ENSG00000273919.1	RP11-384G23.1	chr13	lincRNA	--
chr13	26254358	26254379	chr13_35112	4	-	22	4	26254360	antisense;	ENSG00000132964.11	CDK8	chr13	protein_coding	cyclin-dependent kinase 8
chr13	111273813	111273858	chr13_33295	5	+	46	4	111273820	CDS:1.0;	ENSG00000102606.17	ARHGEF7	chr13	protein_coding	Rho guanine nucleotide exchange factor (GEF) 7
chr13	32333286	32333336	chr13_24749	3	+	51	3	32333308	CDS:1.0;	ENSG00000139618.14	BRCA2	chr13	protein_coding	breast cancer 2, early onset
chr13	52194159	52194178	chr13_27724	5	+	20	5	52194161	antisense;	ENSG00000243406.6	MRPS31P5	chr13	transcribed_unprocessed_pseudogene	mitochondrial ribosomal protein S31 pseudogene 5
chr13	36441117	36441132	chr13_25450	3	+	16	3	36441117	CDS:1.0;	ENSG00000133101.9	CCNA1	chr13	protein_coding	cyclin A1
chr13	109194628	109194660	chr13_44101	4	-	33	4	109194628	intron:1.0;	ENSG00000236242.1	MYO16-AS1	chr13	antisense	MYO16 antisense RNA 1
chr13	61413673	61413694	chr13_39431	4	-	22	4	61413675	CDS:1.0;	ENSG00000280165.1	PCDH20	chr13	protein_coding	protocadherin 20
chr13	61413332	61413350	chr13_28096	4	+	19	4	61413334	antisense;	ENSG00000280165.1	PCDH20	chr13	protein_coding	protocadherin 20
chr13	94120382	94120404	chr13_30294	3	+	23	3	94120382	intron:1.0;	ENSG00000183098.10	GPC6	chr13	protein_coding	glypican 6
chr13	66971684	66971728	chr13_40344	6	-	45	6	66971684	intron:1.0;	ENSG00000184226.14	PCDH9	chr13	protein_coding	protocadherin 9
chr13	39267482	39267509	chr13_36784	3	-	28	3	39267488	intergenic;	--
chr13	109270285	109270351	chr13_32773	7	+	67	6	109270311	noncoding_exon:1.0;	ENSG00000275216.1	RP11-54H7.4	chr13	lincRNA	--
chr13	30367681	30367700	chr13_35825	3	-	20	3	30367682	intron:1.0;	ENSG00000238121.5	LINC00426	chr13	lincRNA	long intergenic non-protein coding RNA 426
chr13	110307322	110307390	chr13_32845	5	+	69	4	110307348	five_prime_UTR:1.0;	ENSG00000134871.17	COL4A2	chr13	protein_coding	collagen, type IV, alpha 2
chr13	33839067	33839113	chr13_25035	5	+	47	5	33839076	intron:1.0;	ENSG00000133119.12	RFC3	chr13	protein_coding	replication factor C (activator 1) 3, 38kDa
chr13	30465844	30465888	chr13_35841	3	-	45	3	30465860	five_prime_UTR:1.0;	ENSG00000189403.14	HMGB1	chr13	protein_coding	high mobility group box 1
chr13	51437323	51437346	chr13_27358	4	+	24	4	51437325	antisense;	ENSG00000102786.14	INTS6	chr13	protein_coding	integrator complex subunit 6
chr13	23324380	23324398	chr13_23708	3	+	19	3	23324380	CDS:1.0;	ENSG00000102683.7	SGCG	chr13	protein_coding	sarcoglycan, gamma (35kDa dystrophin-associated glycoprotein)
chr13	90066763	90066782	chr13_29470	4	+	20	4	90066766	antisense;	ENSG00000261446.2	LINC00559	chr13	lincRNA	long intergenic non-protein coding RNA 559
chr13	98069937	98069962	chr13_43004	5	-	26	5	98069940	intergenic;	--
chr13	35185554	35185584	chr13_36448	4	-	31	4	35185567	antisense;	ENSG00000172915.18	NBEA	chr13	protein_coding	neurobeachin
chr13	87615586	87615623	chr13_42155	3	-	38	3	87615605	intron:1.0;	ENSG00000228824.6	MIR4500HG	chr13	lincRNA	MIR4500 host gene
chr13	106881808	106881830	chr13_44004	5	-	23	5	106881811	intergenic;	--
chr13	103733502	103733520	chr13_32588	4	+	19	4	103733504	intergenic;	--
chr13	55607442	55607461	chr13_38932	3	-	20	3	55607444	intergenic;	--
chr13	83880937	83880958	chr13_42089	3	-	22	3	83880940	CDS:1.0;	ENSG00000178235.7	SLITRK1	chr13	protein_coding	SLIT and NTRK-like family, member 1
chr13	29990114	29990139	chr13_24499	6	+	26	6	29990114	intergenic;	--
chr13	109269777	109269827	chr13_32768	7	+	51	7	109269783	noncoding_exon:1.0;	ENSG00000275216.1	RP11-54H7.4	chr13	lincRNA	--
chr13	106558969	106558995	chr13_43969	5	-	27	5	106558972	intron:1.0;	ENSG00000134884.13	ARGLU1	chr13	protein_coding	arginine and glutamate rich 1
chr13	114015274	114015293	chr13_34228	5	+	20	5	114015276	antisense;	ENSG00000185989.10	RASA3	chr13	protein_coding	RAS p21 protein activator 3
chr13	104484676	104484695	chr13_32603	3	+	20	3	104484677	intergenic;	--
chr13	91718681	91718703	chr13_42455	4	-	23	4	91718684	antisense;	ENSG00000179399.13	GPC5	chr13	protein_coding	glypican 5
chr13	109326208	109326232	chr13_32794	5	+	25	5	109326210	intergenic;	--
chr13	113591478	113591545	chr13_34087	5	+	68	5	113591523	intron:1.0;	ENSG00000198176.12	TFDP1	chr13	protein_coding	transcription factor Dp-1
chr13	84186467	84186486	chr13_29288	3	+	20	3	84186468	intergenic;	--
chr13	95403771	95403793	chr13_30385	3	+	23	3	95403771	intergenic;	--
chr13	36224914	36224961	chr13_36497	4	-	48	4	36224942	intron:1.0;	ENSG00000250709.1	CCDC169-SOHLH2	chr13	protein_coding	CCDC169-SOHLH2 readthrough
chr13	32784209	32784228	chr13_36144	4	-	20	4	32784212	antisense;	ENSG00000277151.1	RP11-380B4.3	chr13	lincRNA	--
chr13	48258844	48258908	chr13_26690	6	+	65	6	48258873	CDS:1.0;	ENSG00000136156.12	ITM2B	chr13	protein_coding	integral membrane protein 2B
chr13	72753602	72753622	chr13_28463	5	+	21	5	72753605	intron:1.0;	ENSG00000136122.15	BORA	chr13	protein_coding	bora, aurora kinase A activator
chr13	52652703	52652724	chr13_38835	4	-	22	4	52652706	intergenic;	--
chr13	35065095	35065123	chr13_25308	3	+	29	3	35065095	intron:1.0;	ENSG00000172915.18	NBEA	chr13	protein_coding	neurobeachin
chr13	33281235	33281294	chr13_36330	4	-	60	4	33281277	intron:1.0;	ENSG00000133121.20	STARD13	chr13	protein_coding	StAR-related lipid transfer (START) domain containing 13
chr13	107722602	107722621	chr13_32689	3	+	20	3	107722603	antisense;	ENSG00000204442.3	FAM155A	chr13	protein_coding	family with sequence similarity 155, member A
chr13	20830163	20830188	chr13_34577	3	-	26	3	20830164	intron:1.0;	ENSG00000132953.16	XPO4	chr13	protein_coding	exportin 4
chr13	106557799	106557962	chr13_43961	10	-	164	5	106557885	intron:1.0;	ENSG00000134884.13	ARGLU1	chr13	protein_coding	arginine and glutamate rich 1
chr13	107320894	107320962	chr13_44019	55	-	69	50	107320939	intron:1.0;	ENSG00000204442.3	FAM155A	chr13	protein_coding	family with sequence similarity 155, member A
chr13	38683983	38684015	chr13_36721	3	-	33	3	38683987	intergenic;	--
chr13	32160979	32161002	chr13_24705	3	+	24	3	32160980	intron:1.0;	ENSG00000073910.19	FRY	chr13	protein_coding	furry homolog (Drosophila)
chr13	24328398	24328416	chr13_34939	3	-	19	3	24328399	antisense;	ENSG00000234627.3	NUS1P3	chr13	processed_pseudogene	nuclear undecaprenyl pyrophosphate synthase 1 homolog (S. cerevisiae) pseudogene 3
chr13	111102883	111102912	chr13_44827	4	-	30	4	111102891	antisense;	ENSG00000225870.1	LINC00368	chr13	lincRNA	long intergenic non-protein coding RNA 368
chr13	110976742	110976769	chr13_44824	3	-	28	3	110976748	intergenic;	--
chr13	87890533	87890552	chr13_42385	3	-	20	3	87890535	noncoding_exon:1.0;	ENSG00000232204.1	TET1P1	chr13	processed_pseudogene	tet methylcytosine dioxygenase 1 pseudogene 1
chr13	94622580	94622606	chr13_30326	5	+	27	5	94622581	intron:1.0;	ENSG00000152749.7	GPR180	chr13	protein_coding	G protein-coupled receptor 180
chr13	76887923	76887942	chr13_41519	4	-	20	4	76887925	antisense;	ENSG00000278727.1	AC000403.4	chr13	lincRNA	--
chr13	36224258	36224294	chr13_36492	4	-	37	4	36224274	intron:1.0;	ENSG00000250709.1	CCDC169-SOHLH2	chr13	protein_coding	CCDC169-SOHLH2 readthrough
chr13	113918908	113918931	chr13_34221	4	+	24	4	113918909	intron:1.0;	ENSG00000229373.8	LINC00452	chr13	lincRNA	long intergenic non-protein coding RNA 452
chr13	101869086	101869105	chr13_32250	3	+	20	3	101869087	antisense;	ENSG00000102466.15	FGF14	chr13	protein_coding	fibroblast growth factor 14
chr13	105361902	105361931	chr13_43853	9	-	30	9	105361911	intergenic;	--
chr13	91349504	91349654	chr13_29519	8	+	151	6	91349562	intron:1.0;	ENSG00000215417.10	MIR17HG	chr13	processed_transcript	miR-17-92 cluster host gene
chr13	109269967	109270023	chr13_44275	5	-	57	4	109269997	antisense;	ENSG00000275216.1	RP11-54H7.4	chr13	lincRNA	--
chr13	83825847	83825869	chr13_42086	3	-	23	3	83825849	intergenic;	--
chr13	34219342	34219366	chr13_36427	7	-	25	7	34219345	intergenic;	--
chr13	19713770	19713814	chr13_34421	6	-	45	6	19713770	intron:1.0;	ENSG00000121390.17	PSPC1	chr13	protein_coding	paraspeckle component 1
chr13	60941074	60941092	chr13_28085	4	+	19	4	60941076	noncoding_exon:1.0;	ENSG00000227510.3	LINC01442	chr13	lincRNA	long intergenic non-protein coding RNA 1442
chr13	112808704	112808730	chr13_33611	5	+	27	5	112808704	intron:1.0;	ENSG00000068650.18	ATP11A	chr13	protein_coding	ATPase, class VI, type 11A
chr13	44239720	44239749	chr13_37604	3	-	30	3	44239730	intron:1.0;	ENSG00000230731.2	RP11-478K15.6	chr13	lincRNA	--
chr13	94712895	94712928	chr13_42560	3	-	34	3	94712911	antisense;	ENSG00000227640.2	SOX21-AS1	chr13	lincRNA	SOX21 antisense RNA 1 (head to head)
chr13	46438118	46438137	chr13_26480	3	+	20	3	46438120	antisense;	ENSG00000102445.18	KIAA0226L	chr13	protein_coding	KIAA0226-like
chr13	55360458	55360487	chr13_38925	4	-	30	4	55360463	intergenic;	--
chr13	75438062	75438183	chr13_41384	6	-	122	4	75438153	intron:1.0;	ENSG00000136111.12	TBC1D4	chr13	protein_coding	TBC1 domain family, member 4
chr13	66964447	66964493	chr13_40322	8	-	47	8	66964465	intron:1.0;	ENSG00000184226.14	PCDH9	chr13	protein_coding	protocadherin 9
chr13	28924028	28924051	chr13_35380	3	-	24	3	28924032	antisense;	ENSG00000132938.18	MTUS2	chr13	protein_coding	microtubule associated tumor suppressor candidate 2
chr13	51763550	51763635	chr13_27649	5	+	86	5	51763572	three_prime_UTR:1.0;	ENSG00000139668.8	WDFY2	chr13	protein_coding	WD repeat and FYVE domain containing 2
chr13	49790400	49790424	chr13_38277	4	-	25	4	49790406	intron:1.0;	ENSG00000102753.9	KPNA3	chr13	protein_coding	karyopherin alpha 3 (importin alpha 4)
chr13	72761922	72761951	chr13_40907	4	-	30	4	72761924	CDS:1.0;	ENSG00000083520.14	DIS3	chr13	protein_coding	DIS3 exosome endoribonuclease and 3'-5' exoribonuclease
chr13	96834643	96834665	chr13_42959	3	-	23	3	96834646	antisense;	ENSG00000185352.8	HS6ST3	chr13	protein_coding	heparan sulfate 6-O-sulfotransferase 3
chr13	106658277	106658295	chr13_43994	3	-	19	3	106658278	antisense;	ENSG00000230156.2	LINC00443	chr13	lincRNA	long intergenic non-protein coding RNA 443
chr13	32528824	32528884	chr13_36095	4	-	61	4	32528837	intron:1.0;	ENSG00000244754.8	N4BP2L2	chr13	protein_coding	NEDD4 binding protein 2-like 2
chr13	37105024	37105043	chr13_25541	4	+	20	4	37105026	antisense;	ENSG00000180138.7	CSNK1A1L	chr13	protein_coding	casein kinase 1, alpha 1-like
chr13	70942053	70942077	chr13_28407	3	+	25	3	70942053	intergenic;	--
chr13	29180731	29180754	chr13_24452	5	+	24	5	29180731	intron:1.0;	ENSG00000132938.18	MTUS2	chr13	protein_coding	microtubule associated tumor suppressor candidate 2
chr13	49044285	49044303	chr13_38125	3	-	19	3	49044287	noncoding_exon:1.0;	ENSG00000223724.1	RAD17P2	chr13	processed_pseudogene	RAD17 homolog (S. pombe) pseudogene 2
chr13	40079771	40079797	chr13_36871	3	-	27	3	40079779	noncoding_exon:1.0;	ENSG00000275149.1	RP11-427J23.1	chr13	lincRNA	--
chr13	23329255	23329279	chr13_34804	5	-	25	5	23329260	three_prime_UTR:1.0;	ENSG00000151835.13	SACS	chr13	protein_coding	sacsin molecular chaperone
chr13	97989126	97989164	chr13_31136	5	+	39	5	97989155	CDS:1.0;	ENSG00000065150.18	IPO5	chr13	protein_coding	importin 5
chr13	83879527	83879556	chr13_29279	3	+	30	3	83879535	antisense;	ENSG00000178235.7	SLITRK1	chr13	protein_coding	SLIT and NTRK-like family, member 1
chr13	45336313	45336405	chr13_37815	10	-	93	9	45336368	three_prime_UTR:1.0;	ENSG00000133112.16	TPT1	chr13	protein_coding	tumor protein, translationally-controlled 1
chr13	26687603	26687623	chr13_35137	3	-	21	3	26687604	antisense;	ENSG00000132970.12	WASF3	chr13	protein_coding	WAS protein family, member 3
chr13	49758445	49758510	chr13_38254	3	-	66	3	49758460	intron:1.0;	ENSG00000102753.9	KPNA3	chr13	protein_coding	karyopherin alpha 3 (importin alpha 4)
chr13	97334315	97334360	chr13_30987	5	+	46	5	97334344	CDS:1.0;	ENSG00000139793.18	MBNL2	chr13	protein_coding	muscleblind-like splicing regulator 2
chr13	45344809	45344855	chr13_26330	4	+	47	4	45344829	noncoding_exon:1.0;	ENSG00000170919.15	TPT1-AS1	chr13	antisense	TPT1 antisense RNA 1
chr13	102828116	102828141	chr13_32413	5	+	26	5	102828120	intron:1.0;	ENSG00000134897.13	BIVM	chr13	protein_coding	basic, immunoglobulin-like variable motif containing
chr12	57078644	57078711	chr12_262193	5	-	68	4	57078666	CDS:1.0;	ENSG00000166881.9	NEMP1	chr12	protein_coding	--
chr12	48654382	48654518	chr12_259363	25	-	137	14	48654421	intron:1.0;	ENSG00000139620.12	KANSL2	chr12	protein_coding	KAT8 regulatory NSL complex subunit 2
chr12	752798	752844	chr12_230604	7	+	47	6	752799	five_prime_UTR:1.0;	ENSG00000060237.16	WNK1	chr12	protein_coding	WNK lysine deficient protein kinase 1
chr12	66197334	66197355	chr12_244596	3	+	22	3	66197338	intron:1.0;	ENSG00000090376.8	IRAK3	chr12	protein_coding	interleukin-1 receptor-associated kinase 3
chr12	110503026	110503052	chr12_250001	4	+	27	4	110503028	noncoding_exon:1.0;	ENSG00000278993.1	RP3-424M6.4	chr12	TEC	--
chr12	6939122	6939177	chr12_232407	4	+	56	4	6939140	CDS:1.0;	ENSG00000111676.14	ATN1	chr12	protein_coding	atrophin 1
chr12	31516537	31516588	chr12_257451	5	-	52	5	31516547	intron:1.0;	ENSG00000170456.14	DENND5B	chr12	protein_coding	DENN/MADD domain containing 5B
chr12	109110949	109110969	chr12_267696	3	-	21	3	109110952	antisense;	ENSG00000076248.10	UNG	chr12	protein_coding	uracil-DNA glycosylase
chr12	56719211	56719229	chr12_242770	3	+	19	3	56719212	antisense;	ENSG00000196531.10	NACA	chr12	protein_coding	nascent polypeptide-associated complex alpha subunit
chr12	100579905	100579948	chr12_247583	5	+	44	5	100579924	intron:1.0;	ENSG00000139354.10	GAS2L3	chr12	protein_coding	growth arrest-specific 2 like 3
chr12	121331195	121331236	chr12_270201	4	-	42	4	121331210	intron:1.0;	ENSG00000089053.12	ANAPC5	chr12	protein_coding	anaphase promoting complex subunit 5
chr12	4763989	4764010	chr12_231915	3	+	22	3	4763990	CDS:1.0;	ENSG00000130035.6	GALNT8	chr12	protein_coding	polypeptide N-acetylgalactosaminyltransferase 8
chr12	63251703	63251732	chr12_262952	4	-	30	4	63251707	intergenic;	--
chr12	46188846	46188917	chr12_258703	14	-	72	11	46188860	three_prime_UTR:1.0;	ENSG00000111371.15	SLC38A1	chr12	protein_coding	solute carrier family 38, member 1
chr12	42827262	42827287	chr12_258339	3	-	26	3	42827264	intergenic;	--
chr12	55637088	55637106	chr12_242345	3	+	19	3	55637089	CDS:1.0;	ENSG00000175398.2	OR10P1	chr12	protein_coding	olfactory receptor, family 10, subfamily P, member 1
chr12	110469820	110469846	chr12_249987	3	+	27	3	110469825	intron:1.0;	ENSG00000204856.11	FAM216A	chr12	protein_coding	family with sequence similarity 216, member A
chr12	46187164	46187292	chr12_258680	9	-	129	5	46187189	three_prime_UTR:1.0;	ENSG00000111371.15	SLC38A1	chr12	protein_coding	solute carrier family 38, member 1
chr12	6510318	6510381	chr12_232126	7	+	64	6	6510334	intron:1.0;	ENSG00000010292.12	NCAPD2	chr12	protein_coding	non-SMC condensin I complex, subunit D2
chr12	49759286	49759321	chr12_240540	15	+	36	14	49759317	CDS:1.0;	ENSG00000139644.12	TMBIM6	chr12	protein_coding	transmembrane BAX inhibitor motif containing 6
chr12	10409034	10409097	chr12_255146	3	-	64	3	10409069	intron:1.0;	ENSG00000255819.6	KLRC4-KLRK1	chr12	protein_coding	KLRC4-KLRK1 readthrough
chr12	98257344	98257365	chr12_247334	3	+	22	3	98257347	antisense;	ENSG00000258312.1	RP11-690J15.1	chr12	lincRNA	--
chr12	68913662	68913712	chr12_263454	3	-	51	3	68913666	intron:1.0;	ENSG00000135678.11	CPM	chr12	protein_coding	carboxypeptidase M
chr12	49186473	49186506	chr12_259854	6	-	34	6	49186477	intron:1.0;	ENSG00000167552.13	TUBA1A	chr12	protein_coding	tubulin, alpha 1a
chr12	63290739	63290762	chr12_262953	3	-	24	3	63290742	intergenic;	--
chr12	122575825	122575870	chr12_251734	5	+	46	5	122575851	CDS:1.0;	ENSG00000184445.11	KNTC1	chr12	protein_coding	kinetochore associated 1
chr12	117190405	117190441	chr12_269353	3	-	37	3	117190422	CDS:1.0;	ENSG00000135108.14	FBXO21	chr12	protein_coding	F-box protein 21
chr12	98113902	98113921	chr12_266264	3	-	20	3	98113903	noncoding_exon:1.0;	ENSG00000258312.1	RP11-690J15.1	chr12	lincRNA	--
chr12	70638480	70638497	chr12_263603	3	-	18	3	70638481	three_prime_UTR:1.0;	ENSG00000153233.12	PTPRR	chr12	protein_coding	protein tyrosine phosphatase, receptor type, R
chr12	54402247	54402302	chr12_261360	8	-	56	6	54402254	CDS:1.0;	ENSG00000161638.10	ITGA5	chr12	protein_coding	integrin, alpha 5 (fibronectin receptor, alpha polypeptide)
chr12	100173666	100173684	chr12_266441	5	-	19	5	100173669	noncoding_exon:1.0;	ENSG00000257489.6	RP11-175P13.3	chr12	transcribed_unprocessed_pseudogene	--
chr12	6200430	6200508	chr12_231983	5	+	79	4	6200463	five_prime_UTR:0.65;CDS:0.12;intron:0.23;	ENSG00000010278.11	CD9	chr12	protein_coding	CD9 molecule
chr12	57695982	57696017	chr12_243191	5	+	36	5	57695997	CDS:1.0;	ENSG00000135506.15	OS9	chr12	protein_coding	osteosarcoma amplified 9, endoplasmic reticulum lectin
chr12	106239968	106240005	chr12_267251	4	-	38	4	106239974	CDS:1.0;	ENSG00000136026.13	CKAP4	chr12	protein_coding	cytoskeleton-associated protein 4
chr12	9164285	9164318	chr12_233065	6	+	34	6	9164295	antisense;	ENSG00000126838.9	PZP	chr12	protein_coding	pregnancy-zone protein
chr12	102382016	102382069	chr12_266846	5	-	54	4	102382028	antisense;	ENSG00000281344.1	HELLPAR	chr12	macro_lncRNA	HELLP associated long non-coding RNA
chr12	10159833	10159885	chr12_255084	8	-	53	6	10159833	three_prime_UTR:0.88;CDS:0.12;	ENSG00000173391.8	OLR1	chr12	protein_coding	oxidized low density lipoprotein (lectin-like) receptor 1
chr12	8790173	8790232	chr12_254911	3	-	60	3	8790206	intron:1.0;	ENSG00000256661.1	A2ML1-AS1	chr12	antisense	A2ML1 antisense RNA 1
chr12	102311298	102311345	chr12_248070	4	+	48	4	102311324	noncoding_exon:1.0;	ENSG00000281344.1	HELLPAR	chr12	macro_lncRNA	HELLP associated long non-coding RNA
chr12	54286088	54286123	chr12_242202	5	+	36	5	54286100	intron:1.0;	ENSG00000258344.1	RP11-968A15.8	chr12	sense_overlapping	--
chr12	55993186	55993207	chr12_242503	3	+	22	3	55993190	three_prime_UTR:1.0;	ENSG00000111540.15	RAB5B	chr12	protein_coding	RAB5B, member RAS oncogene family
chr12	129231692	129231718	chr12_252565	3	+	27	3	129231698	antisense;	ENSG00000151952.14	TMEM132D	chr12	protein_coding	transmembrane protein 132D
chr12	32732676	32732737	chr12_238353	3	+	62	3	32732690	intron:1.0;	ENSG00000087470.17	DNM1L	chr12	protein_coding	dynamin 1-like
chr12	57827039	57827097	chr12_243283	4	+	59	3	57827079	antisense;	ENSG00000175215.9	CTDSP2	chr12	protein_coding	CTD (carboxy-terminal domain, RNA polymerase II, polypeptide A) small phosphatase 2
chr12	49600548	49600567	chr12_259912	3	-	20	3	49600549	CDS:1.0;	ENSG00000135436.8	FAM186B	chr12	protein_coding	family with sequence similarity 186, member B
chr12	103947733	103947794	chr12_248290	7	+	62	5	103947777	three_prime_UTR:1.0;	ENSG00000166598.12	HSP90B1	chr12	protein_coding	heat shock protein 90kDa beta (Grp94), member 1
chr12	57204698	57204749	chr12_242947	7	+	52	7	57204716	CDS:1.0;	ENSG00000123384.13	LRP1	chr12	protein_coding	low density lipoprotein receptor-related protein 1
chr12	6601417	6601435	chr12_232203	3	+	19	3	6601417	antisense;	ENSG00000111642.14	CHD4	chr12	protein_coding	chromodomain helicase DNA binding protein 4
chr12	103358648	103358667	chr12_266907	3	-	20	3	103358649	intron:1.0;	ENSG00000179088.14	C12orf42	chr12	protein_coding	chromosome 12 open reading frame 42
chr12	20434280	20434332	chr12_235541	8	+	53	7	20434305	intron:1.0;	ENSG00000172572.6	PDE3A	chr12	protein_coding	phosphodiesterase 3A, cGMP-inhibited
chr12	16063286	16063306	chr12_255938	3	-	21	3	16063287	intergenic;	--
chr12	64715129	64715171	chr12_263066	5	-	43	5	64715134	three_prime_UTR:1.0;	ENSG00000135677.10	GNS	chr12	protein_coding	glucosamine (N-acetyl)-6-sulfatase
chr12	56244939	56244981	chr12_261762	4	-	43	4	56244954	CDS:1.0;	ENSG00000139645.9	ANKRD52	chr12	protein_coding	ankyrin repeat domain 52
chr12	32107579	32107598	chr12_257642	4	-	20	4	32107580	antisense;	ENSG00000151746.13	BICD1	chr12	protein_coding	bicaudal D homolog 1 (Drosophila)
chr12	96011043	96011082	chr12_266054	3	-	40	3	96011044	intron:1.0;	ENSG00000111144.9	LTA4H	chr12	protein_coding	leukotriene A4 hydrolase
chr12	106139760	106139778	chr12_267227	4	-	19	4	106139762	five_prime_UTR:1.0;	ENSG00000074590.13	NUAK1	chr12	protein_coding	NUAK family, SNF1-like kinase, 1
chr12	56688058	56688123	chr12_262043	5	-	66	4	56688084	five_prime_UTR:1.0;	ENSG00000110958.15	PTGES3	chr12	protein_coding	prostaglandin E synthase 3 (cytosolic)
chr12	131907494	131907538	chr12_252946	6	+	45	6	131907504	CDS:0.84;intron:0.16;	ENSG00000177169.9	ULK1	chr12	protein_coding	unc-51 like autophagy activating kinase 1
chr12	131960587	131960626	chr12_253059	4	+	40	4	131960596	five_prime_UTR:0.82;CDS:0.18;	ENSG00000183495.13	EP400	chr12	protein_coding	E1A binding protein p400
chr12	104525049	104525082	chr12_248857	4	+	34	4	104525056	intron:1.0;	ENSG00000171310.10	CHST11	chr12	protein_coding	carbohydrate (chondroitin 4) sulfotransferase 11
chr12	50360843	50360861	chr12_240707	3	+	19	3	50360843	antisense;	ENSG00000185958.9	FAM186A	chr12	protein_coding	family with sequence similarity 186, member A
chr12	27679535	27679555	chr12_256892	4	-	21	4	27679537	antisense;	ENSG00000110841.13	PPFIBP1	chr12	protein_coding	PTPRF interacting protein, binding protein 1 (liprin beta 1)
[truncated: 7,275 more rows]

## Sheet: THLE-2 EZH2
#Chr	Start	End	PeakID	Tags	Strand	Length	maxHeight	Summit	regionInfo	GeneID	Symbol	Chr	GeneType	Description
[truncated: 16,530 more rows]

## Sheet: THLE-2 JARID2
#Chr	Start	End	PeakID	Tags	Strand	Length	maxHeight	Summit	regionInfo	GeneID	Symbol	Chr	GeneType	Description
[truncated: 5,584 more rows]
