# Supplementary material for: Distinct binding pattern of EZH2 and JARID2 on RNAs and DNAs in hepatocellular carcinoma development
Source: Front Oncol. 2022 Dec 9;12:904633. doi: 10.3389/fonc.2022.904633 (PMC9792092; doi:10.3389/fonc.2022.904633)
Supplement: Supplementary file 2 [file Table_2.xlsx]

## Sheet: Up DEG
Table S2. The list of up-regulated and down-regulated DEGs from TCGA transcriptome data.
Gene	baseMean	log2FoldChange	lfcSE	stat	pvalue	padj	Gene	Symbol	Chr	GeneType	Description
ENSG00000001617.10	702.204	1.44699	0.100702	14.369	8.10145e-47	3.82678e-44	ENSG00000001617.11	SEMA3F	chr3	protein_coding	sema domain, immunoglobulin domain (Ig), short basic domain, secreted, (semaphorin) 3F
ENSG00000002079.11	3.15536	1.62667	0.333434	4.87854	1.06873e-06	5.74218e-06	ENSG00000002079.12	MYH16	chr7	unitary_pseudogene	myosin, heavy chain 16 pseudogene
ENSG00000002746.13	23.0663	1.34379	0.37517	3.58183	0.000341191	0.0011106	ENSG00000002746.14	HECW1	chr7	protein_coding	HECT, C2 and WW domain containing E3 ubiquitin protein ligase 1
ENSG00000003249.12	1125.65	1.74134	0.259326	6.71485	1.88255e-11	2.24687e-10	ENSG00000003249.13	DBNDD1	chr16	protein_coding	dysbindin (dystrobrevin binding protein 1) domain containing 1
ENSG00000003987.12	83.0439	1.00098	0.24807	4.03508	5.45837e-05	0.00021067	ENSG00000003987.13	MTMR7	chr8	protein_coding	myotubularin related protein 7
ENSG00000004777.17	161.34	1.43454	0.175363	8.18038	2.82948e-16	6.58387e-15	ENSG00000004777.18	ARHGAP33	chr19	protein_coding	Rho GTPase activating protein 33
ENSG00000004809.12	2.16419	1.40743	0.414024	3.39939	0.000675365	0.00205834	ENSG00000004809.13	SLC22A16	chr6	protein_coding	solute carrier family 22 (organic cation/carnitine transporter), member 16
ENSG00000004838.12	21.8284	1.28932	0.205832	6.26397	3.753e-10	3.70277e-09	ENSG00000004838.13	ZMYND10	chr3	protein_coding	zinc finger, MYND-type containing 10
ENSG00000004846.15	11.6235	5.05525	0.698353	7.23882	4.52618e-13	6.89987e-12	ENSG00000004846.16	ABCB5	chr7	protein_coding	ATP-binding cassette, sub-family B (MDR/TAP), member 5
ENSG00000004848.6	0.872125	1.76523	0.702898	2.51136	0.0120265	0.0269537	ENSG00000004848.6	ARX	chrX	protein_coding	aristaless related homeobox
ENSG00000005073.5	1.81519	3.35682	0.75473	4.44771	8.67915e-06	3.92258e-05	ENSG00000005073.5	HOXA11	chr7	protein_coding	homeobox A11
ENSG00000005102.11	14.9177	1.17476	0.361524	3.24947	0.0011562	0.00334528	ENSG00000005102.12	MEOX1	chr17	protein_coding	mesenchyme homeobox 1
ENSG00000005108.14	205.381	1.1064	0.237269	4.66305	3.11556e-06	1.53709e-05	ENSG00000005108.15	THSD7A	chr7	protein_coding	thrombospondin, type I, domain containing 7A
ENSG00000005189.18	143.508	1.22276	0.159658	7.65861	1.87961e-14	3.51922e-13	ENSG00000005189.19	AC004381.6	chr16	protein_coding	--
ENSG00000005884.16	634.079	1.12657	0.266352	4.22961	2.34094e-05	9.71183e-05	ENSG00000005884.17	ITGA3	chr17	protein_coding	integrin, alpha 3 (antigen CD49C, alpha 3 subunit of VLA-3 receptor)
ENSG00000006016.9	43.1187	1.65632	0.265074	6.24852	4.1436e-10	4.05589e-09	ENSG00000006016.10	CRLF1	chr19	protein_coding	cytokine receptor-like factor 1
ENSG00000006042.10	1378.6	1.13616	0.217385	5.2265	1.7275e-07	1.07368e-06	ENSG00000006042.11	TMEM98	chr17	protein_coding	transmembrane protein 98
ENSG00000006047.11	132.989	1.78057	0.313496	5.67971	1.34923e-08	1.01762e-07	ENSG00000006047.12	YBX2	chr17	protein_coding	Y box binding protein 2
ENSG00000006071.10	8.80226	1.55516	0.323446	4.8081	1.52373e-06	7.93296e-06	ENSG00000006071.11	ABCC8	chr11	protein_coding	ATP-binding cassette, sub-family C (CFTR/MRP), member 8
ENSG00000006118.13	243.509	1.67647	0.259641	6.45689	1.06874e-10	1.14055e-09	ENSG00000006118.14	TMEM132A	chr11	protein_coding	transmembrane protein 132A
ENSG00000006283.16	2.98203	1.93269	0.455733	4.24084	2.22684e-05	9.27921e-05	ENSG00000006283.17	CACNA1G	chr17	protein_coding	calcium channel, voltage-dependent, T type, alpha 1G subunit
ENSG00000006377.10	3.94781	4.54098	1.03757	4.37656	1.20565e-05	5.2857e-05	ENSG00000006377.10	DLX6	chr7	protein_coding	distal-less homeobox 6
ENSG00000006432.14	200.494	1.46334	0.141625	10.3326	5.02055e-25	3.51704e-23	ENSG00000006432.15	MAP3K9	chr14	protein_coding	mitogen-activated protein kinase kinase kinase 9
ENSG00000006606.7	4.76773	1.96187	0.404319	4.85228	1.22049e-06	6.47344e-06	ENSG00000006606.8	CCL26	chr7	protein_coding	chemokine (C-C motif) ligand 26
ENSG00000006611.14	385.288	2.74555	0.510277	5.38051	7.4276e-08	4.92764e-07	ENSG00000006611.15	USH1C	chr11	protein_coding	Usher syndrome 1C (autosomal recessive, severe)
ENSG00000006704.9	441.31	1.17279	0.13719	8.54867	1.2451e-17	3.47128e-16	ENSG00000006704.10	GTF2IRD1	chr7	protein_coding	GTF2I repeat domain containing 1
ENSG00000006740.15	160.594	1.18045	0.26835	4.3989	1.088e-05	4.81205e-05	ENSG00000006740.16	ARHGAP44	chr17	protein_coding	Rho GTPase activating protein 44
ENSG00000006747.13	21.4128	1.60103	0.282196	5.67346	1.39944e-08	1.05284e-07	ENSG00000006747.14	SCIN	chr7	protein_coding	scinderin
ENSG00000006788.11	2.52691	3.48682	0.720553	4.8391	1.30431e-06	6.87282e-06	ENSG00000006788.12	MYH13	chr17	protein_coding	myosin, heavy chain 13, skeletal muscle
ENSG00000007171.15	61.4659	1.86111	0.2999	6.20575	5.4437e-10	5.21576e-09	ENSG00000007171.16	NOS2	chr17	protein_coding	nitric oxide synthase 2, inducible
ENSG00000007314.10	60.3373	2.45371	0.225873	10.8632	1.72513e-27	1.52517e-25	ENSG00000007314.11	SCN4A	chr17	protein_coding	sodium channel, voltage gated, type IV alpha subunit
ENSG00000007968.6	63.0239	2.89182	0.238894	12.105	9.93236e-34	1.60987e-31	ENSG00000007968.6	E2F2	chr1	protein_coding	E2F transcription factor 2
ENSG00000008277.13	46.6004	1.77391	0.286701	6.1873	6.12046e-10	5.80777e-09	ENSG00000008277.14	ADAM22	chr7	protein_coding	ADAM metallopeptidase domain 22
ENSG00000008300.13	164.388	3.47308	0.237039	14.6519	1.30954e-48	7.46548e-46	ENSG00000008300.14	CELSR3	chr3	protein_coding	cadherin, EGF LAG seven-pass G-type receptor 3
ENSG00000008735.13	199.929	2.88463	0.294011	9.8113	1.00661e-22	5.33389e-21	ENSG00000008735.13	MAPK8IP2	chr22	protein_coding	mitogen-activated protein kinase 8 interacting protein 2
ENSG00000010292.11	788.812	1.23829	0.137777	8.98761	2.52669e-19	8.81275e-18	ENSG00000010292.12	NCAPD2	chr12	protein_coding	non-SMC condensin I complex, subunit D2
ENSG00000010310.7	24.7599	1.22359	0.316954	3.86046	0.000113173	0.0004079	ENSG00000010310.8	GIPR	chr19	protein_coding	gastric inhibitory polypeptide receptor
ENSG00000010319.5	348.618	1.2159	0.22578	5.38534	7.23062e-08	4.8066e-07	ENSG00000010319.6	SEMA3G	chr3	protein_coding	sema domain, immunoglobulin domain (Ig), short basic domain, secreted, (semaphorin) 3G
ENSG00000011083.7	4.65843	2.9361	0.535236	5.48563	4.11998e-08	2.86432e-07	ENSG00000011083.8	SLC6A7	chr5	protein_coding	solute carrier family 6 (neurotransmitter transporter), member 7
ENSG00000011332.18	4.05953	2.11497	0.345041	6.12962	8.80912e-10	8.1384e-09	ENSG00000011332.19	DPF1	chr19	protein_coding	D4, zinc and double PHD fingers family 1
ENSG00000011426.9	281.164	3.65225	0.258345	14.1371	2.24308e-45	9.0448e-43	ENSG00000011426.10	ANLN	chr7	protein_coding	anillin, actin binding protein
ENSG00000011677.11	19.2782	5.87245	0.851937	6.89306	5.46065e-12	6.99831e-11	ENSG00000011677.12	GABRA3	chrX	protein_coding	gamma-aminobutyric acid (GABA) A receptor, alpha 3
ENSG00000012171.16	675.146	2.13899	0.307522	6.95556	3.51162e-12	4.65004e-11	ENSG00000012171.17	SEMA3B	chr3	protein_coding	sema domain, immunoglobulin domain (Ig), short basic domain, secreted, (semaphorin) 3B
ENSG00000013293.5	12.8527	2.178	0.444693	4.89776	9.69333e-07	5.25082e-06	ENSG00000013293.5	SLC7A14	chr3	protein_coding	solute carrier family 7, member 14
ENSG00000013810.17	636.535	1.80256	0.144493	12.4751	1.02099e-35	1.88598e-33	ENSG00000013810.18	TACC3	chr4	protein_coding	transforming, acidic coiled-coil containing protein 3
ENSG00000014138.7	420.338	1.2479	0.117409	10.6287	2.19205e-26	1.71754e-24	ENSG00000014138.8	POLA2	chr11	protein_coding	polymerase (DNA directed), alpha 2, accessory subunit
ENSG00000014164.6	1076.09	1.03456	0.102623	10.0812	6.68961e-24	4.11903e-22	ENSG00000014164.6	ZC3H3	chr8	protein_coding	zinc finger CCCH-type containing 3
ENSG00000014914.18	353.299	1.88113	0.238891	7.87445	3.42232e-15	6.93375e-14	ENSG00000014914.19	MTMR11	chr1	protein_coding	myotubularin related protein 11
ENSG00000015413.8	44.7637	1.69945	0.433712	3.91839	8.91434e-05	0.000329738	ENSG00000015413.9	DPEP1	chr16	protein_coding	dipeptidase 1 (renal)
ENSG00000018625.13	95.3436	1.71847	0.309957	5.54421	2.95277e-08	2.11145e-07	ENSG00000018625.14	ATP1A2	chr1	protein_coding	ATPase, Na+/K+ transporting, alpha 2 polypeptide
ENSG00000019549.7	399.369	1.09213	0.218628	4.99537	5.87224e-07	3.30776e-06	ENSG00000019549.8	SNAI2	chr8	protein_coding	snail family zinc finger 2
ENSG00000021645.16	85.1626	1.10781	0.374279	2.95986	0.00307777	0.00806269	ENSG00000021645.17	NRXN3	chr14	protein_coding	neurexin 3
ENSG00000022567.8	289.146	2.01384	0.253941	7.93032	2.18579e-15	4.54262e-14	ENSG00000022567.9	SLC45A4	chr8	protein_coding	solute carrier family 45, member 4
ENSG00000023171.13	385.498	1.5215	0.323262	4.7067	2.51755e-06	1.26049e-05	ENSG00000023171.14	GRAMD1B	chr11	protein_coding	GRAM domain containing 1B
ENSG00000024422.10	1624.65	1.23798	0.189399	6.53637	6.30307e-11	6.96329e-10	ENSG00000024422.11	EHD2	chr19	protein_coding	EH-domain containing 2
ENSG00000024526.15	137.266	3.97226	0.29941	13.267	3.59875e-40	9.69596e-38	ENSG00000024526.16	DEPDC1	chr1	protein_coding	DEP domain containing 1
ENSG00000026559.12	16.0942	1.68514	0.399773	4.21524	2.49515e-05	0.000102935	ENSG00000026559.13	KCNG1	chr20	protein_coding	potassium channel, voltage gated modifier subfamily G, member 1
ENSG00000026652.12	147.294	1.48757	0.220786	6.73761	1.61017e-11	1.9325e-10	ENSG00000026652.13	AGPAT4	chr6	protein_coding	1-acylglycerol-3-phosphate O-acyltransferase 4
ENSG00000027644.4	3.11407	2.45233	0.438059	5.59817	2.16624e-08	1.58291e-07	ENSG00000027644.4	INSRR	chr1	protein_coding	insulin receptor-related receptor
ENSG00000029559.6	8.78368	5.66006	0.6437	8.79302	1.45596e-18	4.61123e-17	ENSG00000029559.6	IBSP	chr4	protein_coding	integrin-binding sialoprotein
ENSG00000034510.5	14085	1.12519	0.222413	5.05899	4.21476e-07	2.4356e-06	ENSG00000034510.5	TMSB10	chr2	protein_coding	thymosin beta 10
ENSG00000035499.11	110.101	2.90819	0.255477	11.3834	5.06094e-30	5.93404e-28	ENSG00000035499.12	DEPDC1B	chr5	protein_coding	DEP domain containing 1B
ENSG00000035664.10	335.483	1.46246	0.185981	7.86347	3.73625e-15	7.54207e-14	ENSG00000035664.11	DAPK2	chr15	protein_coding	death-associated protein kinase 2
ENSG00000037965.5	6.57391	4.71903	0.866378	5.44685	5.127e-08	3.50546e-07	ENSG00000037965.5	HOXC8	chr12	protein_coding	homeobox C8
ENSG00000038427.14	985.36	1.9038	0.309755	6.14613	7.93945e-10	7.39904e-09	ENSG00000038427.15	VCAN	chr5	protein_coding	versican
ENSG00000040275.15	173.491	1.70183	0.13576	12.5355	4.77052e-36	9.01356e-34	ENSG00000040275.16	SPDL1	chr5	protein_coding	spindle apparatus coiled-coil protein 1
ENSG00000042493.14	850.357	1.08997	0.269258	4.04807	5.16419e-05	0.000200349	ENSG00000042493.15	CAPG	chr2	protein_coding	capping protein (actin filament), gelsolin-like
ENSG00000043355.9	114.627	6.54017	0.418408	15.6311	4.47009e-55	4.4789e-52	ENSG00000043355.10	ZIC2	chr13	protein_coding	Zic family member 2
ENSG00000044090.7	1179.71	1.0853	0.111884	9.70024	3.0079e-22	1.50009e-20	ENSG00000044090.8	CUL7	chr6	protein_coding	cullin 7
ENSG00000046774.9	282.857	9.26486	0.845158	10.9623	5.80187e-28	5.40391e-26	ENSG00000046774.9	MAGEC2	chrX	protein_coding	melanoma antigen family C2
ENSG00000047597.5	126.013	1.02597	0.293867	3.49128	0.000480707	0.00151548	ENSG00000047597.5	XK	chrX	protein_coding	X-linked Kx blood group
ENSG00000047617.13	14.9038	1.93544	0.239184	8.09185	5.87664e-16	1.31114e-14	ENSG00000047617.14	ANO2	chr12	protein_coding	anoctamin 2, calcium activated chloride channel
ENSG00000047936.9	17.1196	3.04358	0.469028	6.48912	8.63389e-11	9.36613e-10	ENSG00000047936.10	ROS1	chr6	protein_coding	ROS proto-oncogene 1 , receptor tyrosine kinase
ENSG00000049130.12	222.634	1.02399	0.164763	6.21496	5.13391e-10	4.9433e-09	ENSG00000049130.13	KITLG	chr12	protein_coding	KIT ligand
ENSG00000049249.7	56.1448	1.31996	0.365227	3.61407	0.000301425	0.000992592	ENSG00000049249.8	TNFRSF9	chr1	protein_coding	tumor necrosis factor receptor superfamily, member 9
ENSG00000050165.16	1391.04	1.87254	0.301191	6.21712	5.06372e-10	4.87998e-09	ENSG00000050165.17	DKK3	chr11	protein_coding	dickkopf WNT signaling pathway inhibitor 3
ENSG00000050767.14	58.845	1.00174	0.307322	3.25957	0.00111582	0.00324034	ENSG00000050767.15	COL23A1	chr5	protein_coding	collagen, type XXIII, alpha 1
ENSG00000051128.17	377.584	1.23928	0.206837	5.99159	2.07796e-09	1.80052e-08	ENSG00000051128.18	HOMER3	chr19	protein_coding	homer scaffolding protein 3
ENSG00000051180.15	74.2954	2.07728	0.181415	11.4504	2.34102e-30	2.79444e-28	ENSG00000051180.16	RAD51	chr15	protein_coding	RAD51 recombinase
ENSG00000051341.12	63.3432	2.8391	0.250078	11.3528	7.17865e-30	8.29937e-28	ENSG00000051341.13	POLQ	chr3	protein_coding	polymerase (DNA directed), theta
ENSG00000052850.5	0.946602	1.50327	0.503162	2.98765	0.00281135	0.00743004	ENSG00000052850.5	ALX4	chr11	protein_coding	ALX homeobox 4
ENSG00000053108.15	66.9126	4.71998	0.395578	11.9318	8.07645e-33	1.19752e-30	ENSG00000053108.16	FSTL4	chr5	protein_coding	follistatin-like 4
ENSG00000053524.10	22.9866	2.62106	0.330171	7.9385	2.04645e-15	4.26646e-14	ENSG00000053524.11	MCF2L2	chr3	protein_coding	MCF.2 cell line derived transforming sequence-like 2
ENSG00000053702.13	94.9434	1.22847	0.166922	7.35958	1.84493e-13	2.98009e-12	ENSG00000053702.14	NRIP2	chr12	protein_coding	nuclear receptor interacting protein 2
ENSG00000053747.14	864.323	2.48785	0.273242	9.10495	8.63048e-20	3.17074e-18	ENSG00000053747.15	LAMA3	chr18	protein_coding	laminin, alpha 3
ENSG00000054148.16	2262.93	1.04031	0.160756	6.47139	9.7103e-11	1.04447e-09	ENSG00000054148.17	PHPT1	chr9	protein_coding	phosphohistidine phosphatase 1
ENSG00000054179.10	109.509	1.27835	0.235885	5.41938	5.9807e-08	4.04153e-07	ENSG00000054179.11	ENTPD2	chr9	protein_coding	ectonucleoside triphosphate diphosphohydrolase 2
ENSG00000054356.12	2.31661	1.88334	0.456909	4.12191	3.75747e-05	0.000149724	ENSG00000054356.13	PTPRN	chr2	protein_coding	protein tyrosine phosphatase, receptor type, N
ENSG00000054392.11	360.183	1.10702	0.193779	5.7128	1.11134e-08	8.52391e-08	ENSG00000054392.12	HHAT	chr1	protein_coding	hedgehog acyltransferase
ENSG00000054690.12	127.018	1.38373	0.191693	7.21849	5.25685e-13	7.9044e-12	ENSG00000054690.13	PLEKHH1	chr14	protein_coding	pleckstrin homology domain containing, family H (with MyTH4 domain) member 1
ENSG00000055118.13	48.9882	2.89988	0.41246	7.0307	2.05498e-12	2.82527e-11	ENSG00000055118.14	KCNH2	chr7	protein_coding	potassium channel, voltage gated eag related subfamily H, member 2
ENSG00000055732.11	26.6368	1.21395	0.424667	2.85858	0.00425537	0.0107574	ENSG00000055732.12	MCOLN3	chr1	protein_coding	mucolipin 3
ENSG00000055813.5	8.44857	1.61157	0.303905	5.30288	1.13987e-07	7.31132e-07	ENSG00000055813.5	CCDC85A	chr2	protein_coding	coiled-coil domain containing 85A
ENSG00000056291.16	16.942	5.41877	0.621094	8.72455	2.67248e-18	8.18199e-17	ENSG00000056291.17	NPFFR2	chr4	protein_coding	neuropeptide FF receptor 2
ENSG00000057468.6	3.5139	2.18123	0.361421	6.03514	1.58827e-09	1.40568e-08	ENSG00000057468.6	MSH4	chr1	protein_coding	mutS homolog 4
ENSG00000058335.14	29.5636	2.57688	0.3704	6.95702	3.47554e-12	4.6078e-11	ENSG00000058335.15	RASGRF1	chr15	protein_coding	Ras protein-specific guanine nucleotide-releasing factor 1
ENSG00000059145.17	267.298	1.02893	0.135357	7.60162	2.92439e-14	5.31875e-13	ENSG00000059145.18	UNKL	chr16	protein_coding	unkempt family zinc finger-like
ENSG00000059588.8	732.659	1.47501	0.131813	11.1901	4.55665e-29	4.78303e-27	ENSG00000059588.9	TARBP1	chr1	protein_coding	TAR (HIV-1) RNA binding protein 1
ENSG00000060718.17	29.6868	2.50487	0.460213	5.44285	5.24359e-08	3.57633e-07	ENSG00000060718.18	COL11A1	chr1	protein_coding	collagen, type XI, alpha 1
ENSG00000060982.13	143.915	1.02733	0.195364	5.25854	1.452e-07	9.14483e-07	ENSG00000060982.14	BCAT1	chr12	protein_coding	branched chain amino-acid transaminase 1, cytosolic
ENSG00000061337.14	167.433	1.5933	0.174204	9.14615	5.90003e-20	2.21184e-18	ENSG00000061337.15	LZTS1	chr8	protein_coding	leucine zipper, putative tumor suppressor 1
ENSG00000061656.8	170.413	1.20876	0.200713	6.02234	1.71915e-09	1.51341e-08	ENSG00000061656.9	SPAG4	chr20	protein_coding	sperm associated antigen 4
ENSG00000062822.11	605.823	1.13057	0.103751	10.8969	1.19241e-27	1.07139e-25	ENSG00000062822.12	POLD1	chr19	protein_coding	polymerase (DNA directed), delta 1, catalytic subunit
ENSG00000063015.18	36.6252	4.87033	0.535404	9.09655	9.32506e-20	3.40699e-18	ENSG00000063015.19	SEZ6	chr17	protein_coding	seizure related 6 homolog (mouse)
ENSG00000064195.7	3.03418	1.89583	0.607905	3.11863	0.00181693	0.00501559	ENSG00000064195.7	DLX3	chr17	protein_coding	distal-less homeobox 3
ENSG00000064687.11	447.049	1.18006	0.191856	6.15078	7.71048e-10	7.19782e-09	ENSG00000064687.12	ABCA7	chr19	protein_coding	ATP-binding cassette, sub-family A (ABC1), member 7
ENSG00000064787.11	82.7383	2.41285	0.388318	6.2136	5.17842e-10	4.98035e-09	ENSG00000064787.12	BCAS1	chr20	protein_coding	breast carcinoma amplified sequence 1
ENSG00000065328.15	83.4884	2.85918	0.257467	11.1051	1.18533e-28	1.17344e-26	ENSG00000065328.16	MCM10	chr10	protein_coding	minichromosome maintenance complex component 10
ENSG00000065600.11	130.129	1.30579	0.11591	11.2656	1.94063e-29	2.15326e-27	ENSG00000065600.12	TMEM206	chr1	protein_coding	transmembrane protein 206
ENSG00000065833.8	960.469	1.16752	0.266448	4.38177	1.17717e-05	5.16978e-05	ENSG00000065833.8	ME1	chr6	protein_coding	malic enzyme 1, NADP(+)-dependent, cytosolic
ENSG00000066032.17	193.351	5.85517	0.705635	8.29774	1.06114e-16	2.61255e-15	ENSG00000066032.18	CTNNA2	chr2	protein_coding	catenin (cadherin-associated protein), alpha 2
ENSG00000066230.9	24.0709	2.05136	0.318871	6.4332	1.24942e-10	1.31988e-09	ENSG00000066230.10	SLC9A3	chr5	protein_coding	solute carrier family 9, subfamily A (NHE3, cation proton antiporter 3), member 3
ENSG00000066279.15	511.085	3.87205	0.260566	14.8602	5.97893e-50	3.95386e-47	ENSG00000066279.16	ASPM	chr1	protein_coding	asp (abnormal spindle) homolog, microcephaly associated (Drosophila)
ENSG00000066382.15	44.4416	1.5415	0.236073	6.52976	6.58753e-11	7.26056e-10	ENSG00000066382.16	MPPED2	chr11	protein_coding	metallophosphoesterase domain containing 2
ENSG00000066405.11	3.30895	1.60712	0.39737	4.04439	5.24587e-05	0.000203227	ENSG00000066405.12	CLDN18	chr3	protein_coding	claudin 18
ENSG00000067057.15	876.532	2.30453	0.329001	7.00463	2.47631e-12	3.35708e-11	ENSG00000067057.16	PFKP	chr10	protein_coding	phosphofructokinase, platelet
ENSG00000067225.16	4902.61	1.78937	0.234499	7.63062	2.33635e-14	4.32296e-13	ENSG00000067225.17	PKM	chr15	protein_coding	pyruvate kinase, muscle
ENSG00000067715.12	181.214	1.51788	0.371156	4.08959	4.32128e-05	0.000170342	ENSG00000067715.13	SYT1	chr12	protein_coding	synaptotagmin I
ENSG00000067798.12	133.211	1.9244	0.307203	6.26425	3.74621e-10	3.69756e-09	ENSG00000067798.13	NAV3	chr12	protein_coding	neuron navigator 3
ENSG00000068366.18	8013	2.2245	0.360232	6.17519	6.60824e-10	6.23577e-09	ENSG00000068366.19	ACSL4	chrX	protein_coding	acyl-CoA synthetase long-chain family member 4
ENSG00000068489.11	140.21	2.31222	0.192177	12.0317	2.41998e-33	3.75665e-31	ENSG00000068489.12	PRR11	chr17	protein_coding	proline rich 11
ENSG00000068985.4	10.8236	5.92244	0.991196	5.97505	2.30024e-09	1.98221e-08	ENSG00000068985.4	PAGE1	chrX	protein_coding	P antigen family, member 1 (prostate associated)
ENSG00000069011.14	122.556	5.70333	0.557271	10.2344	1.39068e-24	9.34607e-23	ENSG00000069011.15	PITX1	chr5	protein_coding	paired-like homeodomain 1
ENSG00000069188.15	85.0578	1.60924	0.35679	4.51033	6.47272e-06	2.99874e-05	ENSG00000069188.16	SDK2	chr17	protein_coding	sidekick cell adhesion molecule 2
ENSG00000069482.6	3.5408	1.77385	0.62823	2.82356	0.00474928	0.0118553	ENSG00000069482.6	GAL	chr11	protein_coding	galanin/GMAP prepropeptide
ENSG00000069696.6	27.0052	1.30787	0.220291	5.93703	2.9024e-09	2.45819e-08	ENSG00000069696.6	DRD4	chr11	protein_coding	dopamine receptor D4
ENSG00000069812.10	16.3568	2.6358	0.376265	7.00517	2.46689e-12	3.34568e-11	ENSG00000069812.11	HES2	chr1	protein_coding	hes family bHLH transcription factor 2
ENSG00000070019.4	130.107	2.94656	0.388349	7.58739	3.26416e-14	5.90424e-13	ENSG00000070019.4	GUCY2C	chr12	protein_coding	guanylate cyclase 2C
ENSG00000070182.16	55.4175	1.24886	0.261189	4.78142	1.74061e-06	8.97865e-06	ENSG00000070182.17	SPTB	chr14	protein_coding	spectrin, beta, erythrocytic
ENSG00000070371.14	499.869	1.37946	0.191456	7.20512	5.7994e-13	8.68072e-12	ENSG00000070371.15	CLTCL1	chr22	protein_coding	clathrin, heavy chain-like 1
ENSG00000070388.10	3.97163	1.68065	0.384692	4.36882	1.2492e-05	5.45928e-05	ENSG00000070388.11	FGF22	chr19	protein_coding	fibroblast growth factor 22
ENSG00000070601.8	102.9	1.41988	0.308243	4.60638	4.09738e-06	1.9732e-05	ENSG00000070601.9	FRMPD1	chr9	protein_coding	FERM and PDZ domain containing 1
ENSG00000070669.15	278.118	1.63836	0.302939	5.40822	6.3654e-08	4.27441e-07	ENSG00000070669.16	ASNS	chr7	protein_coding	asparagine synthetase (glutamine-hydrolyzing)
ENSG00000070731.8	152.116	1.13694	0.231769	4.9055	9.31911e-07	5.0647e-06	ENSG00000070731.9	ST6GALNAC2	chr17	protein_coding	ST6 (alpha-N-acetyl-neuraminyl-2,3-beta-galactosyl-1,3)-N-acetylgalactosaminide alpha-2,6-sialyltransferase 2
ENSG00000070808.14	20.8798	1.65898	0.392539	4.22629	2.37578e-05	9.84155e-05	ENSG00000070808.15	CAMK2A	chr5	protein_coding	calcium/calmodulin-dependent protein kinase II alpha
ENSG00000070814.16	1233.49	1.03102	0.102751	10.0341	1.07885e-23	6.4741e-22	ENSG00000070814.17	TCOF1	chr5	protein_coding	Treacher Collins-Franceschetti syndrome 1
ENSG00000070882.11	210.797	1.51328	0.197926	7.64568	2.07837e-14	3.87162e-13	ENSG00000070882.12	OSBPL3	chr7	protein_coding	oxysterol binding protein-like 3
ENSG00000070985.12	3.32887	2.89396	0.494933	5.84717	4.99993e-09	4.06898e-08	ENSG00000070985.13	TRPM5	chr11	protein_coding	transient receptor potential cation channel, subfamily M, member 5
ENSG00000071539.12	100.404	2.99258	0.20582	14.5398	6.77726e-48	3.44754e-45	ENSG00000071539.13	TRIP13	chr5	protein_coding	thyroid hormone receptor interactor 13
ENSG00000071859.13	2879.18	1.12438	0.144708	7.77	7.84882e-15	1.53291e-13	ENSG00000071859.14	FAM50A	chrX	protein_coding	family with sequence similarity 50, member A
ENSG00000072071.15	440.216	2.4332	0.293686	8.28502	1.18087e-16	2.88157e-15	ENSG00000072071.16	ADGRL1	chr19	protein_coding	adhesion G protein-coupled receptor L1
ENSG00000072274.11	2968.12	1.05304	0.170585	6.17311	6.69594e-10	6.31312e-09	ENSG00000072274.12	TFRC	chr3	protein_coding	transferrin receptor
ENSG00000072571.18	219.49	3.28984	0.238484	13.7948	2.73752e-43	9.528e-41	ENSG00000072571.19	HMMR	chr5	protein_coding	hyaluronan-mediated motility receptor (RHAMM)
ENSG00000072682.17	1093.19	1.51443	0.175146	8.64667	5.30224e-18	1.56255e-16	ENSG00000072682.18	P4HA2	chr5	protein_coding	prolyl 4-hydroxylase, alpha polypeptide II
ENSG00000072832.13	207.571	1.25189	0.261726	4.78321	1.72516e-06	8.90732e-06	ENSG00000072832.14	CRMP1	chr4	protein_coding	collapsin response mediator protein 1
ENSG00000073067.12	7.78767	2.26656	0.343816	6.59237	4.32864e-11	4.90327e-10	ENSG00000073067.13	CYP2W1	chr7	protein_coding	cytochrome P450, family 2, subfamily W, polypeptide 1
ENSG00000073111.12	798.833	2.27284	0.199582	11.388	4.79984e-30	5.64792e-28	ENSG00000073111.13	MCM2	chr3	protein_coding	minichromosome maintenance complex component 2
ENSG00000073282.11	29.0716	1.41001	0.292214	4.82525	1.39825e-06	7.3409e-06	ENSG00000073282.12	TP63	chr3	protein_coding	tumor protein p63
ENSG00000073670.12	20.3919	2.10794	0.28865	7.30274	2.81956e-13	4.41843e-12	ENSG00000073670.13	ADAM11	chr17	protein_coding	ADAM metallopeptidase domain 11
ENSG00000073792.14	381.369	1.97014	0.292384	6.73817	1.60396e-11	1.92574e-10	ENSG00000073792.15	IGF2BP2	chr3	protein_coding	insulin-like growth factor 2 mRNA binding protein 2
ENSG00000074181.7	1433.54	2.29867	0.178868	12.8512	8.4679e-38	1.76095e-35	ENSG00000074181.8	NOTCH3	chr19	protein_coding	notch 3
ENSG00000074211.12	177.257	5.75857	0.611569	9.41606	4.68336e-21	2.04835e-19	ENSG00000074211.13	PPP2R2C	chr4	protein_coding	protein phosphatase 2, regulatory subunit B, gamma
ENSG00000074219.12	631.326	1.46046	0.184972	7.89561	2.88906e-15	5.91863e-14	ENSG00000074219.13	TEAD2	chr19	protein_coding	TEA domain family member 2
ENSG00000074410.12	479.345	2.37152	0.446412	5.3124	1.08188e-07	6.97319e-07	ENSG00000074410.13	CA12	chr15	protein_coding	carbonic anhydrase XII
ENSG00000074803.16	56.818	2.3045	0.521323	4.42049	9.84766e-06	4.39601e-05	ENSG00000074803.17	SLC12A1	chr15	protein_coding	solute carrier family 12 (sodium/potassium/chloride transporter), member 1
ENSG00000075218.17	96.9803	3.15979	0.221512	14.2646	3.63496e-46	1.64644e-43	ENSG00000075218.18	GTSE1	chr22	protein_coding	G-2 and S-phase expressed 1
ENSG00000075290.7	2.3242	2.20761	0.653658	3.37731	0.000731981	0.00221497	ENSG00000075290.7	WNT8B	chr10	protein_coding	wingless-type MMTV integration site family, member 8B
ENSG00000075461.5	97.9593	3.54615	0.49016	7.23469	4.66599e-13	7.08686e-12	ENSG00000075461.5	CACNG4	chr17	protein_coding	calcium channel, voltage-dependent, gamma subunit 4
ENSG00000075702.15	153.728	2.31364	0.162518	14.2362	5.46427e-46	2.40901e-43	ENSG00000075702.16	WDR62	chr19	protein_coding	WD repeat domain 62
ENSG00000076003.4	838.815	1.66965	0.149024	11.2039	3.90273e-29	4.1627e-27	ENSG00000076003.4	MCM6	chr2	protein_coding	minichromosome maintenance complex component 6
ENSG00000076382.15	769.468	1.09611	0.168721	6.49661	8.2152e-11	8.95895e-10	ENSG00000076382.16	SPAG5	chr17	protein_coding	sperm associated antigen 5
ENSG00000076706.13	1927.98	1.66259	0.184533	9.00972	2.0658e-19	7.29491e-18	ENSG00000076706.14	MCAM	chr11	protein_coding	melanoma cell adhesion molecule
ENSG00000077080.8	4.50667	1.16761	0.331857	3.5184	0.000434164	0.00138327	ENSG00000077080.9	ACTL6B	chr7	protein_coding	actin-like 6B
ENSG00000077152.8	208.161	3.16399	0.200009	15.8192	2.29305e-56	2.91614e-53	ENSG00000077152.9	UBE2T	chr1	protein_coding	ubiquitin-conjugating enzyme E2T
ENSG00000077264.13	62.9267	2.77531	0.414553	6.69471	2.16098e-11	2.55645e-10	ENSG00000077264.14	PAK3	chrX	protein_coding	p21 protein (Cdc42/Rac)-activated kinase 3
ENSG00000077279.15	5.7716	1.75682	0.46107	3.81031	0.000138793	0.000491349	ENSG00000077279.16	DCX	chrX	protein_coding	doublecortin
ENSG00000077327.14	1.79321	1.87233	0.483304	3.87402	0.000107055	0.000388764	ENSG00000077327.15	SPAG6	chr10	protein_coding	sperm associated antigen 6
ENSG00000077522.11	108.03	3.41006	0.365076	9.3407	9.57017e-21	3.95547e-19	ENSG00000077522.12	ACTN2	chr1	protein_coding	actinin, alpha 2
ENSG00000077616.9	58.2179	1.24129	0.293073	4.23542	2.28128e-05	9.48096e-05	ENSG00000077616.10	NAALAD2	chr11	protein_coding	N-acetylated alpha-linked acidic dipeptidase 2
ENSG00000077935.15	21.2786	3.39926	0.373119	9.11041	8.20729e-20	3.02198e-18	ENSG00000077935.16	SMC1B	chr22	protein_coding	structural maintenance of chromosomes 1B
ENSG00000078018.18	735.851	1.76913	0.271849	6.50777	7.62759e-11	8.34567e-10	ENSG00000078018.19	MAP2	chr2	protein_coding	microtubule-associated protein 2
ENSG00000078098.12	53.6617	2.00586	0.318837	6.29119	3.15035e-10	3.15559e-09	ENSG00000078098.13	FAP	chr2	protein_coding	fibroblast activation protein, alpha
ENSG00000078399.14	2.65859	1.86886	0.433704	4.30908	1.63935e-05	7.00776e-05	ENSG00000078399.15	HOXA9	chr7	protein_coding	homeobox A9
ENSG00000078699.20	545.553	1.11183	0.106432	10.4464	1.52123e-25	1.10306e-23	ENSG00000078699.21	CBFA2T2	chr20	protein_coding	core-binding factor, runt domain, alpha subunit 2; translocated to, 2
ENSG00000078898.6	158.328	3.4347	0.533234	6.44127	1.18481e-10	1.25604e-09	ENSG00000078898.6	BPIFB2	chr20	protein_coding	BPI fold containing family B, member 2
ENSG00000078900.13	84.069	3.53167	0.310848	11.3614	6.50846e-30	7.57754e-28	ENSG00000078900.14	TP73	chr1	protein_coding	tumor protein p73
ENSG00000079101.15	8.16922	2.30257	0.368704	6.24504	4.23682e-10	4.13856e-09	ENSG00000079101.16	CLUL1	chr18	protein_coding	clusterin-like 1 (retinal)
ENSG00000079112.8	28.286	3.66718	0.529838	6.92132	4.47446e-12	5.81328e-11	ENSG00000079112.9	CDH17	chr8	protein_coding	cadherin 17, LI cadherin (liver-intestine)
ENSG00000079215.12	226.009	1.07465	0.244549	4.3944	1.11077e-05	4.90094e-05	ENSG00000079215.13	SLC1A3	chr5	protein_coding	solute carrier family 1 (glial high affinity glutamate transporter), member 3
ENSG00000079393.19	1.45956	2.62423	0.639292	4.10489	4.04503e-05	0.000160179	ENSG00000079393.20	DUSP13	chr10	protein_coding	dual specificity phosphatase 13
ENSG00000079462.6	437.358	1.70405	0.17485	9.7458	1.92261e-22	9.8713e-21	ENSG00000079462.7	PAFAH1B3	chr19	protein_coding	platelet-activating factor acetylhydrolase 1b, catalytic subunit 3 (29kDa)
ENSG00000079482.12	69.8825	1.1649	0.20471	5.69048	1.26686e-08	9.61413e-08	ENSG00000079482.12	OPHN1	chrX	protein_coding	oligophrenin 1
ENSG00000079689.12	401.853	2.25769	0.349839	6.4535	1.09296e-10	1.16426e-09	ENSG00000079689.13	SCGN	chr6	protein_coding	secretagogin, EF-hand calcium binding protein
ENSG00000080511.3	3.69314	4.31252	0.68216	6.32186	2.58435e-10	2.63415e-09	ENSG00000080511.3	RDH8	chr19	protein_coding	retinol dehydrogenase 8 (all-trans)
ENSG00000080573.6	1736.74	1.17853	0.267	4.41396	1.01496e-05	4.51983e-05	ENSG00000080573.6	COL5A3	chr19	protein_coding	collagen, type V, alpha 3
ENSG00000080644.14	3.63791	2.85117	0.512374	5.56463	2.62704e-08	1.89457e-07	ENSG00000080644.15	CHRNA3	chr15	protein_coding	cholinergic receptor, nicotinic, alpha 3 (neuronal)
ENSG00000080839.10	165.36	1.19717	0.149931	7.98478	1.40778e-15	2.98769e-14	ENSG00000080839.11	RBL1	chr20	protein_coding	retinoblastoma-like 1
ENSG00000080986.11	165.243	3.10753	0.211375	14.7015	6.30237e-49	3.65593e-46	ENSG00000080986.12	NDC80	chr18	protein_coding	NDC80 kinetochore complex component
ENSG00000081051.6	432.87	1.44341	0.317025	4.55297	5.28932e-06	2.48814e-05	ENSG00000081051.7	AFP	chr4	protein_coding	alpha-fetoprotein
ENSG00000081148.11	6.98536	1.18191	0.222457	5.31298	1.07847e-07	6.95527e-07	ENSG00000081148.11	IMPG2	chr3	protein_coding	interphotoreceptor matrix proteoglycan 2
ENSG00000081181.6	141.135	1.35692	0.291663	4.65235	3.28172e-06	1.61042e-05	ENSG00000081181.7	ARG2	chr14	protein_coding	arginase 2
ENSG00000081248.9	3.25392	2.66581	0.387934	6.87181	6.33941e-12	8.08067e-11	ENSG00000081248.10	CACNA1S	chr1	protein_coding	calcium channel, voltage-dependent, L type, alpha 1S subunit
ENSG00000081760.15	525.904	1.1102	0.161664	6.86734	6.54122e-12	8.30589e-11	ENSG00000081760.16	AACS	chr12	protein_coding	acetoacetyl-CoA synthetase
ENSG00000081842.16	7.60942	2.46873	0.549425	4.4933	7.01266e-06	3.2254e-05	ENSG00000081842.17	PCDHA6	chr5	protein_coding	protocadherin alpha 6
ENSG00000081853.14	110.014	1.7725	0.29473	6.01397	1.81037e-09	1.58528e-08	ENSG00000081853.14	PCDHGA2	chr5	protein_coding	protocadherin gamma subfamily A, 2
ENSG00000082126.16	1.70786	1.21956	0.332354	3.66945	0.000243075	0.000817129	ENSG00000082126.17	MPP4	chr2	protein_coding	membrane protein, palmitoylated 4 (MAGUK p55 subfamily member 4)
ENSG00000082196.19	438.113	3.46998	0.357686	9.70119	2.97989e-22	1.48837e-20	ENSG00000082196.20	C1QTNF3	chr5	protein_coding	C1q and tumor necrosis factor related protein 3
ENSG00000082497.10	17.9334	1.01961	0.285882	3.56653	0.000361741	0.00117115	ENSG00000082497.11	SERTAD4	chr1	protein_coding	SERTA domain containing 4
ENSG00000082684.13	122.932	2.35303	0.165845	14.1881	1.08485e-45	4.59879e-43	ENSG00000082684.14	SEMA5B	chr3	protein_coding	sema domain, seven thrombospondin repeats (type 1 and type 1-like), transmembrane domain (TM) and short cytoplasmic domain, (semaphorin) 5B
ENSG00000083067.21	37.513	1.55297	0.351173	4.42223	9.76875e-06	4.36609e-05	ENSG00000083067.22	TRPM3	chr9	protein_coding	transient receptor potential cation channel, subfamily M, member 3
ENSG00000083454.20	36.1574	1.26551	0.370236	3.41813	0.000630525	0.00193488	ENSG00000083454.21	P2RX5	chr17	protein_coding	purinergic receptor P2X, ligand gated ion channel, 5
ENSG00000083720.11	175.853	1.92565	0.304754	6.31871	2.63758e-10	2.6826e-09	ENSG00000083720.12	OXCT1	chr5	protein_coding	3-oxoacid CoA transferase 1
ENSG00000083857.12	5084.7	1.22277	0.216116	5.65791	1.53224e-08	1.1439e-07	ENSG00000083857.13	FAT1	chr4	protein_coding	FAT atypical cadherin 1
ENSG00000084774.12	958.875	1.17031	0.11766	9.94653	2.61134e-23	1.45986e-21	ENSG00000084774.13	CAD	chr2	protein_coding	carbamoyl-phosphate synthetase 2, aspartate transcarbamylase, and dihydroorotase
ENSG00000085276.16	200.937	1.17566	0.183725	6.39904	1.56355e-10	1.63397e-09	ENSG00000085276.17	MECOM	chr3	protein_coding	MDS1 and EVI1 complex locus
ENSG00000085831.14	324.411	3.30991	0.30229	10.9494	6.68612e-28	6.19262e-26	ENSG00000085831.15	TTC39A	chr1	protein_coding	tetratricopeptide repeat domain 39A
ENSG00000085840.11	98.0685	2.93514	0.246465	11.909	1.06293e-32	1.53901e-30	ENSG00000085840.12	ORC1	chr1	protein_coding	origin recognition complex, subunit 1
ENSG00000085999.10	55.8624	3.28254	0.271472	12.0916	1.16938e-33	1.87696e-31	ENSG00000085999.11	RAD54L	chr1	protein_coding	RAD54-like (S. cerevisiae)
ENSG00000086015.19	926.095	1.04544	0.117024	8.93356	4.12517e-19	1.3961e-17	ENSG00000086015.20	MAST2	chr1	protein_coding	microtubule associated serine/threonine kinase 2
ENSG00000086159.11	39.4998	1.65464	0.490507	3.37333	0.000742651	0.00224479	ENSG00000086159.12	AQP6	chr12	protein_coding	aquaporin 6, kidney specific
ENSG00000086717.17	3.7543	1.94188	0.372426	5.21413	1.8468e-07	1.14118e-06	ENSG00000086717.18	PPEF1	chrX	protein_coding	protein phosphatase, EF-hand calcium binding domain 1
ENSG00000086991.11	41.8038	3.11127	0.210844	14.7563	2.80392e-49	1.68567e-46	ENSG00000086991.12	NOX4	chr11	protein_coding	NADPH oxidase 4
ENSG00000087250.7	39.8444	5.12004	0.614408	8.3333	7.86221e-17	1.97241e-15	ENSG00000087250.8	MT3	chr16	protein_coding	metallothionein 3
ENSG00000087494.14	48.4961	2.12324	0.398818	5.32384	1.016e-07	6.5845e-07	ENSG00000087494.15	PTHLH	chr12	protein_coding	parathyroid hormone-like hormone
ENSG00000087510.6	13.3476	1.20033	0.482575	2.48734	0.0128702	0.0286375	ENSG00000087510.6	TFAP2C	chr20	protein_coding	transcription factor AP-2 gamma (activating enhancer binding protein 2 gamma)
ENSG00000087586.16	417.535	2.46147	0.188483	13.0594	5.61734e-39	1.36572e-36	ENSG00000087586.17	AURKA	chr20	protein_coding	aurora kinase A
ENSG00000088002.10	63.1727	2.84039	0.450415	6.30617	2.86023e-10	2.89127e-09	ENSG00000088002.11	SULT2B1	chr19	protein_coding	sulfotransferase family, cytosolic, 2B, member 1
ENSG00000088305.17	65.6343	1.24683	0.170596	7.30865	2.69836e-13	4.2446e-12	ENSG00000088305.18	DNMT3B	chr20	protein_coding	DNA (cytosine-5-)-methyltransferase 3 beta
ENSG00000088325.14	737.006	1.99643	0.183407	10.8853	1.35521e-27	1.21108e-25	ENSG00000088325.15	TPX2	chr20	protein_coding	TPX2, microtubule-associated
ENSG00000088340.14	44.477	1.93494	0.324593	5.96112	2.50518e-09	2.14484e-08	ENSG00000088340.15	FER1L4	chr20	unitary_pseudogene	fer-1-like family member 4, pseudogene (functional)
ENSG00000088367.19	1895.83	1.30294	0.319492	4.07816	4.5393e-05	0.000178129	ENSG00000088367.20	EPB41L1	chr20	protein_coding	erythrocyte membrane protein band 4.1-like 1
ENSG00000088538.12	13.6195	2.31889	0.312692	7.41588	1.20821e-13	2.00449e-12	ENSG00000088538.12	DOCK3	chr3	protein_coding	dedicator of cytokinesis 3
ENSG00000088726.14	23.8054	2.79701	0.434756	6.43351	1.24693e-10	1.31766e-09	ENSG00000088726.15	TMEM40	chr3	protein_coding	transmembrane protein 40
ENSG00000088836.11	44.6342	2.577	0.327185	7.8763	3.37229e-15	6.84078e-14	ENSG00000088836.12	SLC4A11	chr20	protein_coding	solute carrier family 4, sodium borate transporter, member 11
ENSG00000088882.7	71.2315	2.10665	0.280178	7.51896	5.52122e-14	9.66432e-13	ENSG00000088882.7	CPXM1	chr20	protein_coding	carboxypeptidase X (M14 family), member 1
ENSG00000088992.16	753.816	2.80335	0.324126	8.64895	5.1975e-18	1.53306e-16	ENSG00000088992.17	TESC	chr12	protein_coding	tescalcin
ENSG00000089101.16	2.51968	1.98214	0.436538	4.54059	5.60969e-06	2.62651e-05	ENSG00000089101.17	CFAP61	chr20	protein_coding	cilia and flagella associated protein 61
ENSG00000089199.8	5.6993	1.93799	0.50729	3.82028	0.000133299	0.000473673	ENSG00000089199.9	CHGB	chr20	protein_coding	chromogranin B
ENSG00000089351.13	1397.23	1.48062	0.160481	9.22619	2.80438e-20	1.09477e-18	ENSG00000089351.14	GRAMD1A	chr19	protein_coding	GRAM domain containing 1A
ENSG00000089558.7	10.5125	1.88922	0.275034	6.86903	6.46411e-12	8.22693e-11	ENSG00000089558.8	KCNH4	chr17	protein_coding	potassium channel, voltage gated eag related subfamily H, member 4
ENSG00000089685.13	448.915	3.72584	0.224887	16.5676	1.19454e-61	3.29146e-58	ENSG00000089685.14	BIRC5	chr17	protein_coding	baculoviral IAP repeat containing 5
ENSG00000089723.8	82.8872	1.82794	0.180276	10.1397	3.68339e-24	2.34214e-22	ENSG00000089723.9	OTUB2	chr14	protein_coding	OTU deubiquitinase, ubiquitin aldehyde binding 2
ENSG00000089820.14	931.544	1.00312	0.203441	4.93075	8.19149e-07	4.4977e-06	ENSG00000089820.15	ARHGAP4	chrX	protein_coding	Rho GTPase activating protein 4
ENSG00000090097.19	788.493	1.04132	0.132447	7.8622	3.77444e-15	7.61451e-14	ENSG00000090097.20	PCBP4	chr3	protein_coding	poly(rC) binding protein 4
ENSG00000090382.5	6176.26	1.6779	0.359783	4.66364	3.10661e-06	1.5329e-05	ENSG00000090382.6	LYZ	chr12	protein_coding	lysozyme
ENSG00000090402.6	1.40624	3.28039	0.77314	4.24294	2.20609e-05	9.19505e-05	ENSG00000090402.7	SI	chr3	protein_coding	sucrase-isomaltase (alpha-glucosidase)
ENSG00000090889.11	238.735	3.78532	0.227171	16.6629	2.43875e-62	8.95969e-59	ENSG00000090889.11	KIF4A	chrX	protein_coding	kinesin family member 4A
ENSG00000090932.9	0.806205	1.69851	0.566529	2.9981	0.00271666	0.00720281	ENSG00000090932.10	DLL3	chr19	protein_coding	delta-like 3 (Drosophila)
ENSG00000091128.11	5.82421	1.68655	0.256113	6.58517	4.54355e-11	5.1344e-10	ENSG00000091128.12	LAMB4	chr7	protein_coding	laminin, beta 4
ENSG00000091129.18	414.496	2.98066	0.429614	6.93799	3.97724e-12	5.21856e-11	ENSG00000091129.19	NRCAM	chr7	protein_coding	neuronal cell adhesion molecule
ENSG00000091138.11	31.0749	1.2457	0.388589	3.2057	0.00134734	0.0038372	ENSG00000091138.12	SLC26A3	chr7	protein_coding	solute carrier family 26 (anion exchanger), member 3
ENSG00000091409.13	2132.69	1.59669	0.168483	9.47689	2.61974e-21	1.17374e-19	ENSG00000091409.14	ITGA6	chr2	protein_coding	integrin, alpha 6
ENSG00000091482.5	24.5221	3.09425	0.465456	6.64778	2.97553e-11	3.44972e-10	ENSG00000091482.5	SMPX	chrX	protein_coding	small muscle protein, X-linked
ENSG00000091651.7	67.5211	2.56713	0.234554	10.9447	7.04408e-28	6.50594e-26	ENSG00000091651.8	ORC6	chr16	protein_coding	origin recognition complex, subunit 6
ENSG00000091879.12	282.488	1.43265	0.203849	7.02797	2.09565e-12	2.87999e-11	ENSG00000091879.13	ANGPT2	chr8	protein_coding	angiopoietin 2
ENSG00000091972.17	98.2324	2.02058	0.193692	10.4319	1.77249e-25	1.27685e-23	ENSG00000091972.18	CD200	chr3	protein_coding	CD200 molecule
ENSG00000091986.14	844.59	1.75332	0.30711	5.7091	1.13578e-08	8.68916e-08	ENSG00000091986.15	CCDC80	chr3	protein_coding	coiled-coil domain containing 80
ENSG00000092445.10	310.807	1.82264	0.27974	6.51549	7.24528e-11	7.94051e-10	ENSG00000092445.11	TYRO3	chr15	protein_coding	TYRO3 protein tyrosine kinase
ENSG00000092470.10	162.133	2.12559	0.186571	11.393	4.53229e-30	5.35215e-28	ENSG00000092470.11	WDR76	chr15	protein_coding	WD repeat domain 76
ENSG00000092853.12	46.2034	2.78552	0.273338	10.1908	2.18073e-24	1.42221e-22	ENSG00000092853.13	CLSPN	chr1	protein_coding	claspin
ENSG00000093009.8	136.288	2.93924	0.238997	12.2982	9.25617e-35	1.59404e-32	ENSG00000093009.9	CDC45	chr22	protein_coding	cell division cycle 45
ENSG00000094804.8	273.334	2.9511	0.228129	12.9361	2.81646e-38	6.25007e-36	ENSG00000094804.9	CDC6	chr17	protein_coding	cell division cycle 6
ENSG00000094975.12	1185.95	1.17727	0.125272	9.39773	5.57543e-21	2.39357e-19	ENSG00000094975.13	SUCO	chr1	protein_coding	SUN domain containing ossification factor
ENSG00000095002.11	501.591	1.29563	0.115963	11.1728	5.54115e-29	5.77975e-27	ENSG00000095002.12	MSH2	chr2	protein_coding	mutS homolog 2
ENSG00000095397.12	219.976	1.26593	0.157323	8.04671	8.50518e-16	1.85382e-14	ENSG00000095397.13	DFNB31	chr9	protein_coding	deafness, autosomal recessive 31
ENSG00000095587.8	7.79463	1.25713	0.247246	5.08454	3.68513e-07	2.15129e-06	ENSG00000095587.8	TLL2	chr10	protein_coding	tolloid-like 2
ENSG00000095970.15	134.113	1.29455	0.29132	4.44372	8.84149e-06	3.98778e-05	ENSG00000095970.16	TREM2	chr6	protein_coding	triggering receptor expressed on myeloid cells 2
ENSG00000096088.15	55.3502	6.07232	0.672743	9.02621	1.7772e-19	6.32541e-18	ENSG00000096088.16	PGC	chr6	protein_coding	progastricsin (pepsinogen C)
ENSG00000097046.11	108.528	1.94724	0.207757	9.37269	7.07091e-21	2.97834e-19	ENSG00000097046.12	CDC7	chr1	protein_coding	cell division cycle 7
ENSG00000099282.8	511.216	1.17236	0.208402	5.6255	1.84967e-08	1.36547e-07	ENSG00000099282.9	TSPAN15	chr10	protein_coding	tetraspanin 15
ENSG00000099308.9	904.544	1.01971	0.134226	7.59699	3.03103e-14	5.5006e-13	ENSG00000099308.10	MAST3	chr19	protein_coding	microtubule associated serine/threonine kinase 3
ENSG00000099399.5	33.916	9.05652	1.00723	8.99153	2.43814e-19	8.52191e-18	ENSG00000099399.5	MAGEB2	chrX	protein_coding	melanoma antigen family B2
ENSG00000099812.7	191.665	2.94957	0.568327	5.18992	2.10386e-07	1.28513e-06	ENSG00000099812.8	MISP	chr19	protein_coding	mitotic spindle positioning
ENSG00000099822.2	53.0222	3.54359	0.329258	10.7624	5.18275e-27	4.3828e-25	ENSG00000099822.2	HCN2	chr19	protein_coding	hyperpolarization activated cyclic nucleotide gated potassium channel 2
ENSG00000099869.7	38.8217	1.61195	0.486433	3.31382	0.000920311	0.00272378	ENSG00000099869.7	IGF2-AS	chr11	antisense	IGF2 antisense RNA
ENSG00000099953.8	384.757	3.60543	0.293366	12.2899	1.02653e-34	1.74959e-32	ENSG00000099953.9	MMP11	chr22	protein_coding	matrix metallopeptidase 11
ENSG00000099958.13	365.637	1.62506	0.282751	5.74731	9.06748e-09	7.05949e-08	ENSG00000099958.14	DERL3	chr22	protein_coding	derlin 3
ENSG00000099994.10	555.242	1.55886	0.305074	5.10977	3.22551e-07	1.90178e-06	ENSG00000099994.10	SUSD2	chr22	protein_coding	sushi domain containing 2
ENSG00000100033.15	1017.54	1.96023	0.43722	4.48338	7.34698e-06	3.36605e-05	ENSG00000100033.16	PRODH	chr22	protein_coding	proline dehydrogenase (oxidase) 1
ENSG00000100036.12	58.8935	1.33514	0.165902	8.04775	8.43276e-16	1.83965e-14	ENSG00000100036.12	SLC35E4	chr22	protein_coding	solute carrier family 35, member E4
ENSG00000100097.10	4898.06	1.05333	0.217045	4.85306	1.21569e-06	6.4521e-06	ENSG00000100097.11	LGALS1	chr22	protein_coding	lectin, galactoside-binding, soluble, 1
ENSG00000100156.9	10.3724	1.02925	0.228582	4.50276	6.7077e-06	3.09892e-05	ENSG00000100156.10	SLC16A8	chr22	protein_coding	solute carrier family 16 (monocarboxylate transporter), member 8
ENSG00000100162.13	135.37	3.21839	0.226212	14.2273	6.20331e-46	2.69885e-43	ENSG00000100162.14	CENPM	chr22	protein_coding	centromere protein M
ENSG00000100167.18	36.7022	3.10863	0.284756	10.9168	9.57883e-28	8.67737e-26	ENSG00000100167.19	2019-09-03	chr22	protein_coding	septin 3
ENSG00000100191.5	6.40071	1.20536	0.287636	4.19058	2.78237e-05	0.000113762	ENSG00000100191.5	SLC5A4	chr22	protein_coding	solute carrier family 5 (glucose activated ion channel), member 4
ENSG00000100196.9	877.831	1.2661	0.222049	5.70188	1.18492e-08	9.0379e-08	ENSG00000100196.10	KDELR3	chr22	protein_coding	KDEL (Lys-Asp-Glu-Leu) endoplasmic reticulum protein retention receptor 3
ENSG00000100206.8	12.6163	2.39526	0.32648	7.33662	2.19063e-13	3.4975e-12	ENSG00000100206.9	DMC1	chr22	protein_coding	DNA meiotic recombinase 1
ENSG00000100218.10	13.2457	1.80736	0.296725	6.09104	1.12182e-09	1.01569e-08	ENSG00000100218.11	RSPH14	chr22	protein_coding	radial spoke head 14 homolog (Chlamydomonas)
ENSG00000100241.19	1591.13	1.03207	0.13822	7.46684	8.21418e-14	1.39929e-12	ENSG00000100241.20	SBF1	chr22	protein_coding	SET binding factor 1
ENSG00000100253.11	9.84486	2.48147	0.425638	5.83	5.54273e-09	4.47656e-08	ENSG00000100253.12	MIOX	chr22	protein_coding	myo-inositol oxygenase
ENSG00000100290.2	40.7038	1.5769	0.307448	5.129	2.91292e-07	1.73261e-06	ENSG00000100290.2	BIK	chr22	protein_coding	BCL2-interacting killer (apoptosis-inducing)
ENSG00000100297.14	1685.29	1.33489	0.143381	9.31008	1.27739e-20	5.20799e-19	ENSG00000100297.15	MCM5	chr22	protein_coding	minichromosome maintenance complex component 5
ENSG00000100302.6	46.2682	3.01359	0.199981	15.0694	2.57524e-51	1.93523e-48	ENSG00000100302.6	RASD2	chr22	protein_coding	RASD family, member 2
ENSG00000100311.15	546.426	1.09763	0.164783	6.66107	2.71833e-11	3.17043e-10	ENSG00000100311.16	PDGFB	chr22	protein_coding	platelet-derived growth factor beta polypeptide
ENSG00000100321.13	446.191	1.05289	0.265485	3.96593	7.31117e-05	0.000274771	ENSG00000100321.14	SYNGR1	chr22	protein_coding	synaptogyrin 1
ENSG00000100346.16	10.3665	1.13068	0.4083	2.76923	0.00561893	0.01375	ENSG00000100346.17	CACNA1I	chr22	protein_coding	calcium channel, voltage-dependent, T type, alpha 1I subunit
ENSG00000100373.8	129.33	4.95645	0.530007	9.35168	8.62636e-21	3.58781e-19	ENSG00000100373.9	UPK3A	chr22	protein_coding	uroplakin 3A
ENSG00000100379.16	423.585	1.94157	0.253266	7.66613	1.77269e-14	3.33224e-13	ENSG00000100379.17	KCTD17	chr22	protein_coding	potassium channel tetramerization domain containing 17
ENSG00000100399.14	227.257	1.03633	0.259723	3.99013	6.60363e-05	0.0002506	ENSG00000100399.15	CHADL	chr22	protein_coding	chondroadherin-like
ENSG00000100473.14	128.965	4.34041	0.383261	11.3249	9.874e-30	1.12581e-27	ENSG00000100473.15	COCH	chr14	protein_coding	cochlin
ENSG00000100479.11	121.02	1.47741	0.183001	8.07326	6.84448e-16	1.50976e-14	ENSG00000100479.12	POLE2	chr14	protein_coding	polymerase (DNA directed), epsilon 2, accessory subunit
ENSG00000100490.8	25.0149	1.07922	0.232529	4.64122	3.46364e-06	1.69191e-05	ENSG00000100490.9	CDKL1	chr14	protein_coding	cyclin-dependent kinase-like 1 (CDC2-related kinase)
ENSG00000100526.18	172.753	3.63789	0.206204	17.6422	1.16845e-69	7.72698e-66	ENSG00000100526.19	CDKN3	chr14	protein_coding	cyclin-dependent kinase inhibitor 3
ENSG00000100604.11	3.88726	3.31018	0.468711	7.0623	1.63764e-12	2.28765e-11	ENSG00000100604.12	CHGA	chr14	protein_coding	chromogranin A
ENSG00000100625.8	27.5625	3.14396	0.332765	9.44798	3.45419e-21	1.52895e-19	ENSG00000100625.8	SIX4	chr14	protein_coding	SIX homeobox 4
ENSG00000100629.15	75.5326	1.00537	0.195323	5.14724	2.64349e-07	1.58576e-06	ENSG00000100629.16	CEP128	chr14	protein_coding	centrosomal protein 128kDa
ENSG00000100739.9	25.6156	3.07587	0.335691	9.1628	5.05676e-20	1.90869e-18	ENSG00000100739.10	BDKRB1	chr14	protein_coding	bradykinin receptor B1
ENSG00000100767.14	497.634	1.63464	0.343036	4.76522	1.8865e-06	9.64396e-06	ENSG00000100767.15	PAPLN	chr14	protein_coding	papilin, proteoglycan-like sulfated glycoprotein
ENSG00000100867.13	2780.79	1.73397	0.46488	3.72994	0.000191523	0.000658902	ENSG00000100867.14	DHRS2	chr14	protein_coding	dehydrogenase/reductase (SDR family) member 2
ENSG00000100968.12	199.018	1.22023	0.180828	6.748	1.49898e-11	1.8056e-10	ENSG00000100968.13	NFATC4	chr14	protein_coding	nuclear factor of activated T-cells, cytoplasmic, calcineurin-dependent 4
ENSG00000100985.7	379.591	1.51881	0.337677	4.49782	6.86551e-06	3.1652e-05	ENSG00000100985.7	MMP9	chr20	protein_coding	matrix metallopeptidase 9
ENSG00000100987.13	8.3488	2.09726	0.408633	5.13238	2.861e-07	1.70418e-06	ENSG00000100987.14	VSX1	chr20	protein_coding	visual system homeobox 1
ENSG00000100994.10	2515.04	1.53929	0.154594	9.95698	2.35099e-23	1.33337e-21	ENSG00000100994.11	PYGB	chr20	protein_coding	phosphorylase, glycogen; brain
ENSG00000101003.9	193.746	2.51701	0.211568	11.8969	1.22773e-32	1.75736e-30	ENSG00000101003.9	GINS1	chr20	protein_coding	GINS complex subunit 1 (Psf1 homolog)
ENSG00000101057.14	333.009	3.87412	0.244024	15.876	9.29247e-57	1.33589e-53	ENSG00000101057.15	MYBL2	chr20	protein_coding	v-myb avian myeloblastosis viral oncogene homolog-like 2
ENSG00000101104.11	454.377	1.05806	0.19556	5.41042	6.2876e-08	4.2299e-07	ENSG00000101104.12	PABPC1L	chr20	protein_coding	poly(A) binding protein, cytoplasmic 1-like
ENSG00000101134.10	54.0284	1.11859	0.285056	3.92411	8.70522e-05	0.000322327	ENSG00000101134.11	DOK5	chr20	protein_coding	docking protein 5
ENSG00000101144.11	3.62201	1.62375	0.510777	3.17898	0.00147793	0.00416712	ENSG00000101144.12	BMP7	chr20	protein_coding	bone morphogenetic protein 7
ENSG00000101210.9	3221.91	4.51474	0.51767	8.72128	2.7508e-18	8.39846e-17	ENSG00000101210.10	EEF1A2	chr20	protein_coding	eukaryotic translation elongation factor 1 alpha 2
ENSG00000101222.11	5.89078	1.35384	0.297118	4.55658	5.19945e-06	2.449e-05	ENSG00000101222.12	SPEF1	chr20	protein_coding	sperm flagellar 1
ENSG00000101276.13	64.1591	1.81418	0.296217	6.1245	9.09705e-10	8.37633e-09	ENSG00000101276.14	SLC52A3	chr20	protein_coding	solute carrier family 52 (riboflavin transporter), member 3
ENSG00000101278.6	4.01823	1.38003	0.305287	4.52045	6.17094e-06	2.86939e-05	ENSG00000101278.6	RPS10L	chr20	processed_pseudogene	--
ENSG00000101298.12	44.8101	1.37783	0.246248	5.59529	2.20255e-08	1.60802e-07	ENSG00000101298.13	SNPH	chr20	protein_coding	syntaphilin
ENSG00000101311.14	119.776	2.03416	0.377945	5.38215	7.36008e-08	4.88677e-07	ENSG00000101311.15	FERMT1	chr20	protein_coding	fermitin family member 1
ENSG00000101342.8	69.3053	2.26981	0.261736	8.67212	4.24139e-18	1.26801e-16	ENSG00000101342.9	TLDC2	chr20	protein_coding	TBC/LysM-associated domain containing 2
ENSG00000101412.12	502.99	3.68621	0.259621	14.1985	9.36594e-46	4.02188e-43	ENSG00000101412.12	E2F1	chr20	protein_coding	E2F transcription factor 1
ENSG00000101443.16	297.331	1.61741	0.493403	3.27808	0.00104517	0.00305612	ENSG00000101443.17	WFDC2	chr20	protein_coding	WAP four-disulfide core domain 2
ENSG00000101447.12	377.631	2.69496	0.210791	12.785	1.98944e-37	4.08576e-35	ENSG00000101447.13	FAM83D	chr20	protein_coding	family with sequence similarity 83, member D
ENSG00000101463.5	8.36399	1.88233	0.503074	3.74166	0.000182809	0.000632346	ENSG00000101463.5	SYNDIG1	chr20	protein_coding	synapse differentiation inducing 1
ENSG00000101464.9	856.649	1.0887	0.0932681	11.6728	1.75602e-31	2.31326e-29	ENSG00000101464.10	PIGU	chr20	protein_coding	phosphatidylinositol glycan anchor biosynthesis, class U
ENSG00000101470.8	15.4003	1.03378	0.246857	4.18778	2.81693e-05	0.000115075	ENSG00000101470.9	TNNC2	chr20	protein_coding	troponin C type 2 (fast)
ENSG00000101638.12	5.3681	1.15835	0.304871	3.79948	0.000144999	0.000510695	ENSG00000101638.13	ST8SIA5	chr18	protein_coding	ST8 alpha-N-acetyl-neuraminide alpha-2,8-sialyltransferase 5
ENSG00000101811.12	322.691	1.00628	0.10912	9.22169	2.92441e-20	1.13894e-18	ENSG00000101811.13	CSTF2	chrX	protein_coding	cleavage stimulation factor, 3' pre-RNA, subunit 2, 64kDa
ENSG00000101842.12	60.3432	4.10801	0.52392	7.84091	4.47306e-15	8.94206e-14	ENSG00000101842.13	VSIG1	chrX	protein_coding	V-set and immunoglobulin domain containing 1
ENSG00000101951.15	79.2341	6.11901	0.723144	8.46168	2.63549e-17	7.01066e-16	ENSG00000101951.16	PAGE4	chrX	protein_coding	P antigen family, member 4 (prostate associated)
ENSG00000102003.9	64.9362	1.64454	0.218861	7.51406	5.73196e-14	9.99617e-13	ENSG00000102003.10	SYP	chrX	protein_coding	synaptophysin
ENSG00000102007.9	1084.88	1.40379	0.219681	6.39014	1.6573e-10	1.72758e-09	ENSG00000102007.10	PLP2	chrX	protein_coding	proteolipid protein 2 (colonic epithelium-enriched)
ENSG00000102021.9	1.13387	3.30431	1.02874	3.21198	0.00131822	0.00376431	ENSG00000102021.10	LUZP4	chrX	protein_coding	leucine zipper protein 4
ENSG00000102098.16	89.9558	1.06789	0.169907	6.28512	3.2761e-10	3.26868e-09	ENSG00000102098.17	SCML2	chrX	protein_coding	sex comb on midleg-like 2 (Drosophila)
ENSG00000102109.8	66.3268	3.13582	0.557257	5.62725	1.83106e-08	1.35263e-07	ENSG00000102109.8	PCSK1N	chrX	protein_coding	proprotein convertase subtilisin/kexin type 1 inhibitor
ENSG00000102174.8	29.7821	3.61097	0.403119	8.95759	3.31866e-19	1.13242e-17	ENSG00000102174.8	PHEX	chrX	protein_coding	phosphate regulating endopeptidase homolog, X-linked
ENSG00000102239.4	0.644239	1.88296	0.691028	2.72487	0.00643277	0.0155097	ENSG00000102239.4	BRS3	chrX	protein_coding	bombesin-like receptor 3
ENSG00000102287.15	333.76	2.21376	0.278743	7.94193	1.99052e-15	4.15772e-14	ENSG00000102287.16	GABRE	chrX	protein_coding	gamma-aminobutyric acid (GABA) A receptor, epsilon
ENSG00000102302.7	213.837	1.27922	0.146784	8.71502	2.90719e-18	8.83513e-17	ENSG00000102302.7	FGD1	chrX	protein_coding	FYVE, RhoGEF and PH domain containing 1
ENSG00000102312.19	151.566	1.11553	0.124973	8.92619	4.40927e-19	1.48013e-17	ENSG00000102312.20	PORCN	chrX	protein_coding	porcupine homolog (Drosophila)
ENSG00000102384.12	48.681	3.01486	0.227249	13.2668	3.60685e-40	9.69596e-38	ENSG00000102384.13	CENPI	chrX	protein_coding	centromere protein I
ENSG00000102385.11	2.67617	3.48945	0.527082	6.62031	3.58447e-11	4.10674e-10	ENSG00000102385.12	DRP2	chrX	protein_coding	dystrophin related protein 2
ENSG00000102393.8	825.804	1.44713	0.174029	8.31548	9.13837e-17	2.26507e-15	ENSG00000102393.9	GLA	chrX	protein_coding	galactosidase, alpha
ENSG00000102878.14	240.131	1.47839	0.190803	7.74824	9.31721e-15	1.80582e-13	ENSG00000102878.15	HSF4	chr16	protein_coding	heat shock transcription factor 4
ENSG00000102924.10	90.5038	1.94057	0.302489	6.41535	1.40497e-10	1.47618e-09	ENSG00000102924.11	CBLN1	chr16	protein_coding	cerebellin 1 precursor
ENSG00000103064.12	102.087	1.6812	0.200709	8.3763	5.46176e-17	1.39886e-15	ENSG00000103064.13	SLC7A6	chr16	protein_coding	solute carrier family 7 (amino acid transporter light chain, y+L system), member 6
ENSG00000103184.10	15.0361	1.07898	0.272995	3.95236	7.73838e-05	0.000289609	ENSG00000103184.11	SEC14L5	chr16	protein_coding	SEC14-like 5 (S. cerevisiae)
ENSG00000103253.16	79.8561	3.28562	0.344355	9.54138	1.40938e-21	6.5451e-20	ENSG00000103253.17	HAGHL	chr16	protein_coding	hydroxyacylglutathione hydrolase-like
ENSG00000103269.12	78.2153	1.84734	0.234495	7.87795	3.32785e-15	6.75893e-14	ENSG00000103269.13	RHBDL1	chr16	protein_coding	rhomboid, veinlet-like 1 (Drosophila)
ENSG00000103375.9	74.2253	3.83259	0.462554	8.28571	1.17402e-16	2.86699e-15	ENSG00000103375.10	AQP8	chr16	protein_coding	aquaporin 8
ENSG00000103490.13	525.888	1.03363	0.262178	3.94249	8.06387e-05	0.000300701	ENSG00000103490.13	PYCARD	chr16	protein_coding	PYD and CARD domain containing
ENSG00000103534.15	139.867	1.95357	0.403353	4.84332	1.27687e-06	6.73899e-06	ENSG00000103534.16	TMC5	chr16	protein_coding	transmembrane channel-like 5
ENSG00000103546.17	125.16	2.07741	0.578201	3.59289	0.000327031	0.00106893	ENSG00000103546.18	SLC6A2	chr16	protein_coding	solute carrier family 6 (neurotransmitter transporter), member 2
ENSG00000103599.18	63.3987	1.21458	0.259074	4.68817	2.75653e-06	1.37121e-05	ENSG00000103599.19	IQCH	chr15	protein_coding	IQ motif containing H
ENSG00000103710.9	92.8702	2.20995	0.165762	13.3321	1.50684e-40	4.25843e-38	ENSG00000103710.10	RASL12	chr15	protein_coding	RAS-like, family 12
ENSG00000103723.11	6.60005	1.25818	0.427113	2.94578	0.00322146	0.00840109	ENSG00000103723.12	AP3B2	chr15	protein_coding	adaptor-related protein complex 3, beta 2 subunit
ENSG00000103742.10	20.9437	2.36933	0.364463	6.50087	7.98556e-11	8.71716e-10	ENSG00000103742.11	IGDCC4	chr15	protein_coding	immunoglobulin superfamily, DCC subclass, member 4
ENSG00000103888.14	109.421	2.02663	0.332224	6.1002	1.05939e-09	9.64709e-09	ENSG00000103888.15	CEMIP	chr15	protein_coding	cell migration inducing protein, hyaluronan binding
ENSG00000103995.12	71.9996	1.20789	0.173323	6.96899	3.1923e-12	4.25448e-11	ENSG00000103995.13	CEP152	chr15	protein_coding	centrosomal protein 152kDa
ENSG00000104044.14	27.3721	1.529	0.431606	3.54258	0.000396238	0.00127175	ENSG00000104044.15	OCA2	chr15	protein_coding	oculocutaneous albinism II
ENSG00000104147.7	50.8681	2.06258	0.206869	9.97047	2.05251e-23	1.18028e-21	ENSG00000104147.8	OIP5	chr15	protein_coding	Opa interacting protein 5
ENSG00000104177.16	92.226	2.49004	0.357382	6.96746	3.22725e-12	4.29585e-11	ENSG00000104177.17	MYEF2	chr15	protein_coding	myelin expression factor 2
ENSG00000104213.11	52.3612	1.60811	0.239663	6.70988	1.94787e-11	2.31927e-10	ENSG00000104213.12	PDGFRL	chr8	protein_coding	platelet-derived growth factor receptor-like
ENSG00000104313.16	2.18874	2.16667	0.499896	4.33425	1.4626e-05	6.31341e-05	ENSG00000104313.17	EYA1	chr8	protein_coding	EYA transcriptional coactivator and phosphatase 1
ENSG00000104341.15	3518.03	1.56566	0.204103	7.67091	1.70785e-14	3.22134e-13	ENSG00000104341.16	LAPTM4B	chr8	protein_coding	lysosomal protein transmembrane 4 beta
ENSG00000104361.8	1123.29	1.13658	0.185563	6.12504	9.06633e-10	8.35036e-09	ENSG00000104361.9	NIPAL2	chr8	protein_coding	NIPA-like domain containing 2
ENSG00000104369.4	35.5694	1.2715	0.358909	3.54269	0.00039607	0.00127146	ENSG00000104369.4	JPH1	chr8	protein_coding	junctophilin 1
ENSG00000104371.4	57.832	3.81094	0.521685	7.30505	2.77159e-13	4.34531e-12	ENSG00000104371.4	DKK4	chr8	protein_coding	dickkopf WNT signaling pathway inhibitor 4
ENSG00000104524.12	1038.63	1.14498	0.156839	7.30037	2.86985e-13	4.49084e-12	ENSG00000104524.13	PYCRL	chr8	protein_coding	pyrroline-5-carboxylate reductase-like
ENSG00000104537.15	904.008	1.12727	0.370724	3.04073	0.00236005	0.00634277	ENSG00000104537.16	ANXA13	chr8	protein_coding	annexin A13
ENSG00000104549.10	3030.18	1.74723	0.268919	6.49724	8.18084e-11	8.92738e-10	ENSG00000104549.11	SQLE	chr8	protein_coding	squalene epoxidase
ENSG00000104738.15	1230.04	1.42289	0.139075	10.2311	1.43927e-24	9.65302e-23	ENSG00000104738.16	MCM4	chr8	protein_coding	minichromosome maintenance complex component 4
ENSG00000104808.6	16.2709	2.15985	0.319387	6.7625	1.35629e-11	1.64632e-10	ENSG00000104808.7	DHDH	chr19	protein_coding	dihydrodiol dehydrogenase (dimeric)
ENSG00000104826.10	1.38309	1.18195	0.452806	2.61028	0.00904669	0.02099	ENSG00000104826.11	LHB	chr19	protein_coding	luteinizing hormone beta polypeptide
ENSG00000104833.9	248.356	3.17364	0.411822	7.70635	1.29464e-14	2.47871e-13	ENSG00000104833.10	TUBB4A	chr19	protein_coding	tubulin, beta 4A class IVa
ENSG00000104889.4	507.088	1.67882	0.138361	12.1336	7.00581e-34	1.15824e-31	ENSG00000104889.4	RNASEH2A	chr19	protein_coding	ribonuclease H2, subunit A
ENSG00000104892.15	16.8201	1.38504	0.399664	3.46551	0.00052922	0.00165097	ENSG00000104892.16	KLC3	chr19	protein_coding	kinesin light chain 3
ENSG00000104899.5	21.4987	2.86521	0.385834	7.42602	1.11913e-13	1.86512e-12	ENSG00000104899.5	AMH	chr19	protein_coding	anti-Mullerian hormone
ENSG00000104901.5	7.81809	1.93922	0.332957	5.82424	5.73733e-09	4.61794e-08	ENSG00000104901.6	DKKL1	chr19	protein_coding	dickkopf-like 1
ENSG00000104951.14	97.9887	1.03626	0.274631	3.77327	0.000161121	0.000562682	ENSG00000104951.15	IL4I1	chr19	protein_coding	interleukin 4 induced 1
ENSG00000104953.17	111.132	1.35043	0.235453	5.73545	9.72527e-09	7.53788e-08	ENSG00000104953.18	TLE6	chr19	protein_coding	transducin-like enhancer of split 6
ENSG00000105011.7	203.005	2.77348	0.214541	12.9275	3.14798e-38	6.89324e-36	ENSG00000105011.8	ASF1B	chr19	protein_coding	anti-silencing function 1B histone chaperone
ENSG00000105048.15	11.0597	1.59841	0.407122	3.92613	8.63251e-05	0.000320029	ENSG00000105048.16	TNNT1	chr19	protein_coding	troponin T type 1 (skeletal, slow)
ENSG00000105173.12	109.807	3.1985	0.262565	12.1818	3.88846e-34	6.55979e-32	ENSG00000105173.13	CCNE1	chr19	protein_coding	cyclin E1
ENSG00000105219.7	103.063	1.19046	0.330628	3.60062	0.000317459	0.00104001	ENSG00000105219.8	CNTD2	chr19	protein_coding	cyclin N-terminal domain containing 2
ENSG00000105227.13	161.777	1.02216	0.183314	5.57603	2.46066e-08	1.78425e-07	ENSG00000105227.14	PRX	chr19	protein_coding	periaxin
ENSG00000105290.10	103.415	2.86408	0.311236	9.20227	3.50451e-20	1.3537e-18	ENSG00000105290.11	APLP1	chr19	protein_coding	amyloid beta (A4) precursor-like protein 1
ENSG00000105376.4	12.9026	2.3593	0.374249	6.3041	2.89881e-10	2.9249e-09	ENSG00000105376.4	ICAM5	chr19	protein_coding	intercellular adhesion molecule 5, telencephalin
ENSG00000105427.8	34.0001	2.36827	0.380071	6.23112	4.6312e-10	4.488e-09	ENSG00000105427.9	CNFN	chr19	protein_coding	cornifelin
ENSG00000105467.7	8.88119	2.31466	0.36845	6.28214	3.33939e-10	3.32582e-09	ENSG00000105467.8	SYNGR4	chr19	protein_coding	synaptogyrin 4
ENSG00000105479.14	7.9799	1.17915	0.257965	4.57096	4.85503e-06	2.30156e-05	ENSG00000105479.15	CCDC114	chr19	protein_coding	coiled-coil domain containing 114
ENSG00000105499.12	706.043	1.27534	0.190754	6.68577	2.29712e-11	2.70781e-10	ENSG00000105499.13	PLA2G4C	chr19	protein_coding	phospholipase A2, group IVC (cytosolic, calcium-independent)
ENSG00000105514.6	268.752	2.14465	0.28167	7.61406	2.65621e-14	4.8712e-13	ENSG00000105514.7	RAB3D	chr19	protein_coding	RAB3D, member RAS oncogene family
ENSG00000105520.9	1027.78	1.45126	0.149882	9.6827	3.57156e-22	1.77584e-20	ENSG00000105520.10	LPPR2	chr19	protein_coding	--
ENSG00000105610.4	5.0201	1.50937	0.421256	3.58302	0.000339651	0.00110602	ENSG00000105610.4	KLF1	chr19	protein_coding	Kruppel-like factor 1 (erythroid)
ENSG00000105613.8	68.744	1.50934	0.295949	5.10002	3.39614e-07	1.99704e-06	ENSG00000105613.9	MAST1	chr19	protein_coding	microtubule associated serine/threonine kinase 1
ENSG00000105641.3	2.77807	1.28264	0.388818	3.29881	0.000970971	0.00285862	ENSG00000105641.3	SLC5A5	chr19	protein_coding	solute carrier family 5 (sodium/iodide cotransporter), member 5
ENSG00000105642.14	11.9412	2.87549	0.332048	8.65988	4.72269e-18	1.40176e-16	ENSG00000105642.15	KCNN1	chr19	protein_coding	potassium channel, calcium activated intermediate/small conductance subfamily N alpha, member 1
ENSG00000105643.8	1876.58	1.08874	0.21112	5.15698	2.50962e-07	1.51149e-06	ENSG00000105643.9	ARRDC2	chr19	protein_coding	arrestin domain containing 2
ENSG00000105647.13	42.0539	1.20096	0.209583	5.73021	1.00307e-08	7.74558e-08	ENSG00000105647.14	PIK3R2	chr19	protein_coding	phosphoinositide-3-kinase, regulatory subunit 2 (beta)
ENSG00000105649.8	130.821	1.08864	0.173479	6.27532	3.48924e-10	3.46357e-09	ENSG00000105649.9	RAB3A	chr19	protein_coding	RAB3A, member RAS oncogene family
ENSG00000105650.20	45.7094	1.81023	0.231549	7.81793	5.36976e-15	1.06509e-13	ENSG00000105650.21	PDE4C	chr19	protein_coding	phosphodiesterase 4C, cAMP-specific
ENSG00000105655.17	1102.78	1.40594	0.27897	5.03974	4.66163e-07	2.67506e-06	ENSG00000105655.18	ISYNA1	chr19	protein_coding	inositol-3-phosphate synthase 1
ENSG00000105664.9	82.091	2.96344	0.569534	5.20326	1.95817e-07	1.20415e-06	ENSG00000105664.10	COMP	chr19	protein_coding	cartilage oligomeric matrix protein
ENSG00000105668.6	8.00838	2.16649	0.408082	5.30897	1.10246e-07	7.09611e-07	ENSG00000105668.7	UPK1A	chr19	protein_coding	uroplakin 1A
ENSG00000105696.7	7.01837	1.15157	0.327903	3.51193	0.000444857	0.00141462	ENSG00000105696.8	TMEM59L	chr19	protein_coding	transmembrane protein 59-like
ENSG00000105738.9	859.763	1.24716	0.149987	8.31509	9.16822e-17	2.27077e-15	ENSG00000105738.10	SIPA1L3	chr19	protein_coding	signal-induced proliferation-associated 1 like 3
ENSG00000105750.13	41.1969	1.3952	0.221333	6.30362	2.90773e-10	2.93301e-09	ENSG00000105750.14	ZNF85	chr19	protein_coding	zinc finger protein 85
ENSG00000105877.16	88.28	1.76184	0.319054	5.52209	3.34996e-08	2.36781e-07	ENSG00000105877.17	DNAH11	chr7	protein_coding	dynein, axonemal, heavy chain 11
ENSG00000105880.4	6.58955	4.76001	0.566798	8.39807	4.53858e-17	1.17258e-15	ENSG00000105880.4	DLX5	chr7	protein_coding	distal-less homeobox 5
ENSG00000105889.13	3.22591	1.99166	0.33985	5.8604	4.61744e-09	3.77443e-08	ENSG00000105889.14	STEAP1B	chr7	protein_coding	STEAP family member 1B
ENSG00000105997.21	68.6913	2.73758	0.320132	8.55141	1.21597e-17	3.40151e-16	ENSG00000105997.22	HOXA3	chr7	protein_coding	homeobox A3
ENSG00000106006.6	1.25657	2.96533	0.724982	4.09021	4.30992e-05	0.000169955	ENSG00000106006.6	HOXA6	chr7	protein_coding	homeobox A6
ENSG00000106012.16	461.85	1.14603	0.123406	9.28673	1.59104e-20	6.40777e-19	ENSG00000106012.17	IQCE	chr7	protein_coding	IQ motif containing E
ENSG00000106013.11	0.812694	1.88445	0.661528	2.84863	0.00439079	0.0110665	ENSG00000106013.12	ANKRD7	chr7	protein_coding	ankyrin repeat domain 7
ENSG00000106031.7	153.902	7.05549	0.509293	13.8535	1.2116e-43	4.3077e-41	ENSG00000106031.7	HOXA13	chr7	protein_coding	homeobox A13
ENSG00000106038.11	9.2304	6.08856	0.690346	8.81957	1.14899e-18	3.67421e-17	ENSG00000106038.12	EVX1	chr7	protein_coding	even-skipped homeobox 1
ENSG00000106089.10	53.869	1.13006	0.146394	7.71927	1.17001e-14	2.24921e-13	ENSG00000106089.11	STX1A	chr7	protein_coding	syntaxin 1A (brain)
ENSG00000106113.17	9.92968	1.72701	0.238032	7.25535	4.00628e-13	6.14699e-12	ENSG00000106113.18	CRHR2	chr7	protein_coding	corticotropin releasing hormone receptor 2
ENSG00000106128.17	67.3973	4.41652	0.491934	8.97788	2.76023e-19	9.52682e-18	ENSG00000106128.18	GHRHR	chr7	protein_coding	growth hormone releasing hormone receptor
ENSG00000106133.16	25.8904	1.29868	0.171419	7.57604	3.5626e-14	6.39508e-13	ENSG00000106133.17	NSUN5P2	chr7	transcribed_unprocessed_pseudogene	NOP2/Sun domain family, member 5 pseudogene 2
ENSG00000106211.8	16598.9	1.70286	0.188382	9.03939	1.57552e-19	5.63183e-18	ENSG00000106211.8	HSPB1	chr7	protein_coding	heat shock 27kDa protein 1
ENSG00000106268.14	249.72	1.47896	0.144824	10.2121	1.7503e-24	1.16212e-22	ENSG00000106268.15	NUDT1	chr7	protein_coding	nudix (nucleoside diphosphate linked moiety X)-type motif 1
ENSG00000106397.10	4282.52	1.04625	0.106864	9.79049	1.23701e-22	6.49232e-21	ENSG00000106397.11	PLOD3	chr7	protein_coding	procollagen-lysine, 2-oxoglutarate 5-dioxygenase 3
ENSG00000106404.12	1269.59	1.71782	0.212203	8.09516	5.71887e-16	1.2768e-14	ENSG00000106404.13	CLDN15	chr7	protein_coding	claudin 15
ENSG00000106462.9	275.379	2.18136	0.149561	14.5851	3.49445e-48	1.89417e-45	ENSG00000106462.10	EZH2	chr7	protein_coding	enhancer of zeste 2 polycomb repressive complex 2 subunit
ENSG00000106483.10	177.876	3.4524	0.368396	9.37143	7.15594e-21	3.01032e-19	ENSG00000106483.11	SFRP4	chr7	protein_coding	secreted frizzled-related protein 4
ENSG00000106511.5	32.1525	1.42956	0.290713	4.91745	8.76795e-07	4.78956e-06	ENSG00000106511.5	MEOX2	chr7	protein_coding	mesenchyme homeobox 2
ENSG00000106541.10	128.621	2.40636	0.619975	3.88138	0.000103864	0.000378264	ENSG00000106541.11	AGR2	chr7	protein_coding	anterior gradient 2
ENSG00000106665.14	783.473	1.71289	0.21881	7.82819	4.9496e-15	9.85895e-14	ENSG00000106665.15	CLIP2	chr7	protein_coding	CAP-GLY domain containing linker protein 2
ENSG00000106683.13	546.044	1.2449	0.180329	6.90348	5.07435e-12	6.53362e-11	ENSG00000106683.14	LIMK1	chr7	protein_coding	LIM domain kinase 1
ENSG00000106714.16	33.4313	1.02218	0.280364	3.64592	0.00026644	0.000888298	ENSG00000106714.17	CNTNAP3	chr9	protein_coding	contactin associated protein-like 3
ENSG00000107105.13	2.90385	2.64416	0.411549	6.42489	1.31967e-10	1.39097e-09	ENSG00000107105.14	ELAVL2	chr9	protein_coding	ELAV like neuron-specific RNA binding protein 2
ENSG00000107165.11	21.8201	4.25789	0.564901	7.53741	4.79383e-14	8.43127e-13	ENSG00000107165.12	TYRP1	chr9	protein_coding	tyrosinase-related protein 1
ENSG00000107187.14	15.4344	3.14492	0.574682	5.47245	4.43866e-08	3.06718e-07	ENSG00000107187.15	LHX3	chr9	protein_coding	LIM homeobox 3
ENSG00000107317.10	2480.03	1.1522	0.430821	2.67443	0.00748554	0.0177847	ENSG00000107317.11	PTGDS	chr9	protein_coding	prostaglandin D2 synthase 21kDa (brain)
ENSG00000107447.6	1.33595	2.40692	0.831152	2.89588	0.00378096	0.00969204	ENSG00000107447.7	DNTT	chr10	protein_coding	DNA nucleotidylexotransferase
ENSG00000107611.13	26.1652	1.19603	0.23795	5.02637	4.99859e-07	2.85209e-06	ENSG00000107611.14	CUBN	chr10	protein_coding	cubilin (intrinsic factor-cobalamin receptor)
ENSG00000107807.11	86.2304	2.74711	0.310677	8.84232	9.37474e-19	3.01533e-17	ENSG00000107807.12	TLX1	chr10	protein_coding	T-cell leukemia homeobox 1
ENSG00000107821.13	72.2035	1.35594	0.193623	7.00298	2.5058e-12	3.39289e-11	ENSG00000107821.14	KAZALD1	chr10	protein_coding	Kazal-type serine peptidase inhibitor domain 1
ENSG00000107984.8	127.906	4.13681	0.50719	8.15632	3.45384e-16	7.93064e-15	ENSG00000107984.9	DKK1	chr10	protein_coding	dickkopf WNT signaling pathway inhibitor 1
ENSG00000108001.12	21.0052	1.92369	0.233366	8.24324	1.67604e-16	4.01873e-15	ENSG00000108001.13	EBF3	chr10	protein_coding	early B-cell factor 3
ENSG00000108106.12	373.969	1.64527	0.139417	11.8011	3.85321e-32	5.3086e-30	ENSG00000108106.13	UBE2S	chr19	protein_coding	ubiquitin-conjugating enzyme E2S
ENSG00000108244.15	1098.81	1.73841	0.588385	2.95455	0.00313126	0.00819301	ENSG00000108244.16	KRT23	chr17	protein_coding	keratin 23, type I
ENSG00000108375.11	1083.59	1.22984	0.272645	4.51077	6.45923e-06	2.99292e-05	ENSG00000108375.12	RNF43	chr17	protein_coding	ring finger protein 43
ENSG00000108448.19	751.567	2.58623	0.298331	8.66898	4.36022e-18	1.30118e-16	ENSG00000108448.20	TRIM16L	chr17	protein_coding	tripartite motif containing 16-like
ENSG00000108602.16	1872.93	4.1267	0.52252	7.89769	2.84109e-15	5.82758e-14	ENSG00000108602.17	ALDH3A1	chr17	protein_coding	aldehyde dehydrogenase 3 family, member A1
ENSG00000108641.13	319.578	1.02525	0.182456	5.61914	1.91916e-08	1.41361e-07	ENSG00000108641.14	B9D1	chr17	protein_coding	B9 protein domain 1
ENSG00000108773.9	1294.39	1.03223	0.1035	9.97331	1.99477e-23	1.1531e-21	ENSG00000108773.10	KAT2A	chr17	protein_coding	K(lysine) acetyltransferase 2A
ENSG00000108797.10	105.325	1.27926	0.202175	6.32746	2.49226e-10	2.54734e-09	ENSG00000108797.11	CNTNAP1	chr17	protein_coding	contactin associated protein 1
ENSG00000108813.10	6.52167	2.3231	0.454515	5.11117	3.20175e-07	1.88911e-06	ENSG00000108813.10	DLX4	chr17	protein_coding	distal-less homeobox 4
ENSG00000108821.12	10645.8	1.53504	0.259565	5.91389	3.34115e-09	2.79826e-08	ENSG00000108821.13	COL1A1	chr17	protein_coding	collagen, type I, alpha 1
ENSG00000108825.16	0.691186	1.26168	0.463512	2.722	0.00648875	0.015631	ENSG00000108825.17	PTGES3L-AARSD1	chr17	protein_coding	PTGES3L-AARSD1 readthrough
ENSG00000108852.13	18.3429	1.03119	0.268151	3.84554	0.000120287	0.000430863	ENSG00000108852.14	MPP2	chr17	protein_coding	membrane protein, palmitoylated 2 (MAGUK p55 subfamily member 2)
ENSG00000108878.4	3.45676	4.15206	0.759169	5.46922	4.52024e-08	3.11964e-07	ENSG00000108878.4	CACNG1	chr17	protein_coding	calcium channel, voltage-dependent, gamma subunit 1
ENSG00000109061.9	4.29608	3.21555	0.754676	4.26084	2.03662e-05	8.55121e-05	ENSG00000109061.9	MYH1	chr17	protein_coding	myosin, heavy chain 1, skeletal muscle, adult
ENSG00000109113.16	517.677	1.10572	0.251153	4.40258	1.06972e-05	4.74131e-05	ENSG00000109113.17	RAB34	chr17	protein_coding	RAB34, member RAS oncogene family
ENSG00000109205.15	177.289	7.94242	0.885174	8.97272	2.8928e-19	9.96358e-18	ENSG00000109205.16	ODAM	chr4	protein_coding	odontogenic, ameloblast asssociated
ENSG00000109472.12	2398.88	1.80468	0.258312	6.98643	2.81961e-12	3.79758e-11	ENSG00000109472.13	CPE	chr4	protein_coding	carboxypeptidase E
ENSG00000109501.12	1433.88	1.13895	0.151916	7.49723	6.51813e-14	1.13016e-12	ENSG00000109501.13	WFS1	chr4	protein_coding	Wolfram syndrome 1 (wolframin)
ENSG00000109674.3	42.2687	4.10522	0.311806	13.1659	1.37805e-39	3.50503e-37	ENSG00000109674.3	NEIL3	chr4	protein_coding	nei endonuclease VIII-like 3 (E. coli)
ENSG00000109705.7	4.09247	4.16312	0.619073	6.72477	1.75874e-11	2.1047e-10	ENSG00000109705.7	NKX3-2	chr4	protein_coding	NK3 homeobox 2
ENSG00000109805.8	199.952	3.60255	0.251772	14.3088	1.92903e-46	8.98357e-44	ENSG00000109805.9	NCAPG	chr4	protein_coding	non-SMC condensin I complex, subunit G
ENSG00000109846.6	594.185	1.5645	0.297738	5.25461	1.48339e-07	9.32832e-07	ENSG00000109846.7	CRYAB	chr11	protein_coding	crystallin, alpha B
ENSG00000109881.15	353.43	1.82677	0.160656	11.3707	5.85199e-30	6.83731e-28	ENSG00000109881.16	CCDC34	chr11	protein_coding	coiled-coil domain containing 34
ENSG00000110195.10	36.2434	2.09395	0.41224	5.07944	3.78544e-07	2.20439e-06	ENSG00000110195.11	FOLR1	chr11	protein_coding	folate receptor 1 (adult)
ENSG00000110375.2	1.70782	1.47178	0.411246	3.57882	0.000345152	0.00112217	ENSG00000110375.2	UPK2	chr11	protein_coding	uroplakin 2
ENSG00000110400.9	551.778	1.27934	0.165453	7.73233	1.05592e-14	2.03937e-13	ENSG00000110400.10	PVRL1	chr11	protein_coding	poliovirus receptor-related 1 (herpesvirus entry mediator C)
ENSG00000110492.14	3458.86	3.57064	0.278696	12.8119	1.40567e-37	2.90491e-35	ENSG00000110492.15	MDK	chr11	protein_coding	midkine (neurite growth-promoting factor 2)
ENSG00000110680.11	35.9764	1.56145	0.439728	3.55095	0.000383844	0.00123461	ENSG00000110680.12	CALCA	chr11	protein_coding	calcitonin-related polypeptide alpha
ENSG00000110786.16	3.27402	1.63342	0.413437	3.95082	7.78832e-05	0.00029128	ENSG00000110786.17	PTPN5	chr11	protein_coding	protein tyrosine phosphatase, non-receptor type 5 (striatum-enriched)
ENSG00000110799.12	2941.28	1.90204	0.21773	8.7358	2.41934e-18	7.43451e-17	ENSG00000110799.13	VWF	chr12	protein_coding	von Willebrand factor
ENSG00000110881.10	61.8677	2.99977	0.337714	8.88257	6.53311e-19	2.13456e-17	ENSG00000110881.11	ASIC1	chr12	protein_coding	acid sensing (proton gated) ion channel 1
ENSG00000111012.8	34.0554	1.7112	0.278513	6.14405	8.04435e-10	7.49046e-09	ENSG00000111012.9	CYP27B1	chr12	protein_coding	cytochrome P450, family 27, subfamily B, polypeptide 1
ENSG00000111206.11	372.988	3.49444	0.228129	15.3179	5.81004e-53	5.33636e-50	ENSG00000111206.12	FOXM1	chr12	protein_coding	forkhead box M1
ENSG00000111247.13	103.127	2.25933	0.215464	10.4859	1.00304e-25	7.37014e-24	ENSG00000111247.14	RAD51AP1	chr12	protein_coding	RAD51 associated protein 1
ENSG00000111341.8	1344.14	1.06824	0.259608	4.1148	3.87523e-05	0.000153878	ENSG00000111341.9	MGP	chr12	protein_coding	matrix Gla protein
ENSG00000111344.10	40.8389	1.44805	0.362188	3.99806	6.38627e-05	0.000243106	ENSG00000111344.11	RASAL1	chr12	protein_coding	RAS protein activator like 1 (GAP1 like)
ENSG00000111371.14	1354.94	1.18931	0.258593	4.59917	4.24178e-06	2.03061e-05	ENSG00000111371.15	SLC38A1	chr12	protein_coding	solute carrier family 38, member 1
ENSG00000111432.4	6.35344	2.25801	0.371116	6.08437	1.16954e-09	1.05542e-08	ENSG00000111432.4	FZD10	chr12	protein_coding	frizzled class receptor 10
ENSG00000111665.10	141.119	2.8814	0.187682	15.3525	3.40536e-53	3.21709e-50	ENSG00000111665.11	CDCA3	chr12	protein_coding	cell division cycle associated 3
ENSG00000111671.8	271.698	1.35596	0.154793	8.75985	1.95511e-18	6.09864e-17	ENSG00000111671.9	SPSB2	chr12	protein_coding	splA/ryanodine receptor domain and SOCS box containing 2
ENSG00000111863.11	84.4501	1.23911	0.386928	3.20244	0.00136269	0.0038749	ENSG00000111863.12	ADTRP	chr6	protein_coding	androgen-dependent TFPI-regulating protein
ENSG00000111981.4	7.07815	1.48094	0.354681	4.1754	2.97459e-05	0.000120844	ENSG00000111981.4	ULBP1	chr6	protein_coding	UL16 binding protein 1
ENSG00000112039.3	100.4	1.50504	0.148339	10.1459	3.4549e-24	2.2096e-22	ENSG00000112039.3	FANCE	chr6	protein_coding	Fanconi anemia, complementation group E
ENSG00000112118.16	1834.76	1.32861	0.115781	11.4752	1.75816e-30	2.1531e-28	ENSG00000112118.17	MCM3	chr6	protein_coding	minichromosome maintenance complex component 3
ENSG00000112139.13	110.222	1.30329	0.262853	4.95826	7.11281e-07	3.95003e-06	ENSG00000112139.14	MDGA1	chr6	protein_coding	MAM domain containing glycosylphosphatidylinositol anchor 1
ENSG00000112164.5	4.74052	4.81554	0.669358	7.19426	6.28015e-13	9.32854e-12	ENSG00000112164.5	GLP1R	chr6	protein_coding	glucagon-like peptide 1 receptor
ENSG00000112183.13	164.174	2.64332	0.264063	10.0102	1.37511e-23	8.13378e-22	ENSG00000112183.14	RBM24	chr6	protein_coding	RNA binding motif protein 24
ENSG00000112186.10	836.58	2.32392	0.176405	13.1737	1.24296e-39	3.18593e-37	ENSG00000112186.11	CAP2	chr6	protein_coding	CAP, adenylate cyclase-associated protein, 2 (yeast)
ENSG00000112212.10	21.1531	2.18539	0.289927	7.53774	4.78202e-14	8.41499e-13	ENSG00000112212.11	TSPO2	chr6	protein_coding	translocator protein 2
ENSG00000112218.8	4.0497	1.06091	0.300187	3.53417	0.00040906	0.00130904	ENSG00000112218.8	GPR63	chr6	protein_coding	G protein-coupled receptor 63
ENSG00000112246.8	33.6223	1.6848	0.481486	3.49917	0.000466708	0.00147756	ENSG00000112246.9	SIM1	chr6	protein_coding	single-minded family bHLH transcription factor 1
ENSG00000112273.6	1.10114	3.02587	1.19473	2.53267	0.0113198	0.0255556	ENSG00000112273.6	HDGFL1	chr6	protein_coding	hepatoma derived growth factor-like 1
ENSG00000112280.14	11.9205	3.55433	0.333393	10.6611	1.54832e-26	1.23959e-24	ENSG00000112280.15	COL9A1	chr6	protein_coding	collagen, type IX, alpha 1
ENSG00000112312.8	979.016	2.06777	0.170422	12.1332	7.04179e-34	1.15839e-31	ENSG00000112312.9	GMNN	chr6	protein_coding	geminin, DNA replication inhibitor
ENSG00000112319.16	19.3096	1.83422	0.508411	3.60776	0.000308854	0.00101514	ENSG00000112319.17	EYA4	chr6	protein_coding	EYA transcriptional coactivator and phosphatase 4
ENSG00000112379.8	203.08	2.87161	0.359113	7.99641	1.28101e-15	2.73444e-14	ENSG00000112379.8	ARFGEF3	chr6	protein_coding	ARFGEF family member 3
ENSG00000112559.12	65.3324	1.85805	0.308129	6.0301	1.63861e-09	1.44752e-08	ENSG00000112559.13	MDFI	chr6	protein_coding	MyoD family inhibitor
ENSG00000112655.14	310.368	1.84299	0.263431	6.99612	2.63157e-12	3.55154e-11	ENSG00000112655.15	PTK7	chr6	protein_coding	protein tyrosine kinase 7 (inactive)
ENSG00000112742.8	100.674	3.49058	0.260811	13.3835	7.5458e-41	2.18861e-38	ENSG00000112742.9	TTK	chr6	protein_coding	TTK protein kinase
ENSG00000112769.17	821.785	1.71276	0.157969	10.8424	2.16709e-27	1.90571e-25	ENSG00000112769.18	LAMA4	chr6	protein_coding	laminin, alpha 4
ENSG00000112782.14	121.43	1.76074	0.257967	6.82545	8.76526e-12	1.09409e-10	ENSG00000112782.15	CLIC5	chr6	protein_coding	chloride intracellular channel 5
ENSG00000112818.8	38.9991	4.11858	0.492702	8.35919	6.31526e-17	1.60133e-15	ENSG00000112818.9	MEP1A	chr6	protein_coding	meprin A, alpha (PABA peptide hydrolase)
ENSG00000112852.6	43.5176	3.26139	0.367892	8.86507	7.6459e-19	2.4737e-17	ENSG00000112852.6	PCDHB2	chr5	protein_coding	protocadherin beta 2
ENSG00000112877.7	151.419	1.12796	0.141256	7.9852	1.403e-15	2.97946e-14	ENSG00000112877.7	CEP72	chr5	protein_coding	centrosomal protein 72kDa
ENSG00000112984.10	207.729	3.4859	0.238575	14.6113	2.37777e-48	1.33256e-45	ENSG00000112984.11	KIF20A	chr5	protein_coding	kinesin family member 20A
ENSG00000113073.13	1.87727	1.42529	0.374672	3.80409	0.000142324	0.000502342	ENSG00000113073.14	SLC4A9	chr5	protein_coding	solute carrier family 4, sodium bicarbonate cotransporter, member 9
ENSG00000113083.11	240.922	1.48016	0.224169	6.60288	4.03244e-11	4.59292e-10	ENSG00000113083.12	LOX	chr5	protein_coding	lysyl oxidase
ENSG00000113100.8	1.29129	3.27728	1.33342	2.4578	0.0139791	0.0307819	ENSG00000113100.9	CDH9	chr5	protein_coding	cadherin 9, type 2 (T1-cadherin)
ENSG00000113140.9	14116.6	1.03392	0.134891	7.66489	1.78983e-14	3.36063e-13	ENSG00000113140.10	SPARC	chr5	protein_coding	secreted protein, acidic, cysteine-rich (osteonectin)
ENSG00000113205.4	21.7069	1.72855	0.314033	5.50435	3.70532e-08	2.59789e-07	ENSG00000113205.4	PCDHB3	chr5	protein_coding	protocadherin beta 3
ENSG00000113209.8	99.3387	1.19385	0.343457	3.47597	0.000509001	0.00159406	ENSG00000113209.8	PCDHB5	chr5	protein_coding	protocadherin beta 5
ENSG00000113211.5	13.1851	1.0659	0.24627	4.32819	1.50342e-05	6.47695e-05	ENSG00000113211.5	PCDHB6	chr5	protein_coding	protocadherin beta 6
ENSG00000113212.6	53.5755	1.50435	0.292025	5.15146	2.58468e-07	1.55358e-06	ENSG00000113212.6	PCDHB7	chr5	protein_coding	protocadherin beta 7
ENSG00000113249.11	14.5149	3.90378	0.528828	7.38194	1.56004e-13	2.54353e-12	ENSG00000113249.12	HAVCR1	chr5	protein_coding	hepatitis A virus cellular receptor 1
ENSG00000113296.13	544.721	6.00958	0.32118	18.7109	4.03242e-78	6.6666e-74	ENSG00000113296.14	THBS4	chr5	protein_coding	thrombospondin 4
ENSG00000113303.10	79.0716	2.77823	0.421721	6.58782	4.4632e-11	5.04878e-10	ENSG00000113303.11	BTNL8	chr5	protein_coding	butyrophilin-like 8
ENSG00000113319.10	211.662	2.14675	0.18372	11.6849	1.52254e-31	2.02995e-29	ENSG00000113319.11	RASGRF2	chr5	protein_coding	Ras protein-specific guanine nucleotide-releasing factor 2
ENSG00000113327.13	9.57226	6.08082	0.970474	6.26583	3.70847e-10	3.6636e-09	ENSG00000113327.14	GABRG2	chr5	protein_coding	gamma-aminobutyric acid (GABA) A receptor, gamma 2
ENSG00000113368.10	701.877	1.15164	0.185567	6.20608	5.43221e-10	5.20626e-09	ENSG00000113368.11	LMNB1	chr5	protein_coding	lamin B1
ENSG00000113721.12	2328.17	1.3254	0.163192	8.12173	4.59578e-16	1.03797e-14	ENSG00000113721.13	PDGFRB	chr5	protein_coding	platelet-derived growth factor receptor, beta polypeptide
ENSG00000113722.15	3.10402	1.73907	0.391843	4.43819	9.07193e-06	4.08336e-05	ENSG00000113722.16	CDX1	chr5	protein_coding	caudal type homeobox 1
ENSG00000113739.9	304.568	2.09498	0.332789	6.29522	3.06955e-10	3.08026e-09	ENSG00000113739.10	STC2	chr5	protein_coding	stanniocalcin 2
ENSG00000113758.12	715.829	1.60126	0.222948	7.1822	6.85976e-13	1.01213e-11	ENSG00000113758.13	DBN1	chr5	protein_coding	drebrin 1
ENSG00000113763.9	19.6496	2.64239	0.323711	8.1628	3.27356e-16	7.54287e-15	ENSG00000113763.10	UNC5A	chr5	protein_coding	unc-5 homolog A (C. elegans)
ENSG00000113810.14	580.991	1.38794	0.190382	7.29033	3.09208e-13	4.81808e-12	ENSG00000113810.15	SMC4	chr3	protein_coding	structural maintenance of chromosomes 4
ENSG00000114113.5	4.48941	1.51144	0.440961	3.42761	0.000608918	0.00187344	ENSG00000114113.6	RBP2	chr3	protein_coding	retinol binding protein 2, cellular
ENSG00000114268.10	95.6345	1.16541	0.168362	6.92204	4.45184e-12	5.79072e-11	ENSG00000114268.11	PFKFB4	chr3	protein_coding	6-phosphofructo-2-kinase/fructose-2,6-biphosphatase 4
ENSG00000114270.14	380.389	3.03519	0.351522	8.63443	5.90192e-18	1.71784e-16	ENSG00000114270.15	COL7A1	chr3	protein_coding	collagen, type VII, alpha 1
ENSG00000114279.12	84.9349	1.29974	0.273893	4.74544	2.08053e-06	1.05721e-05	ENSG00000114279.13	FGF12	chr3	protein_coding	fibroblast growth factor 12
ENSG00000114346.12	344.845	2.44549	0.19261	12.6966	6.17498e-37	1.20814e-34	ENSG00000114346.13	ECT2	chr3	protein_coding	epithelial cell transforming 2
ENSG00000114349.8	25.5975	1.79386	0.267719	6.70055	2.07635e-11	2.46073e-10	ENSG00000114349.9	GNAT1	chr3	protein_coding	guanine nucleotide binding protein (G protein), alpha transducing activity polypeptide 1
ENSG00000114554.10	646.406	1.34811	0.187863	7.17601	7.17736e-13	1.05569e-11	ENSG00000114554.11	PLXNA1	chr3	protein_coding	plexin A1
ENSG00000114631.10	237.996	1.84435	0.363872	5.06867	4.00607e-07	2.32509e-06	ENSG00000114631.10	PODXL2	chr3	protein_coding	podocalyxin-like 2
ENSG00000114646.8	39.1519	2.54743	0.247493	10.2929	7.58307e-25	5.23453e-23	ENSG00000114646.9	CSPG5	chr3	protein_coding	chondroitin sulfate proteoglycan 5 (neuroglycan C)
ENSG00000114757.17	3.38838	1.31375	0.299562	4.38558	1.15678e-05	5.08696e-05	ENSG00000114757.18	PEX5L	chr3	protein_coding	peroxisomal biogenesis factor 5-like
ENSG00000114770.15	489.506	1.05062	0.117972	8.90571	5.30446e-19	1.7592e-17	ENSG00000114770.16	ABCC5	chr3	protein_coding	ATP-binding cassette, sub-family C (CFTR/MRP), member 5
ENSG00000114805.15	35.1692	1.65905	0.297342	5.57958	2.41094e-08	1.75165e-07	ENSG00000114805.16	PLCH1	chr3	protein_coding	phospholipase C, eta 1
ENSG00000114854.6	47.459	2.33193	0.315318	7.39548	1.40895e-13	2.30972e-12	ENSG00000114854.7	TNNC1	chr3	protein_coding	troponin C type 1 (slow)
ENSG00000114923.15	66.7864	2.57072	0.417039	6.16422	7.08305e-10	6.64778e-09	ENSG00000114923.16	SLC4A3	chr2	protein_coding	solute carrier family 4 (anion exchanger), member 3
ENSG00000114948.11	91.9833	3.23556	0.381619	8.47852	2.2807e-17	6.10125e-16	ENSG00000114948.12	ADAM23	chr2	protein_coding	ADAM metallopeptidase domain 23
ENSG00000115009.10	1145.61	1.21497	0.431154	2.81795	0.00483307	0.0120435	ENSG00000115009.11	CCL20	chr2	protein_coding	chemokine (C-C motif) ligand 20
ENSG00000115041.11	111.265	1.58846	0.262091	6.06073	1.35507e-09	1.21096e-08	ENSG00000115041.12	KCNIP3	chr2	protein_coding	Kv channel interacting protein 3, calsenilin
ENSG00000115112.7	53.1436	1.34988	0.355185	3.80049	0.000144407	0.000508827	ENSG00000115112.7	TFCP2L1	chr2	protein_coding	transcription factor CP2-like 1
ENSG00000115129.12	899.54	1.83075	0.191449	9.5626	1.14838e-21	5.40131e-20	ENSG00000115129.13	TP53I3	chr2	protein_coding	tumor protein p53 inducible protein 3
ENSG00000115163.13	59.2273	3.77064	0.23181	16.2661	1.71729e-59	3.34013e-56	ENSG00000115163.14	CENPA	chr2	protein_coding	centromere protein A
ENSG00000115194.9	9.202	2.279	0.340661	6.68994	2.23258e-11	2.63644e-10	ENSG00000115194.10	SLC30A3	chr2	protein_coding	solute carrier family 30 (zinc transporter), member 3
ENSG00000115266.10	99.5382	1.16511	0.157785	7.38415	1.53434e-13	2.50657e-12	ENSG00000115266.11	APC2	chr19	protein_coding	adenomatosis polyposis coli 2
ENSG00000115297.10	1.15628	2.30176	0.587416	3.91844	8.91225e-05	0.000329697	ENSG00000115297.10	TLX2	chr2	protein_coding	T-cell leukemia homeobox 2
ENSG00000115353.9	10.1145	1.51798	0.329841	4.60215	4.18161e-06	2.00791e-05	ENSG00000115353.10	TACR1	chr2	protein_coding	tachykinin receptor 1
ENSG00000115386.5	159.514	6.05214	0.802285	7.54363	4.57069e-14	8.05596e-13	ENSG00000115386.5	REG1A	chr2	protein_coding	regenerating islet-derived 1 alpha
ENSG00000115419.11	1136.55	1.00144	0.185942	5.38574	7.21463e-08	4.79694e-07	ENSG00000115419.12	GLS	chr2	protein_coding	glutaminase
ENSG00000115507.8	27.4569	4.26553	0.340358	12.5325	4.95869e-36	9.31585e-34	ENSG00000115507.9	OTX1	chr2	protein_coding	orthodenticle homeobox 1
ENSG00000115593.13	8.89705	3.81056	0.803227	4.74406	2.09473e-06	1.06377e-05	ENSG00000115593.14	SMYD1	chr2	protein_coding	SET and MYND domain containing 1
ENSG00000115596.3	6.14226	1.04465	0.260782	4.00584	6.17966e-05	0.000235975	ENSG00000115596.3	WNT6	chr2	protein_coding	wingless-type MMTV integration site family, member 6
ENSG00000115840.12	201.463	1.06939	0.176139	6.07129	1.26884e-09	1.1382e-08	ENSG00000115840.13	SLC25A12	chr2	protein_coding	solute carrier family 25 (aspartate/glutamate carrier), member 12
ENSG00000115844.9	1.20908	2.29477	0.559694	4.10005	4.13058e-05	0.000163214	ENSG00000115844.10	DLX2	chr2	protein_coding	distal-less homeobox 2
ENSG00000116014.8	6.11507	3.74403	0.736173	5.0858	3.66087e-07	2.13826e-06	ENSG00000116014.9	KISS1R	chr19	protein_coding	KISS1 receptor
ENSG00000116017.9	304.626	1.73307	0.217985	7.95042	1.85884e-15	3.89743e-14	ENSG00000116017.10	ARID3A	chr19	protein_coding	AT rich interactive domain 3A (BRIGHT-like)
ENSG00000116032.5	4.24889	1.02983	0.36958	2.78648	0.00532841	0.0131158	ENSG00000116032.5	GRIN3B	chr19	protein_coding	glutamate receptor, ionotropic, N-methyl-D-aspartate 3B
ENSG00000116035.2	13.1908	3.55494	0.423662	8.39099	4.82082e-17	1.2424e-15	ENSG00000116035.2	VAX2	chr2	protein_coding	ventral anterior homeobox 2
ENSG00000116039.10	14.6827	1.70476	0.381047	4.47389	7.68094e-06	3.50885e-05	ENSG00000116039.11	ATP6V1B1	chr2	protein_coding	ATPase, H+ transporting, lysosomal 56/58kDa, V1 subunit B1
ENSG00000116128.8	663.912	1.4964	0.162679	9.19853	3.62865e-20	1.40001e-18	ENSG00000116128.9	BCL9	chr1	protein_coding	B-cell CLL/lymphoma 9
ENSG00000116132.10	72.3225	2.14019	0.268646	7.96658	1.63123e-15	3.43545e-14	ENSG00000116132.11	PRRX1	chr1	protein_coding	paired related homeobox 1
ENSG00000116176.6	21.2256	2.30207	0.414097	5.55924	2.70958e-08	1.94935e-07	ENSG00000116176.6	TPSG1	chr16	protein_coding	tryptase gamma 1
ENSG00000116183.9	401.997	1.0039	0.431481	2.32664	0.0199846	0.042056	ENSG00000116183.10	PAPPA2	chr1	protein_coding	pappalysin 2
ENSG00000116299.15	72.3378	1.49696	0.33706	4.44122	8.94491e-06	4.03222e-05	ENSG00000116299.16	KIAA1324	chr1	protein_coding	KIAA1324
ENSG00000116521.9	3323.35	1.29628	0.107617	12.0453	2.05309e-33	3.20215e-31	ENSG00000116521.10	SCAMP3	chr1	protein_coding	secretory carrier membrane protein 3
ENSG00000116675.14	148.86	2.86672	0.247413	11.5868	4.8094e-31	5.9783e-29	ENSG00000116675.15	DNAJC6	chr1	protein_coding	DnaJ (Hsp40) homolog, subfamily C, member 6
ENSG00000116819.6	9.29278	1.10001	0.270277	4.06994	4.70259e-05	0.000183882	ENSG00000116819.6	TFAP2E	chr1	protein_coding	transcription factor AP-2 epsilon (activating enhancer binding protein 2 epsilon)
ENSG00000116830.10	213.046	1.05432	0.144662	7.28816	3.14213e-13	4.89376e-12	ENSG00000116830.11	TTF2	chr1	protein_coding	transcription termination factor, RNA polymerase II
ENSG00000116852.13	347.181	1.65551	0.239126	6.92316	4.41674e-12	5.74959e-11	ENSG00000116852.14	KIF21B	chr1	protein_coding	kinesin family member 21B
ENSG00000116957.11	1037.56	1.00401	0.0930757	10.787	3.96534e-27	3.39673e-25	ENSG00000116957.12	TBCE	chr1	protein_coding	tubulin folding cofactor E
ENSG00000116985.9	109.693	1.68498	0.325378	5.17852	2.23652e-07	1.35814e-06	ENSG00000116985.10	BMP8B	chr1	protein_coding	bone morphogenetic protein 8b
ENSG00000116991.9	1008.91	1.09315	0.203787	5.36416	8.13264e-08	5.35669e-07	ENSG00000116991.10	SIPA1L2	chr1	protein_coding	signal-induced proliferation-associated 1 like 2
ENSG00000117016.8	62.0365	1.19904	0.230968	5.19135	2.08778e-07	1.27649e-06	ENSG00000117016.9	RIMS3	chr1	protein_coding	regulating synaptic membrane exocytosis 3
ENSG00000117069.13	5.88314	2.08754	0.416761	5.00896	5.47235e-07	3.10047e-06	ENSG00000117069.14	ST6GALNAC5	chr1	protein_coding	ST6 (alpha-N-acetyl-neuraminyl-2,3-beta-galactosyl-1,3)-N-acetylgalactosaminide alpha-2,6-sialyltransferase 5
ENSG00000117148.7	14.8472	5.9431	0.783341	7.58686	3.27745e-14	5.92504e-13	ENSG00000117148.7	ACTL8	chr1	protein_coding	actin-like 8
ENSG00000117154.10	65.0484	1.10044	0.205844	5.34599	8.99259e-08	5.88326e-07	ENSG00000117154.11	IGSF21	chr1	protein_coding	immunoglobin superfamily, member 21
ENSG00000117399.12	352.859	3.94475	0.249464	15.8129	2.53435e-56	3.10365e-53	ENSG00000117399.13	CDC20	chr1	protein_coding	cell division cycle 20
ENSG00000117407.15	10.568	1.43977	0.264357	5.44629	5.14305e-08	3.51498e-07	ENSG00000117407.16	ARTN	chr1	protein_coding	artemin
ENSG00000117461.13	515.667	1.06105	0.159591	6.64858	2.95932e-11	3.43212e-10	ENSG00000117461.14	PIK3R3	chr1	protein_coding	phosphoinositide-3-kinase, regulatory subunit 3 (gamma)
ENSG00000117586.9	86.9231	1.37459	0.201244	6.83045	8.46493e-12	1.0582e-10	ENSG00000117586.10	TNFSF4	chr1	protein_coding	tumor necrosis factor (ligand) superfamily, member 4
ENSG00000117593.9	1190.95	1.09361	0.125258	8.73088	2.5271e-18	7.75125e-17	ENSG00000117593.9	DARS2	chr1	protein_coding	aspartyl-tRNA synthetase 2, mitochondrial
ENSG00000117600.11	14.1629	2.76518	0.349327	7.91575	2.45768e-15	5.07578e-14	ENSG00000117600.12	LPPR4	chr1	protein_coding	--
ENSG00000117632.19	1907.97	1.96344	0.157534	12.4636	1.17939e-35	2.15451e-33	ENSG00000117632.20	STMN1	chr1	protein_coding	stathmin 1
ENSG00000117650.11	189.662	3.9479	0.264797	14.9092	2.87241e-50	1.93829e-47	ENSG00000117650.12	NEK2	chr1	protein_coding	NIMA-related kinase 2
ENSG00000117724.11	512.627	3.77114	0.229303	16.4461	8.94619e-61	1.97204e-57	ENSG00000117724.12	CENPF	chr1	protein_coding	centromere protein F, 350/400kDa
ENSG00000117971.10	9.46253	2.18383	0.378485	5.76992	7.93084e-09	6.22586e-08	ENSG00000117971.11	CHRNB4	chr15	protein_coding	cholinergic receptor, nicotinic, beta 4 (neuronal)
ENSG00000117983.16	972.86	2.73261	0.569681	4.79674	1.61269e-06	8.36448e-06	ENSG00000117983.17	MUC5B	chr11	protein_coding	mucin 5B, oligomeric mucus/gel-forming
ENSG00000118156.11	32.3276	1.46949	0.327758	4.48348	7.34365e-06	3.36593e-05	ENSG00000118156.12	ZNF541	chr19	protein_coding	zinc finger protein 541
ENSG00000118160.12	3.16421	1.39184	0.407553	3.41512	0.00063753	0.00195438	ENSG00000118160.13	SLC8A2	chr19	protein_coding	solute carrier family 8 (sodium/calcium exchanger), member 2
ENSG00000118193.10	131.152	3.3669	0.241954	13.9155	5.10353e-44	1.87498e-41	ENSG00000118193.11	KIF14	chr1	protein_coding	kinesin family member 14
ENSG00000118194.17	11.0767	1.24511	0.367369	3.38925	0.000700836	0.00212887	ENSG00000118194.18	TNNT2	chr1	protein_coding	troponin T type 2 (cardiac)
ENSG00000118245.2	1.1186	2.99713	1.21005	2.47687	0.0132539	0.0293708	ENSG00000118245.2	TNP1	chr2	protein_coding	transition protein 1 (during histone to protamine replacement)
ENSG00000118432.12	29.8504	2.78037	0.37447	7.42483	1.12927e-13	1.88107e-12	ENSG00000118432.12	CNR1	chr6	protein_coding	cannabinoid receptor 1 (brain)
ENSG00000118434.7	1.79526	2.19759	0.707997	3.10395	0.00190954	0.0052476	ENSG00000118434.8	SPACA1	chr6	protein_coding	sperm acrosome associated 1
ENSG00000118557.14	17.8853	2.116	0.275244	7.68772	1.49775e-14	2.83801e-13	ENSG00000118557.15	PMFBP1	chr16	protein_coding	polyamine modulated factor 1 binding protein 1
ENSG00000118729.11	35.6158	1.28492	0.250801	5.12325	3.00313e-07	1.78306e-06	ENSG00000118729.11	CASQ2	chr1	protein_coding	calsequestrin 2 (cardiac muscle)
ENSG00000118785.12	32533.1	5.31196	0.439885	12.0758	1.41764e-33	2.2428e-31	ENSG00000118785.13	SPP1	chr4	protein_coding	secreted phosphoprotein 1
ENSG00000118946.10	237.175	1.67944	0.181595	9.2483	2.28099e-20	9.03245e-19	ENSG00000118946.11	PCDH17	chr13	protein_coding	protocadherin 17
ENSG00000119042.15	472.944	1.04874	0.185898	5.6415	1.68577e-08	1.25258e-07	ENSG00000119042.16	SATB2	chr2	protein_coding	SATB homeobox 2
ENSG00000119280.15	1778.21	1.25815	0.168289	7.47613	7.65408e-14	1.30995e-12	ENSG00000119280.16	C1orf198	chr1	protein_coding	chromosome 1 open reading frame 198
ENSG00000119403.12	324.63	1.21989	0.136028	8.96797	3.02042e-19	1.03492e-17	ENSG00000119403.13	PHF19	chr9	protein_coding	PHD finger protein 19
ENSG00000119681.10	940.671	1.26272	0.246074	5.13147	2.87487e-07	1.71182e-06	ENSG00000119681.11	LTBP2	chr14	protein_coding	latent transforming growth factor beta binding protein 2
ENSG00000119772.15	702.084	1.16499	0.12988	8.96971	2.97305e-19	1.01975e-17	ENSG00000119772.16	DNMT3A	chr2	protein_coding	DNA (cytosine-5-)-methyltransferase 3 alpha
ENSG00000119888.9	1261.66	1.67917	0.499492	3.36175	0.000774492	0.00233335	ENSG00000119888.10	EPCAM	chr2	protein_coding	epithelial cell adhesion molecule
ENSG00000119915.4	7.86035	2.37711	0.389009	6.11066	9.92171e-10	9.06497e-09	ENSG00000119915.4	ELOVL3	chr10	protein_coding	ELOVL fatty acid elongase 3
ENSG00000119919.10	2.75694	1.14528	0.422867	2.70837	0.00676156	0.0162302	ENSG00000119919.10	NKX2-3	chr10	protein_coding	NK2 homeobox 3
ENSG00000119946.10	199.106	2.95008	0.395714	7.45507	8.98201e-14	1.52225e-12	ENSG00000119946.10	CNNM1	chr10	protein_coding	cyclin and CBS domain divalent metal cation transport mediator 1
ENSG00000119969.13	213.275	2.56216	0.251952	10.1692	2.72017e-24	1.76013e-22	ENSG00000119969.14	HELLS	chr10	protein_coding	helicase, lymphoid-specific
ENSG00000120055.7	4.47272	1.06594	0.238441	4.47047	7.80494e-06	3.55959e-05	ENSG00000120055.7	C10orf95	chr10	lincRNA	chromosome 10 open reading frame 95
ENSG00000120068.6	1.39235	2.46282	0.561954	4.38259	1.17276e-05	5.15177e-05	ENSG00000120068.6	HOXB8	chr17	protein_coding	homeobox B8
ENSG00000120162.9	356.882	1.00853	0.23245	4.33867	1.43345e-05	6.19652e-05	ENSG00000120162.9	MOB3B	chr9	protein_coding	MOB kinase activator 3B
ENSG00000120254.14	311.535	1.29037	0.166581	7.74618	9.47001e-15	1.83436e-13	ENSG00000120254.15	MTHFD1L	chr6	protein_coding	methylenetetrahydrofolate dehydrogenase (NADP+ dependent) 1-like
ENSG00000120262.9	282.036	2.85775	0.304685	9.37935	6.63798e-21	2.80671e-19	ENSG00000120262.9	CCDC170	chr6	protein_coding	coiled-coil domain containing 170
ENSG00000120322.3	24.4224	3.32287	0.430989	7.70987	1.25944e-14	2.41412e-13	ENSG00000120322.3	PCDHB8	chr5	protein_coding	protocadherin beta 8
ENSG00000120324.6	23.6433	1.57413	0.25132	6.26345	3.76561e-10	3.71229e-09	ENSG00000120324.6	PCDHB10	chr5	protein_coding	protocadherin beta 10
ENSG00000120327.6	119.086	1.0957	0.237519	4.6131	3.96698e-06	1.91487e-05	ENSG00000120327.6	PCDHB14	chr5	protein_coding	protocadherin beta 14
ENSG00000120334.14	115.033	2.39177	0.164046	14.5798	3.77405e-48	2.01273e-45	ENSG00000120334.15	CENPL	chr1	protein_coding	centromere protein L
ENSG00000120457.10	120.142	1.65336	0.271203	6.09638	1.08495e-09	9.85273e-09	ENSG00000120457.11	KCNJ5	chr11	protein_coding	potassium channel, inwardly rectifying subfamily J, member 5
ENSG00000120471.13	1.52023	1.18106	0.398594	2.96305	0.00304603	0.00798581	ENSG00000120471.14	TP53AIP1	chr11	protein_coding	tumor protein p53 regulated apoptosis inducing protein 1
ENSG00000120498.12	32.4256	4.12474	0.440214	9.36985	7.26329e-21	3.0516e-19	ENSG00000120498.13	TEX11	chrX	protein_coding	testis expressed 11
ENSG00000120500.16	3.84466	1.08581	0.233265	4.65484	3.24239e-06	1.59301e-05	ENSG00000120500.17	ARR3	chrX	protein_coding	arrestin 3, retinal (X-arrestin)
ENSG00000120658.11	30.8138	2.09114	0.29654	7.05179	1.76634e-12	2.45189e-11	ENSG00000120658.12	ENOX1	chr13	protein_coding	ecto-NOX disulfide-thiol exchanger 1
ENSG00000120669.14	4.10793	3.5527	0.72628	4.89164	1e-06	5.40367e-06	ENSG00000120669.15	SOHLH2	chr13	protein_coding	spermatogenesis and oogenesis specific basic helix-loop-helix 2
ENSG00000120937.8	1.09269	2.12927	0.856733	2.48533	0.0129431	0.0287822	ENSG00000120937.8	NPPB	chr1	protein_coding	natriuretic peptide B
ENSG00000121075.8	30.8896	7.25577	0.770648	9.41515	4.72391e-21	2.06129e-19	ENSG00000121075.9	TBX4	chr17	protein_coding	T-box 4
ENSG00000121152.8	137.367	2.91581	0.213563	13.6532	1.93191e-42	6.20179e-40	ENSG00000121152.9	NCAPH	chr2	protein_coding	non-SMC condensin I complex, subunit H
ENSG00000121211.6	66.305	2.98153	0.265178	11.2435	2.49262e-29	2.72009e-27	ENSG00000121211.7	MND1	chr4	protein_coding	meiotic nuclear divisions 1 homolog (S. cerevisiae)
ENSG00000121236.18	67.9583	1.38104	0.223819	6.17035	6.81399e-10	6.41528e-09	ENSG00000121236.19	TRIM6	chr11	protein_coding	tripartite motif containing 6
ENSG00000121318.2	0.959073	1.10347	0.438809	2.51468	0.011914	0.026731	ENSG00000121318.2	TAS2R10	chr12	protein_coding	taste receptor, type 2, member 10
ENSG00000121388.5	1.06349	3.00255	1.30763	2.29617	0.0216659	0.0450952	ENSG00000121388.5	RP11-408E5.4	chr13	unprocessed_pseudogene	--
ENSG00000121446.16	80.9341	3.61063	0.516627	6.98885	2.77153e-12	3.73739e-11	ENSG00000121446.17	RGSL1	chr1	protein_coding	regulator of G-protein signaling like 1
ENSG00000121454.5	20.4289	2.3242	0.223784	10.3859	2.87461e-25	2.03531e-23	ENSG00000121454.5	LHX4	chr1	protein_coding	LIM homeobox 4
ENSG00000121621.6	58.3025	3.20735	0.243314	13.1819	1.11501e-39	2.8803e-37	ENSG00000121621.6	KIF18A	chr11	protein_coding	kinesin family member 18A
ENSG00000121753.11	17.4767	1.75479	0.323745	5.42028	5.95071e-08	4.02291e-07	ENSG00000121753.12	ADGRB2	chr1	protein_coding	adhesion G protein-coupled receptor B2
ENSG00000121895.7	195.585	1.37838	0.337224	4.08742	4.36188e-05	0.000171758	ENSG00000121895.7	TMEM156	chr4	protein_coding	transmembrane protein 156
ENSG00000121900.17	470.331	1.19178	0.226251	5.2675	1.38293e-07	8.73647e-07	ENSG00000121900.18	TMEM54	chr1	protein_coding	transmembrane protein 54
ENSG00000121904.16	47.1782	3.35696	0.303563	11.0585	1.99328e-28	1.91592e-26	ENSG00000121904.17	CSMD2	chr1	protein_coding	CUB and Sushi multiple domains 2
ENSG00000121905.8	1.85258	1.79469	0.430338	4.17042	3.04033e-05	0.000123333	ENSG00000121905.9	HPCA	chr1	protein_coding	hippocalcin
ENSG00000121957.11	154.241	1.69267	0.169539	9.98397	1.79152e-23	1.0429e-21	ENSG00000121957.12	GPSM2	chr1	protein_coding	G-protein signaling modulator 2
ENSG00000122133.15	58.5277	6.91266	0.89504	7.7233	1.13357e-14	2.18297e-13	ENSG00000122133.16	PAEP	chr9	protein_coding	progestagen-associated endometrial protein
ENSG00000122375.10	0.669624	2.53659	0.738172	3.43631	0.0005897	0.00181939	ENSG00000122375.11	OPN4	chr10	protein_coding	opsin 4
ENSG00000122420.8	232.08	2.39995	0.360184	6.66313	2.68057e-11	3.1297e-10	ENSG00000122420.9	PTGFR	chr1	protein_coding	prostaglandin F receptor (FP)
ENSG00000122592.7	1.43294	1.7891	0.579284	3.08848	0.00201184	0.00550129	ENSG00000122592.7	HOXA7	chr7	protein_coding	homeobox A7
ENSG00000122711.7	1.43724	3.09202	0.714755	4.32598	1.51855e-05	6.53592e-05	ENSG00000122711.8	SPINK4	chr9	protein_coding	serine peptidase inhibitor, Kazal type 4
ENSG00000122778.8	184.19	1.71583	0.289437	5.92816	3.06357e-09	2.58741e-08	ENSG00000122778.9	KIAA1549	chr7	protein_coding	KIAA1549
ENSG00000122861.14	274.746	1.04134	0.18274	5.69846	1.20893e-08	9.20406e-08	ENSG00000122861.15	PLAU	chr10	protein_coding	plasminogen activator, urokinase
ENSG00000122952.15	399.763	2.31043	0.196325	11.7684	5.68178e-32	7.76314e-30	ENSG00000122952.16	ZWINT	chr10	protein_coding	ZW10 interacting kinetochore protein
ENSG00000123080.9	510.988	2.42335	0.192932	12.5606	3.47608e-36	6.60555e-34	ENSG00000123080.10	CDKN2C	chr1	protein_coding	cyclin-dependent kinase inhibitor 2C (p18, inhibits CDK4)
ENSG00000123119.10	49.188	1.48825	0.301522	4.93581	7.98204e-07	4.39072e-06	ENSG00000123119.11	NECAB1	chr8	protein_coding	N-terminal EF-hand calcium binding protein 1
ENSG00000123136.13	1506.93	1.26948	0.119941	10.5842	3.52816e-26	2.69419e-24	ENSG00000123136.14	DDX39A	chr19	protein_coding	DEAD (Asp-Glu-Ala-Asp) box polypeptide 39A
ENSG00000123201.13	14.4825	1.41384	0.540647	2.61509	0.00892037	0.0207231	ENSG00000123201.14	GUCY1B2	chr13	unitary_pseudogene	guanylate cyclase 1, soluble, beta 2 (pseudogene)
ENSG00000123219.11	63.0582	2.52569	0.227167	11.1182	1.02342e-28	1.03169e-26	ENSG00000123219.12	CENPK	chr5	protein_coding	centromere protein K
ENSG00000123352.16	458.725	1.4672	0.103748	14.1419	2.09403e-45	8.54804e-43	ENSG00000123352.17	SPATS2	chr12	protein_coding	spermatogenesis associated, serine-rich 2
ENSG00000123473.14	121.375	2.45957	0.199526	12.3271	6.47394e-35	1.12664e-32	ENSG00000123473.15	STIL	chr1	protein_coding	SCL/TAL1 interrupting locus
ENSG00000123485.10	163.756	3.68629	0.244229	15.0936	1.7838e-51	1.40432e-48	ENSG00000123485.11	HJURP	chr2	protein_coding	Holliday junction recognition protein
ENSG00000123500.8	33.3555	1.18028	0.432121	2.73137	0.00630716	0.0152435	ENSG00000123500.9	COL10A1	chr6	protein_coding	collagen, type X, alpha 1
ENSG00000123643.11	279.525	1.01901	0.132864	7.66961	1.7252e-14	3.2485e-13	ENSG00000123643.12	SLC36A1	chr5	protein_coding	solute carrier family 36 (proton/amino acid symporter), member 1
ENSG00000123836.13	381.702	1.00057	0.143461	6.97453	3.06905e-12	4.09847e-11	ENSG00000123836.14	PFKFB2	chr1	protein_coding	6-phosphofructo-2-kinase/fructose-2,6-biphosphatase 2
ENSG00000123999.4	16.603	2.92387	0.428617	6.82163	9.00108e-12	1.12225e-10	ENSG00000123999.4	INHA	chr2	protein_coding	inhibin, alpha
ENSG00000124019.9	84.8386	1.00376	0.287076	3.49649	0.00047142	0.00149034	ENSG00000124019.9	FAM124B	chr2	protein_coding	family with sequence similarity 124B
ENSG00000124102.4	40.3396	1.74123	0.456953	3.81053	0.00013867	0.000490964	ENSG00000124102.4	PI3	chr20	protein_coding	peptidase inhibitor 3, skin-derived
ENSG00000124107.5	5840.85	1.08659	0.328191	3.31086	0.000930099	0.00275004	ENSG00000124107.5	SLPI	chr20	protein_coding	secretory leukocyte peptidase inhibitor
ENSG00000124140.11	34.9997	1.43806	0.270357	5.31912	1.04268e-07	6.74551e-07	ENSG00000124140.12	SLC12A5	chr20	protein_coding	solute carrier family 12 (potassium/chloride transporter), member 5
ENSG00000124194.14	1.43401	1.30568	0.409726	3.18671	0.001439	0.00406707	ENSG00000124194.15	GDAP1L1	chr20	protein_coding	ganglioside induced differentiation associated protein 1-like 1
ENSG00000124243.16	114.904	1.50831	0.206033	7.32072	2.46644e-13	3.91329e-12	ENSG00000124243.17	BCAS4	chr20	protein_coding	breast carcinoma amplified sequence 4
ENSG00000124302.11	23.9785	2.12347	0.406331	5.22597	1.73248e-07	1.07637e-06	ENSG00000124302.12	CHST8	chr19	protein_coding	carbohydrate (N-acetylgalactosamine 4-0) sulfotransferase 8
ENSG00000124429.16	141.367	1.80759	0.42637	4.23948	2.24039e-05	9.3333e-05	ENSG00000124429.17	POF1B	chrX	protein_coding	premature ovarian failure, 1B
ENSG00000124490.12	1.18524	2.47231	0.791972	3.12172	0.00179798	0.00496868	ENSG00000124490.13	CRISP2	chr6	protein_coding	cysteine-rich secretory protein 2
ENSG00000124491.14	250.662	1.37814	0.255091	5.40256	6.56957e-08	4.40168e-07	ENSG00000124491.15	F13A1	chr6	protein_coding	coagulation factor XIII, A1 polypeptide
ENSG00000124493.12	1.52349	1.937	0.4979	3.89034	0.000100103	0.000365693	ENSG00000124493.13	GRM4	chr6	protein_coding	glutamate receptor, metabotropic 4
ENSG00000124507.9	58.6093	1.87562	0.348717	5.37864	7.50491e-08	4.97494e-07	ENSG00000124507.10	PACSIN1	chr6	protein_coding	protein kinase C and casein kinase substrate in neurons 1
ENSG00000124574.13	393.533	1.22476	0.11566	10.5893	3.33989e-26	2.56226e-24	ENSG00000124574.14	ABCC10	chr6	protein_coding	ATP-binding cassette, sub-family C (CFTR/MRP), member 10
ENSG00000124610.4	0.944077	1.29463	0.520901	2.48536	0.012942	0.0287818	ENSG00000124610.4	HIST1H1A	chr6	protein_coding	histone cluster 1, H1a
ENSG00000124613.7	24.8435	1.02407	0.280292	3.65357	0.000258623	0.000864036	ENSG00000124613.8	ZNF391	chr6	protein_coding	zinc finger protein 391
ENSG00000124635.8	42.8511	1.73349	0.296942	5.83779	5.28987e-09	4.287e-08	ENSG00000124635.8	HIST1H2BJ	chr6	protein_coding	histone cluster 1, H2bj
ENSG00000124657.1	5.41143	1.88471	0.31851	5.91725	3.27364e-09	2.74519e-08	ENSG00000124657.1	OR2B6	chr6	protein_coding	olfactory receptor, family 2, subfamily B, member 6
ENSG00000124721.16	5.25722	1.58192	0.369042	4.28654	1.81474e-05	7.685e-05	ENSG00000124721.17	DNAH8	chr6	protein_coding	dynein, axonemal, heavy chain 8
ENSG00000124743.5	33.2778	1.24656	0.208798	5.97016	2.37024e-09	2.0367e-08	ENSG00000124743.5	KLHL31	chr6	protein_coding	kelch-like family member 31
ENSG00000124749.15	85.8243	1.08677	0.193679	5.61117	2.00967e-08	1.47535e-07	ENSG00000124749.16	COL21A1	chr6	protein_coding	collagen, type XXI, alpha 1
ENSG00000124766.5	1111.03	1.21116	0.271402	4.46261	8.09688e-06	3.67651e-05	ENSG00000124766.5	SOX4	chr6	protein_coding	SRY (sex determining region Y)-box 4
ENSG00000124920.12	2154.74	1.33813	0.218588	6.12168	9.25915e-10	8.51373e-09	ENSG00000124920.13	MYRF	chr11	protein_coding	myelin regulatory factor
ENSG00000124935.3	4.31393	4.30083	0.881777	4.87746	1.07458e-06	5.76897e-06	ENSG00000124935.3	SCGB1D2	chr11	protein_coding	secretoglobin, family 1D, member 2
ENSG00000124939.5	9.62591	3.00813	0.492995	6.10175	1.04912e-09	9.55887e-09	ENSG00000124939.5	SCGB2A1	chr11	protein_coding	secretoglobin, family 2A, member 1
ENSG00000125046.13	135.57	3.86798	0.39855	9.70513	2.86707e-22	1.43636e-20	ENSG00000125046.14	SSUH2	chr3	protein_coding	ssu-2 homolog (C. elegans)
ENSG00000125249.6	1145.72	1.13587	0.135009	8.41325	3.98813e-17	1.03669e-15	ENSG00000125249.6	RAP2A	chr13	protein_coding	RAP2A, member of RAS oncogene family
ENSG00000125257.12	387.71	1.69603	0.262952	6.44996	1.11879e-10	1.19024e-09	ENSG00000125257.13	ABCC4	chr13	protein_coding	ATP-binding cassette, sub-family C (CFTR/MRP), member 4
ENSG00000125319.13	75.0482	1.70378	0.183108	9.30476	1.34291e-20	5.46166e-19	ENSG00000125319.14	C17orf53	chr17	protein_coding	chromosome 17 open reading frame 53
ENSG00000125378.14	321.558	1.63941	0.273164	6.00159	1.95398e-09	1.70246e-08	ENSG00000125378.15	BMP4	chr14	protein_coding	bone morphogenetic protein 4
ENSG00000125398.5	972.671	1.05023	0.278184	3.7753	0.000159813	0.000558348	ENSG00000125398.5	SOX9	chr17	protein_coding	SRY (sex determining region Y)-box 9
ENSG00000125414.17	0.780547	2.19639	0.75133	2.92334	0.00346301	0.00895825	ENSG00000125414.18	MYH2	chr17	protein_coding	myosin, heavy chain 2, skeletal muscle, adult
ENSG00000125459.13	369.639	1.67679	0.129296	12.9686	1.84257e-38	4.20171e-36	ENSG00000125459.14	MSTO1	chr1	protein_coding	misato 1, mitochondrial distribution and morphology regulator
ENSG00000125462.15	35.392	4.19151	0.435385	9.62714	6.14177e-22	2.99967e-20	ENSG00000125462.16	C1orf61	chr1	protein_coding	chromosome 1 open reading frame 61
ENSG00000125571.8	0.624979	2.09266	0.746972	2.80152	0.00508625	0.0125919	ENSG00000125571.9	IL37	chr2	protein_coding	interleukin 37
ENSG00000125618.15	109.172	1.12505	0.227955	4.93539	7.999e-07	4.39731e-06	ENSG00000125618.16	PAX8	chr2	protein_coding	paired box 8
ENSG00000125657.4	25.0456	1.39402	0.307372	4.53529	5.75233e-06	2.68873e-05	ENSG00000125657.4	TNFSF9	chr19	protein_coding	tumor necrosis factor (ligand) superfamily, member 9
ENSG00000125744.10	298.473	1.49648	0.197416	7.58031	3.44739e-14	6.21321e-13	ENSG00000125744.11	RTN2	chr19	protein_coding	reticulon 2
ENSG00000125780.11	564.449	5.62523	0.389317	14.449	2.545e-47	1.25598e-44	ENSG00000125780.11	TGM3	chr20	protein_coding	transglutaminase 3
ENSG00000125804.12	2.30283	1.14887	0.443753	2.58898	0.00962613	0.0221634	ENSG00000125804.13	FAM182A	chr20	processed_transcript	family with sequence similarity 182, member A
ENSG00000125823.11	1.03688	1.12207	0.487711	2.3007	0.0214088	0.0446192	ENSG00000125823.12	CSTL1	chr20	protein_coding	cystatin-like 1
ENSG00000125841.11	397.003	1.25835	0.250647	5.02043	5.1557e-07	2.93514e-06	ENSG00000125841.12	NRSN2	chr20	protein_coding	neurensin 2
ENSG00000125864.10	33.3433	1.307	0.159226	8.20846	2.24037e-16	5.29505e-15	ENSG00000125864.11	BFSP1	chr20	protein_coding	beaded filament structural protein 1, filensin
ENSG00000125878.5	21.6565	2.55216	0.256473	9.95097	2.49734e-23	1.40912e-21	ENSG00000125878.5	TCF15	chr20	protein_coding	transcription factor 15 (basic helix-loop-helix)
ENSG00000125885.12	246.621	1.35794	0.138781	9.78481	1.30846e-22	6.85643e-21	ENSG00000125885.13	MCM8	chr20	protein_coding	minichromosome maintenance complex component 8
ENSG00000125888.13	5.73682	5.02693	0.612533	8.20679	2.27176e-16	5.35776e-15	ENSG00000125888.14	BANF2	chr20	protein_coding	barrier to autointegration factor 2
ENSG00000125931.9	8.01822	1.48577	0.353152	4.20716	2.58603e-05	0.000106313	ENSG00000125931.10	CITED1	chrX	protein_coding	Cbp/p300-interacting transactivator, with Glu/Asp-rich carboxy-terminal domain, 1
ENSG00000125965.7	0.783564	1.67885	0.617548	2.71857	0.00655652	0.015777	ENSG00000125965.8	GDF5	chr20	protein_coding	growth differentiation factor 5
ENSG00000125966.9	142.553	1.99586	0.282695	7.06012	1.66353e-12	2.32087e-11	ENSG00000125966.9	MMP24	chr20	protein_coding	matrix metallopeptidase 24 (membrane-inserted)
ENSG00000125967.15	1295.37	1.42982	0.128782	11.1027	1.21771e-28	1.20189e-26	ENSG00000125967.16	NECAB3	chr20	protein_coding	N-terminal EF-hand calcium binding protein 3
ENSG00000126001.14	749.58	1.00227	0.0887077	11.2985	1.3345e-29	1.50598e-27	ENSG00000126001.15	CEP250	chr20	protein_coding	centrosomal protein 250kDa
ENSG00000126010.5	24.2859	3.98004	0.490686	8.11118	5.01308e-16	1.12454e-14	ENSG00000126010.5	GRPR	chrX	protein_coding	gastrin-releasing peptide receptor
ENSG00000126215.12	188.07	1.35831	0.137734	9.8618	6.09483e-23	3.31457e-21	ENSG00000126215.13	XRCC3	chr14	protein_coding	X-ray repair complementing defective repair in Chinese hamster cells 3
ENSG00000126259.18	5.52909	3.86589	0.537073	7.19807	6.10708e-13	9.09187e-12	ENSG00000126259.19	KIRREL2	chr19	protein_coding	kin of IRRE like 2 (Drosophila)
ENSG00000126500.3	10.5899	1.21054	0.257886	4.69409	2.67792e-06	1.33553e-05	ENSG00000126500.3	FLRT1	chr11	protein_coding	fibronectin leucine rich transmembrane protein 1
ENSG00000126562.15	139.782	3.34407	0.385905	8.66553	4.49426e-18	1.33756e-16	ENSG00000126562.16	WNK4	chr17	protein_coding	WNK lysine deficient protein kinase 4
ENSG00000126603.7	388.236	1.09189	0.228279	4.78313	1.7259e-06	8.90885e-06	ENSG00000126603.8	GLIS2	chr16	protein_coding	GLIS family zinc finger 2
ENSG00000126733.19	2.52333	4.00716	0.638219	6.27867	3.41484e-10	3.39482e-09	ENSG00000126733.20	DACH2	chrX	protein_coding	dachshund family transcription factor 2
ENSG00000126752.7	239.187	9.09666	0.899639	10.1115	4.91482e-24	3.08e-22	ENSG00000126752.7	SSX1	chrX	protein_coding	synovial sarcoma, X breakpoint 1
ENSG00000126778.8	26.1579	4.86664	0.42177	11.5386	8.42744e-31	1.03975e-28	ENSG00000126778.8	SIX1	chr14	protein_coding	SIX homeobox 1
ENSG00000126787.11	122.281	3.47987	0.231436	15.036	4.26751e-51	3.0675e-48	ENSG00000126787.12	DLGAP5	chr14	protein_coding	discs, large (Drosophila) homolog-associated protein 5
ENSG00000126856.12	3.77037	2.97871	0.510561	5.8342	5.40496e-09	4.37063e-08	ENSG00000126856.13	PRDM7	chr16	protein_coding	PR domain containing 7
ENSG00000126890.13	96.135	6.20113	1.12287	5.52259	3.34033e-08	2.36202e-07	ENSG00000126890.13	CTAG2	chrX	protein_coding	cancer/testis antigen 2
ENSG00000126895.12	8.73724	1.80842	0.289228	6.25258	4.03731e-10	3.96123e-09	ENSG00000126895.13	AVPR2	chrX	protein_coding	arginine vasopressin receptor 2
ENSG00000127324.7	2485.55	1.7194	0.309889	5.54844	2.88232e-08	2.06277e-07	ENSG00000127324.8	TSPAN8	chr12	protein_coding	tetraspanin 8
ENSG00000127415.11	551.4	1.31017	0.128349	10.2079	1.82861e-24	1.20684e-22	ENSG00000127415.12	IDUA	chr4	protein_coding	iduronidase, alpha-L-
ENSG00000127533.3	114.267	2.3315	0.280062	8.32493	8.43804e-17	2.10728e-15	ENSG00000127533.3	F2RL3	chr19	protein_coding	coagulation factor II (thrombin) receptor-like 3
ENSG00000127564.15	136.131	3.01961	0.203874	14.8111	1.24102e-49	7.59893e-47	ENSG00000127564.16	PKMYT1	chr16	protein_coding	protein kinase, membrane associated tyrosine/threonine 1
ENSG00000127585.10	112.584	2.82458	0.360388	7.8376	4.59232e-15	9.17493e-14	ENSG00000127585.11	FBXL16	chr16	protein_coding	F-box and leucine-rich repeat protein 16
ENSG00000127586.15	249.423	1.37243	0.149258	9.19505	3.74825e-20	1.44112e-18	ENSG00000127586.16	CHTF18	chr16	protein_coding	CTF18, chromosome transmission fidelity factor 18 homolog (S. cerevisiae)
ENSG00000127743.5	1.86183	2.76043	0.481536	5.73255	9.89313e-09	7.65364e-08	ENSG00000127743.5	IL17B	chr5	protein_coding	interleukin 17B
ENSG00000127863.14	263.542	1.97438	0.344606	5.72938	1.00798e-08	7.7755e-08	ENSG00000127863.15	TNFRSF19	chr13	protein_coding	tumor necrosis factor receptor superfamily, member 19
ENSG00000127903.13	27.9012	1.27533	0.27165	4.69477	2.6691e-06	1.33153e-05	ENSG00000127903.13	ZNF835	chr19	protein_coding	zinc finger protein 835
ENSG00000127928.11	3.40248	4.07941	0.713962	5.71377	1.10503e-08	8.47744e-08	ENSG00000127928.12	GNGT1	chr7	protein_coding	guanine nucleotide binding protein (G protein), gamma transducing activity polypeptide 1
ENSG00000128165.8	466.231	2.19665	0.249593	8.80093	1.35685e-18	4.31386e-17	ENSG00000128165.8	ADM2	chr22	protein_coding	adrenomedullin 2
ENSG00000128228.4	2079.05	1.0608	0.191334	5.54425	2.95217e-08	2.11145e-07	ENSG00000128228.4	SDF2L1	chr22	protein_coding	stromal cell-derived factor 2-like 1
ENSG00000128242.11	460.096	2.52846	0.370295	6.82825	8.59595e-12	1.07417e-10	ENSG00000128242.12	GAL3ST1	chr22	protein_coding	galactose-3-O-sulfotransferase 1
ENSG00000128266.8	290.948	3.65071	0.265523	13.7491	5.15678e-43	1.73989e-40	ENSG00000128266.8	GNAZ	chr22	protein_coding	guanine nucleotide binding protein (G protein), alpha z polypeptide
ENSG00000128268.11	39.5336	1.63035	0.268823	6.06476	1.32152e-09	1.18289e-08	ENSG00000128268.11	MGAT3	chr22	protein_coding	mannosyl (beta-1,4-)-glycoprotein beta-1,4-N-acetylglucosaminyltransferase
ENSG00000128274.14	262.307	1.34239	0.190868	7.03309	2.02016e-12	2.78667e-11	ENSG00000128274.15	A4GALT	chr22	protein_coding	alpha 1,4-galactosyltransferase
ENSG00000128285.4	184.928	1.75224	0.295376	5.93223	2.98847e-09	2.52656e-08	ENSG00000128285.4	MCHR1	chr22	protein_coding	melanin-concentrating hormone receptor 1
ENSG00000128298.15	299.942	2.82682	0.288963	9.78261	1.33717e-22	6.99581e-21	ENSG00000128298.16	BAIAP2L2	chr22	protein_coding	BAI1-associated protein 2-like 2
ENSG00000128310.2	11.8947	1.57752	0.381626	4.13367	3.57009e-05	0.000142808	ENSG00000128310.2	GALR3	chr22	protein_coding	galanin receptor 3
ENSG00000128408.8	23.7979	2.5053	0.301092	8.32072	8.74334e-17	2.17859e-15	ENSG00000128408.8	RIBC2	chr22	protein_coding	RIB43A domain with coiled-coils 2
ENSG00000128487.15	292.321	1.84317	0.262957	7.00939	2.39356e-12	3.25424e-11	ENSG00000128487.16	SPECC1	chr17	protein_coding	sperm antigen with calponin homology and coiled-coil domains 1
ENSG00000128567.15	1186.81	1.67263	0.166662	10.036	1.05839e-23	6.36284e-22	ENSG00000128567.16	PODXL	chr7	protein_coding	podocalyxin-like
ENSG00000128578.8	62.3543	2.73743	0.246372	11.111	1.10944e-28	1.10827e-26	ENSG00000128578.9	STRIP2	chr7	protein_coding	striatin interacting protein 2
ENSG00000128591.14	591.214	3.35653	0.38588	8.69838	3.36656e-18	1.01658e-16	ENSG00000128591.15	FLNC	chr7	protein_coding	filamin C, gamma
ENSG00000128610.10	5.85793	5.00696	0.723528	6.9202	4.50992e-12	5.85016e-11	ENSG00000128610.11	FEZF1	chr7	protein_coding	FEZ family zinc finger 1
ENSG00000128645.12	2.56565	4.11216	0.573387	7.17171	7.40667e-13	1.087e-11	ENSG00000128645.12	HOXD1	chr2	protein_coding	homeobox D1
ENSG00000128652.10	2.8111	3.70259	0.408763	9.05802	1.32834e-19	4.80431e-18	ENSG00000128652.11	HOXD3	chr2	protein_coding	homeobox D3
ENSG00000128683.12	16.8345	4.40975	0.529428	8.32928	8.13368e-17	2.03743e-15	ENSG00000128683.13	GAD1	chr2	protein_coding	glutamate decarboxylase 1 (brain, 67kDa)
ENSG00000128709.11	62.0539	5.05972	0.368323	13.7372	6.07727e-43	2.00945e-40	ENSG00000128709.11	HOXD9	chr2	protein_coding	homeobox D9
ENSG00000128710.5	11.3613	4.6597	0.503243	9.25936	2.0567e-20	8.18348e-19	ENSG00000128710.5	HOXD10	chr2	protein_coding	homeobox D10
ENSG00000128714.5	0.96498	2.99506	1.16578	2.56916	0.0101946	0.0232874	ENSG00000128714.5	HOXD13	chr2	protein_coding	homeobox D13
ENSG00000128805.13	50.0355	1.35973	0.232728	5.84256	5.1406e-09	4.17294e-08	ENSG00000128805.14	ARHGAP22	chr10	protein_coding	Rho GTPase activating protein 22
ENSG00000128886.10	11.8201	1.10625	0.193682	5.71168	1.11864e-08	8.56996e-08	ENSG00000128886.11	ELL3	chr15	protein_coding	elongation factor RNA polymerase II-like 3
ENSG00000128917.6	500.859	1.30069	0.159144	8.17299	3.00841e-16	6.9659e-15	ENSG00000128917.6	DLL4	chr15	protein_coding	delta-like 4 (Drosophila)
ENSG00000129159.6	2.41248	3.42075	0.514298	6.6513	2.90514e-11	3.37403e-10	ENSG00000129159.6	KCNC1	chr11	protein_coding	potassium channel, voltage gated Shaw related subfamily C, member 1
ENSG00000129173.11	79.9124	3.66236	0.302788	12.0955	1.11615e-33	1.80027e-31	ENSG00000129173.12	E2F8	chr11	protein_coding	E2F transcription factor 8
ENSG00000129195.14	29.393	2.58536	0.278594	9.28002	1.69441e-20	6.79922e-19	ENSG00000129195.15	FAM64A	chr17	protein_coding	family with sequence similarity 64, member A
ENSG00000129354.10	460.468	3.11207	0.436665	7.12692	1.02642e-12	1.47687e-11	ENSG00000129354.11	AP1M2	chr19	protein_coding	adaptor-related protein complex 1, mu 2 subunit
ENSG00000129521.12	307.262	1.48491	0.309281	4.80117	1.57738e-06	8.1955e-06	ENSG00000129521.13	EGLN3	chr14	protein_coding	egl-9 family hypoxia-inducible factor 3
ENSG00000129646.12	132.507	1.24126	0.160613	7.72824	1.09045e-14	2.10361e-13	ENSG00000129646.13	QRICH2	chr17	protein_coding	glutamine rich 2
ENSG00000129654.7	53.101	2.70426	0.463467	5.83485	5.38399e-09	4.3558e-08	ENSG00000129654.7	FOXJ1	chr17	protein_coding	forkhead box J1
ENSG00000129667.11	716.026	1.05481	0.151661	6.95505	3.52435e-12	4.66504e-11	ENSG00000129667.12	RHBDF2	chr17	protein_coding	rhomboid 5 homolog 2 (Drosophila)
ENSG00000129682.12	244.955	2.45875	0.259053	9.49132	2.28131e-21	1.03331e-19	ENSG00000129682.13	FGF13	chrX	protein_coding	fibroblast growth factor 13
ENSG00000129810.13	71.7885	3.02586	0.22755	13.2976	2.39009e-40	6.53127e-38	ENSG00000129810.14	SGOL1	chr3	protein_coding	shugoshin-like 1 (S. pombe)
ENSG00000129910.6	181.863	1.62667	0.477821	3.40436	0.000663202	0.00202482	ENSG00000129910.7	CDH15	chr16	protein_coding	cadherin 15, type 1, M-cadherin (myotubule)
ENSG00000129951.17	3.24556	1.34793	0.517188	2.60627	0.00915348	0.0212095	ENSG00000129951.18	LPPR3	chr19	protein_coding	--
ENSG00000129990.13	6.1065	1.89485	0.391103	4.84489	1.26682e-06	6.69558e-06	ENSG00000129990.14	SYT5	chr19	protein_coding	synaptotagmin V
ENSG00000129991.11	6.54381	3.58808	0.61977	5.78937	7.06508e-09	5.5994e-08	ENSG00000129991.12	TNNI3	chr19	protein_coding	troponin I type 3 (cardiac)
ENSG00000130032.14	7.34309	2.20015	0.302479	7.27375	3.49654e-13	5.41007e-12	ENSG00000130032.15	PRRG3	chrX	protein_coding	proline rich Gla (G-carboxyglutamic acid) 3 (transmembrane)
ENSG00000130054.4	48.3854	2.86185	0.382144	7.48893	6.94362e-14	1.19953e-12	ENSG00000130054.4	FAM155B	chrX	protein_coding	family with sequence similarity 155, member B
ENSG00000130055.12	1.50675	1.4288	0.352469	4.05367	5.04199e-05	0.000196018	ENSG00000130055.13	GDPD2	chrX	protein_coding	glycerophosphodiester phosphodiesterase domain containing 2
ENSG00000130182.6	0.931752	2.02548	0.529434	3.82575	0.000130377	0.000463989	ENSG00000130182.7	ZSCAN10	chr16	protein_coding	zinc finger and SCAN domain containing 10
ENSG00000130226.15	3.51055	1.66995	0.401497	4.15932	3.19198e-05	0.000128931	ENSG00000130226.16	DPP6	chr7	protein_coding	dipeptidyl-peptidase 6
ENSG00000130270.15	94.9816	1.39332	0.208184	6.69272	2.19066e-11	2.58879e-10	ENSG00000130270.16	ATP8B3	chr19	protein_coding	ATPase, aminophospholipid transporter, class I, type 8B, member 3
ENSG00000130294.13	294.059	3.66832	0.476707	7.69514	1.41343e-14	2.69212e-13	ENSG00000130294.14	KIF1A	chr2	protein_coding	kinesin family member 1A
ENSG00000130300.7	3017.31	3.15324	0.177923	17.7225	2.80999e-70	2.32281e-66	ENSG00000130300.8	PLVAP	chr19	protein_coding	plasmalemma vesicle associated protein
ENSG00000130377.12	2.70625	2.61652	0.435387	6.00964	1.85933e-09	1.6257e-08	ENSG00000130377.13	ACSBG2	chr19	protein_coding	acyl-CoA synthetase bubblegum family member 2
ENSG00000130477.13	12.5162	2.49844	0.335896	7.43813	1.02119e-13	1.71052e-12	ENSG00000130477.14	UNC13A	chr19	protein_coding	unc-13 homolog A (C. elegans)
ENSG00000130540.12	51.5955	4.17128	0.578939	7.20504	5.80285e-13	8.68196e-12	ENSG00000130540.13	SULT4A1	chr22	protein_coding	sulfotransferase family 4A, member 1
ENSG00000130643.7	6.30912	3.05059	0.480184	6.35296	2.11216e-10	2.17837e-09	ENSG00000130643.8	CALY	chr10	protein_coding	calcyon neuron-specific vesicular protein
ENSG00000130675.13	8.00706	3.74751	0.869019	4.31234	1.61533e-05	6.91222e-05	ENSG00000130675.14	MNX1	chr7	protein_coding	motor neuron and pancreas homeobox 1
ENSG00000130700.6	49.3504	1.15834	0.484018	2.39318	0.0167029	0.0359746	ENSG00000130700.6	GATA5	chr20	protein_coding	GATA binding protein 5
ENSG00000130711.3	4.99523	1.7246	0.269771	6.39284	1.62837e-10	1.69903e-09	ENSG00000130711.3	PRDM12	chr9	protein_coding	PR domain containing 12
ENSG00000130720.11	11.8291	5.66224	0.557074	10.1643	2.86298e-24	1.84891e-22	ENSG00000130720.12	FIBCD1	chr9	protein_coding	fibrinogen C domain containing 1
ENSG00000130768.13	57.4661	1.12182	0.320766	3.49731	0.000469972	0.00148605	ENSG00000130768.14	SMPDL3B	chr1	protein_coding	sphingomyelin phosphodiesterase, acid-like 3B
ENSG00000130816.13	1177.39	1.12643	0.131927	8.53824	1.36286e-17	3.76779e-16	ENSG00000130816.14	DNMT1	chr19	protein_coding	DNA (cytosine-5-)-methyltransferase 1
ENSG00000130821.14	948.658	3.24078	0.337158	9.61206	7.11119e-22	3.42757e-20	ENSG00000130821.15	SLC6A8	chrX	protein_coding	solute carrier family 6 (neurotransmitter transporter), member 8
ENSG00000130822.14	21.2242	5.23328	0.687388	7.61328	2.67226e-14	4.89248e-13	ENSG00000130822.15	PNCK	chrX	protein_coding	pregnancy up-regulated nonubiquitous CaM kinase
ENSG00000130827.6	386.404	1.1005	0.192125	5.72807	1.01581e-08	7.82933e-08	ENSG00000130827.6	PLXNA3	chrX	protein_coding	plexin A3
ENSG00000130829.16	282.426	3.83521	0.294681	13.0148	1.00817e-38	2.41559e-36	ENSG00000130829.17	DUSP9	chrX	protein_coding	dual specificity phosphatase 9
ENSG00000130876.10	7.27653	3.06679	0.521698	5.87849	4.14034e-09	3.41824e-08	ENSG00000130876.11	SLC7A10	chr19	protein_coding	solute carrier family 7 (neutral amino acid transporter light chain, asc system), member 10
ENSG00000130943.6	14.5473	1.14511	0.239987	4.77154	1.82822e-06	9.37793e-06	ENSG00000130943.6	PKDREJ	chr22	protein_coding	polycystin (PKD) family receptor for egg jelly
ENSG00000130997.15	69.3711	1.50465	0.234124	6.4267	1.30408e-10	1.37629e-09	ENSG00000130997.16	POLN	chr4	protein_coding	polymerase (DNA directed) nu
ENSG00000131050.9	1.68836	3.54347	0.811306	4.36762	1.2561e-05	5.48725e-05	ENSG00000131050.10	BPIFA2	chr20	protein_coding	BPI fold containing family A, member 2
ENSG00000131055.4	60.8607	3.02226	0.242789	12.4481	1.4325e-35	2.60251e-33	ENSG00000131055.4	COX4I2	chr20	protein_coding	cytochrome c oxidase subunit IV isoform 2 (lung)
ENSG00000131080.13	64.6105	1.49917	0.300639	4.98663	6.1442e-07	3.4492e-06	ENSG00000131080.14	EDA2R	chrX	protein_coding	ectodysplasin A2 receptor
ENSG00000131094.3	170.881	3.67206	0.348827	10.5269	6.4949e-26	4.85869e-24	ENSG00000131094.3	C1QL1	chr17	protein_coding	complement component 1, q subcomponent-like 1
ENSG00000131097.5	32.3745	3.36044	0.213152	15.7655	5.3755e-56	6.02454e-53	ENSG00000131097.6	HIGD1B	chr17	protein_coding	HIG1 hypoxia inducible domain family, member 1B
ENSG00000131142.12	36.873	2.68583	0.396757	6.76946	1.29268e-11	1.57315e-10	ENSG00000131142.13	CCL25	chr19	protein_coding	chemokine (C-C motif) ligand 25
ENSG00000131153.7	225.26	1.66686	0.204575	8.14789	3.70318e-16	8.4855e-15	ENSG00000131153.8	GINS2	chr16	protein_coding	GINS complex subunit 2 (Psf2 homolog)
ENSG00000131188.10	84.196	1.13019	0.237271	4.76328	1.9047e-06	9.734e-06	ENSG00000131188.11	PRR7	chr5	protein_coding	proline rich 7 (synaptic)
ENSG00000131242.14	982.66	1.67838	0.179394	9.35583	8.29494e-21	3.4646e-19	ENSG00000131242.15	RAB11FIP4	chr17	protein_coding	RAB11 family interacting protein 4 (class II)
ENSG00000131389.15	438.004	1.09977	0.291092	3.77808	0.000158042	0.000552746	ENSG00000131389.16	SLC6A6	chr3	protein_coding	solute carrier family 6 (neurotransmitter transporter), member 6
ENSG00000131470.13	45.3956	1.30961	0.148697	8.80722	1.28282e-18	4.09031e-17	ENSG00000131470.14	PSMC3IP	chr17	protein_coding	PSMC3 interacting protein
ENSG00000131473.15	3215.21	1.13485	0.117931	9.623	6.39365e-22	3.11349e-20	ENSG00000131473.16	ACLY	chr17	protein_coding	ATP citrate lyase
ENSG00000131650.12	10.8584	2.30324	0.354028	6.50581	7.72754e-11	8.44106e-10	ENSG00000131650.13	KREMEN2	chr16	protein_coding	kringle containing transmembrane protein 2
ENSG00000131721.4	1.06415	3.06065	1.04633	2.92513	0.00344309	0.0089137	ENSG00000131721.4	RHOXF2	chrX	protein_coding	Rhox homeobox family, member 2
ENSG00000131730.14	88.416	1.6031	0.330015	4.85765	1.18789e-06	6.31979e-06	ENSG00000131730.15	CKMT2	chr5	protein_coding	creatine kinase, mitochondrial 2 (sarcomeric)
ENSG00000131747.13	982.36	3.8589	0.260274	14.8263	9.9112e-50	6.30219e-47	ENSG00000131747.14	TOP2A	chr17	protein_coding	topoisomerase (DNA) II alpha 170kDa
ENSG00000131771.12	4.76228	1.36982	0.392	3.49445	0.000475044	0.00150037	ENSG00000131771.13	PPP1R1B	chr17	protein_coding	protein phosphatase 1, regulatory (inhibitor) subunit 1B
ENSG00000131788.14	378.194	1.04391	0.119665	8.7236	2.69488e-18	8.24293e-17	ENSG00000131788.15	PIAS3	chr1	protein_coding	protein inhibitor of activated STAT, 3
ENSG00000131944.8	69.0651	1.30551	0.129654	10.0692	7.56272e-24	4.61368e-22	ENSG00000131944.9	FAAP24	chr19	protein_coding	--
ENSG00000131969.13	31.4107	1.05973	0.287862	3.6814	0.000231956	0.000783255	ENSG00000131969.14	ABHD12B	chr14	protein_coding	abhydrolase domain containing 12B
ENSG00000132000.10	12.522	1.16863	0.227679	5.13279	2.85479e-07	1.70079e-06	ENSG00000132000.11	PODNL1	chr19	protein_coding	podocan-like 1
ENSG00000132016.10	72.4832	1.23323	0.17902	6.88878	5.62731e-12	7.20352e-11	ENSG00000132016.11	C19orf57	chr19	protein_coding	chromosome 19 open reading frame 57
ENSG00000132026.12	15.356	5.54627	0.616519	8.9961	2.33888e-19	8.20966e-18	ENSG00000132026.13	RTBDN	chr19	protein_coding	retbindin
ENSG00000132031.11	17.079	2.69848	0.333849	8.08295	6.32178e-16	1.401e-14	ENSG00000132031.12	MATN3	chr2	protein_coding	matrilin 3
ENSG00000132164.8	292.84	2.38444	0.525455	4.53786	5.68285e-06	2.65888e-05	ENSG00000132164.9	SLC6A11	chr3	protein_coding	solute carrier family 6 (neurotransmitter transporter), member 11
ENSG00000132204.12	34.2635	1.5535	0.43852	3.5426	0.0003962	0.00127175	ENSG00000132204.13	LINC00470	chr18	lincRNA	long intergenic non-protein coding RNA 470
ENSG00000132329.9	3899.8	1.40489	0.276039	5.08946	3.59091e-07	2.1026e-06	ENSG00000132329.10	RAMP1	chr2	protein_coding	receptor (G protein-coupled) activity modifying protein 1
ENSG00000132429.8	15.623	5.68431	0.750659	7.57243	3.66321e-14	6.56143e-13	ENSG00000132429.9	POPDC3	chr6	protein_coding	popeye domain containing 3
ENSG00000132436.10	222.391	1.08505	0.129874	8.35463	6.56409e-17	1.66188e-15	ENSG00000132436.11	FIGNL1	chr7	protein_coding	fidgetin-like 1
ENSG00000132470.12	550.009	1.35326	0.245032	5.52277	3.33695e-08	2.36068e-07	ENSG00000132470.13	ITGB4	chr17	protein_coding	integrin, beta 4
ENSG00000132518.6	17.0287	1.54106	0.293804	5.24521	1.56101e-07	9.78478e-07	ENSG00000132518.6	GUCY2D	chr17	protein_coding	guanylate cyclase 2D, membrane (retina-specific)
ENSG00000132563.14	22.4569	2.56299	0.287649	8.91013	5.09709e-19	1.69723e-17	ENSG00000132563.15	REEP2	chr5	protein_coding	receptor accessory protein 2
ENSG00000132639.11	127.596	1.46438	0.387796	3.77616	0.000159267	0.000556559	ENSG00000132639.12	SNAP25	chr20	protein_coding	synaptosomal-associated protein, 25kDa
ENSG00000132677.11	1229.12	2.62598	0.477585	5.49846	3.83123e-08	2.68048e-07	ENSG00000132677.12	RHBG	chr1	protein_coding	Rh family, B glycoprotein (gene/pseudogene)
ENSG00000132681.15	3.96008	1.88522	0.495324	3.80603	0.000141214	0.000499009	ENSG00000132681.16	ATP1A4	chr1	protein_coding	ATPase, Na+/K+ transporting, alpha 4 polypeptide
ENSG00000132688.10	1058.36	1.07623	0.133854	8.04032	8.96038e-16	1.9479e-14	ENSG00000132688.10	NES	chr1	protein_coding	nestin
ENSG00000132692.17	110.433	5.14712	0.385779	13.3422	1.31597e-40	3.75109e-38	ENSG00000132692.18	BCAN	chr1	protein_coding	brevican
ENSG00000132694.17	1711.61	1.1834	0.116355	10.1706	2.68226e-24	1.739e-22	ENSG00000132694.18	ARHGEF11	chr1	protein_coding	Rho guanine nucleotide exchange factor (GEF) 11
ENSG00000132749.9	62.3672	2.15596	0.254055	8.48621	2.13488e-17	5.75305e-16	ENSG00000132749.10	MTL5	chr11	protein_coding	metallothionein-like 5, testis-specific (tesmin)
ENSG00000132915.9	4.64688	1.92122	0.364234	5.27468	1.32988e-07	8.42062e-07	ENSG00000132915.10	PDE6A	chr5	protein_coding	phosphodiesterase 6A, cGMP-specific, rod, alpha
ENSG00000132932.15	7.72548	1.52363	0.305932	4.98029	6.34882e-07	3.55201e-06	ENSG00000132932.16	ATP8A2	chr13	protein_coding	ATPase, aminophospholipid transporter, class I, type 8A, member 2
ENSG00000132972.17	2.00279	2.81183	0.79542	3.53503	0.000407726	0.00130533	ENSG00000132972.18	RNF17	chr13	protein_coding	ring finger protein 17
ENSG00000133019.10	129.107	1.44486	0.303878	4.75471	1.98728e-06	1.01325e-05	ENSG00000133019.11	CHRM3	chr1	protein_coding	cholinergic receptor, muscarinic 3
ENSG00000133048.11	22927.4	1.67176	0.432936	3.86145	0.000112718	0.000406613	ENSG00000133048.12	CHI3L1	chr1	protein_coding	chitinase 3-like 1 (cartilage glycoprotein-39)
ENSG00000133059.15	391.307	1.12232	0.131385	8.54223	1.3166e-17	3.65212e-16	ENSG00000133059.16	DSTYK	chr1	protein_coding	dual serine/threonine and tyrosine protein kinase
ENSG00000133110.13	550.77	1.16226	0.340659	3.41181	0.000645326	0.00197517	ENSG00000133110.14	POSTN	chr13	protein_coding	periostin, osteoblast specific factor
ENSG00000133119.11	276.654	1.11493	0.140243	7.95001	1.86495e-15	3.90778e-14	ENSG00000133119.12	RFC3	chr13	protein_coding	replication factor C (activator 1) 3, 38kDa
ENSG00000133134.10	129.859	1.84282	0.353285	5.21623	1.82602e-07	1.12939e-06	ENSG00000133134.11	BEX2	chrX	protein_coding	brain expressed X-linked 2
ENSG00000133216.15	290.578	2.49827	0.33515	7.4542	9.04164e-14	1.53e-12	ENSG00000133216.16	EPHB2	chr1	protein_coding	EPH receptor B2
ENSG00000133247.12	207.795	1.08823	0.119411	9.1133	7.99115e-20	2.95556e-18	ENSG00000133247.13	SUV420H2	chr19	protein_coding	suppressor of variegation 4-20 homolog 2 (Drosophila)
ENSG00000133256.11	60.2105	1.09432	0.30143	3.63044	0.000282942	0.000937046	ENSG00000133256.12	PDE6B	chr4	protein_coding	phosphodiesterase 6B, cGMP-specific, rod, beta
ENSG00000133454.14	99.5189	7.49039	0.580663	12.8997	4.51812e-38	9.76416e-36	ENSG00000133454.15	MYO18B	chr22	protein_coding	myosin XVIIIB
ENSG00000133619.16	151.185	1.24692	0.219772	5.6737	1.39748e-08	1.05161e-07	ENSG00000133619.17	KRBA1	chr7	protein_coding	KRAB-A domain containing 1
ENSG00000133665.11	33.8697	2.76268	0.377328	7.3217	2.44851e-13	3.88857e-12	ENSG00000133665.12	DYDC2	chr10	protein_coding	DPY30 domain containing 2
ENSG00000133710.14	43.2449	3.19981	0.350036	9.14138	6.16594e-20	2.30369e-18	ENSG00000133710.15	SPINK5	chr5	protein_coding	serine peptidase inhibitor, Kazal type 5
ENSG00000133740.9	160.943	1.04975	0.140429	7.47531	7.70237e-14	1.31685e-12	ENSG00000133740.10	E2F5	chr8	protein_coding	E2F transcription factor 5, p130-binding
ENSG00000133937.4	4.57554	4.07149	0.555608	7.32798	2.33646e-13	3.71955e-12	ENSG00000133937.4	GSC	chr14	protein_coding	goosecoid homeobox
ENSG00000133962.6	17.0713	1.42816	0.356289	4.00843	6.11231e-05	0.000233565	ENSG00000133962.7	CATSPERB	chr14	protein_coding	catsper channel auxiliary subunit beta
ENSG00000133985.2	739.835	2.07273	0.275951	7.5112	5.8588e-14	1.0212e-12	ENSG00000133985.2	TTC9	chr14	protein_coding	tetratricopeptide repeat domain 9
ENSG00000134013.14	441.351	1.66644	0.164574	10.1258	4.24643e-24	2.67955e-22	ENSG00000134013.15	LOXL2	chr8	protein_coding	lysyl oxidase-like 2
ENSG00000134028.13	23.7305	1.45939	0.377705	3.86385	0.000111614	0.000403115	ENSG00000134028.14	ADAMDEC1	chr8	protein_coding	ADAM-like, decysin 1
ENSG00000134057.13	431.161	2.96344	0.179301	16.5277	2.31747e-61	5.8944e-58	ENSG00000134057.14	CCNB1	chr5	protein_coding	cyclin B1
ENSG00000134160.12	9.08976	1.24483	0.369553	3.36848	0.000755829	0.00228154	ENSG00000134160.13	TRPM1	chr15	protein_coding	transient receptor potential cation channel, subfamily M, member 1
ENSG00000134193.13	11.2209	1.559	0.334517	4.66047	3.15494e-06	1.55351e-05	ENSG00000134193.14	REG4	chr1	protein_coding	regenerating islet-derived family, member 4
ENSG00000134207.13	3.33841	1.24465	0.391929	3.17571	0.0014947	0.00420901	ENSG00000134207.14	SYT6	chr1	protein_coding	synaptotagmin VI
ENSG00000134222.15	139.453	1.41715	0.226148	6.26648	3.69308e-10	3.65058e-09	ENSG00000134222.16	PSRC1	chr1	protein_coding	proline/serine-rich coiled-coil 1
ENSG00000134243.10	1871.93	1.47437	0.230692	6.3911	1.64693e-10	1.7173e-09	ENSG00000134243.11	SORT1	chr1	protein_coding	sortilin 1
ENSG00000134253.8	95.3334	2.10607	0.190596	11.0499	2.19491e-28	2.09754e-26	ENSG00000134253.9	TRIM45	chr1	protein_coding	tripartite motif containing 45
ENSG00000134291.10	1862.02	1.39542	0.131834	10.5847	3.50922e-26	2.68593e-24	ENSG00000134291.11	TMEM106C	chr12	protein_coding	transmembrane protein 106C
ENSG00000134323.10	42.7921	3.11032	0.366174	8.49412	1.99442e-17	5.39652e-16	ENSG00000134323.10	MYCN	chr2	protein_coding	v-myc avian myelocytomatosis viral oncogene neuroblastoma derived homolog
ENSG00000134443.8	1.17374	2.7857	0.757756	3.67624	0.000236692	0.000797375	ENSG00000134443.9	GRP	chr18	protein_coding	gastrin-releasing peptide
ENSG00000134504.11	185.009	1.19547	0.163948	7.29173	3.06006e-13	4.77043e-12	ENSG00000134504.12	KCTD1	chr18	protein_coding	potassium channel tetramerization domain containing 1
ENSG00000134569.8	106.841	1.40724	0.281329	5.00211	5.67062e-07	3.20237e-06	ENSG00000134569.9	LRP4	chr11	protein_coding	low density lipoprotein receptor-related protein 4
ENSG00000134668.11	13.1557	2.18754	0.331734	6.59426	4.27394e-11	4.84297e-10	ENSG00000134668.12	SPOCD1	chr1	protein_coding	SPOC domain containing 1
ENSG00000134690.9	195.111	3.09411	0.196271	15.7644	5.46609e-56	6.02454e-53	ENSG00000134690.10	CDCA8	chr1	protein_coding	cell division cycle associated 8
ENSG00000134769.20	538.414	1.81916	0.287815	6.32057	2.60595e-10	2.6537e-09	ENSG00000134769.21	DTNA	chr18	protein_coding	dystrobrevin, alpha
ENSG00000134780.8	146.455	1.45336	0.256349	5.66946	1.43247e-08	1.07598e-07	ENSG00000134780.9	DAGLA	chr11	protein_coding	diacylglycerol lipase, alpha
ENSG00000134830.5	300.915	1.13409	0.273257	4.15029	3.32058e-05	0.00013375	ENSG00000134830.5	C5AR2	chr19	protein_coding	complement component 5a receptor 2
ENSG00000134871.16	8159.75	1.95502	0.180401	10.8371	2.29719e-27	2.00943e-25	ENSG00000134871.17	COL4A2	chr13	protein_coding	collagen, type IV, alpha 2
ENSG00000134940.12	2.55333	1.40665	0.292011	4.81713	1.45641e-06	7.62293e-06	ENSG00000134940.13	ACRV1	chr11	protein_coding	acrosomal vesicle protein 1
ENSG00000135097.5	114.101	2.73552	0.371936	7.35483	1.91168e-13	3.0804e-12	ENSG00000135097.6	MSI1	chr12	protein_coding	musashi RNA-binding protein 1
ENSG00000135119.13	38.3063	2.25054	0.217476	10.3485	4.25208e-25	2.98503e-23	ENSG00000135119.14	RNFT2	chr12	protein_coding	ring finger protein, transmembrane 2
ENSG00000135127.10	314.326	2.12911	0.249102	8.54716	1.2615e-17	3.51106e-16	ENSG00000135127.11	CCDC64	chr12	protein_coding	coiled-coil domain containing 64
ENSG00000135253.12	35.5751	2.95008	0.328295	8.98605	2.56267e-19	8.91945e-18	ENSG00000135253.13	KCP	chr7	protein_coding	kielin/chordin-like protein
ENSG00000135312.5	1.31747	2.20821	0.434979	5.0766	3.8424e-07	2.2356e-06	ENSG00000135312.5	HTR1B	chr6	protein_coding	5-hydroxytryptamine (serotonin) receptor 1B, G protein-coupled
ENSG00000135324.5	121.526	4.47317	0.375741	11.9049	1.11537e-32	1.60347e-30	ENSG00000135324.5	MRAP2	chr6	protein_coding	melanocortin 2 receptor accessory protein 2
ENSG00000135355.3	2.73921	4.38724	1.12725	3.89199	9.94274e-05	0.000363588	ENSG00000135355.3	GJA10	chr6	protein_coding	gap junction protein, alpha 10, 62kDa
ENSG00000135362.12	197.674	1.12827	0.240739	4.68668	2.7767e-06	1.38042e-05	ENSG00000135362.13	PRR5L	chr11	protein_coding	proline rich 5 like
ENSG00000135373.11	291.957	1.95554	0.312846	6.25081	4.08335e-10	4.00166e-09	ENSG00000135373.12	EHF	chr11	protein_coding	ets homologous factor
ENSG00000135406.12	2.69223	2.0795	0.58121	3.57787	0.000346404	0.0011258	ENSG00000135406.13	PRPH	chr12	protein_coding	peripherin
ENSG00000135451.11	167.965	3.86243	0.239103	16.1538	1.06755e-58	1.96103e-55	ENSG00000135451.12	TROAP	chr12	protein_coding	trophinin associated protein
ENSG00000135454.12	203.045	4.36789	0.31216	13.9924	1.73338e-44	6.66443e-42	ENSG00000135454.13	B4GALNT1	chr12	protein_coding	beta-1,4-N-acetyl-galactosaminyl transferase 1
ENSG00000135476.10	307.583	1.24257	0.276429	4.49506	6.9549e-06	3.20195e-05	ENSG00000135476.11	ESPL1	chr12	protein_coding	extra spindle pole bodies homolog 1 (S. cerevisiae)
ENSG00000135477.10	19.6959	1.49111	0.389384	3.82941	0.000128449	0.00045752	ENSG00000135477.11	KRT87P	chr12	transcribed_unprocessed_pseudogene	keratin 87 pseudogene
ENSG00000135622.11	172.118	1.52132	0.175692	8.65902	4.75852e-18	1.41113e-16	ENSG00000135622.12	SEMA4F	chr2	protein_coding	sema domain, immunoglobulin domain (Ig), transmembrane domain (TM) and short cytoplasmic domain, (semaphorin) 4F
ENSG00000135638.12	52.481	4.17253	0.398063	10.4821	1.04435e-25	7.63973e-24	ENSG00000135638.13	EMX1	chr2	protein_coding	empty spiracles homeobox 1
ENSG00000135747.10	1.83994	1.00158	0.332592	3.01143	0.00260023	0.00692186	ENSG00000135747.11	ZNF670	chr1	protein_coding	zinc finger protein 670
ENSG00000135749.17	129.903	1.57425	0.265139	5.93746	2.89468e-09	2.45292e-08	ENSG00000135749.18	PCNXL2	chr1	protein_coding	pecanex-like 2 (Drosophila)
ENSG00000135773.11	15.0295	2.79078	0.35094	7.95229	1.83097e-15	3.84144e-14	ENSG00000135773.12	CAPN9	chr1	protein_coding	calpain 9
ENSG00000135821.15	100724	2.22781	0.319601	6.9706	3.1559e-12	4.20766e-11	ENSG00000135821.16	GLUL	chr1	protein_coding	glutamate-ammonia ligase
ENSG00000135835.9	49.9692	1.63118	0.187155	8.71564	2.8913e-18	8.79492e-17	ENSG00000135835.10	KIAA1614	chr1	protein_coding	KIAA1614
ENSG00000135845.8	1017.4	1.04019	0.0861871	12.0689	1.54088e-33	2.42615e-31	ENSG00000135845.9	PIGC	chr1	protein_coding	phosphatidylinositol glycan anchor biosynthesis, class C
ENSG00000135862.5	4776.48	1.58313	0.155767	10.1635	2.88652e-24	1.85686e-22	ENSG00000135862.5	LAMC1	chr1	protein_coding	laminin, gamma 1 (formerly LAMB2)
ENSG00000135902.8	4.76849	4.39691	0.668422	6.57804	4.76682e-11	5.36653e-10	ENSG00000135902.9	CHRND	chr2	protein_coding	cholinergic receptor, nicotinic, delta (muscle)
ENSG00000135912.9	796.127	1.71253	0.217454	7.87537	3.39735e-15	6.88739e-14	ENSG00000135912.10	TTLL4	chr2	protein_coding	tubulin tyrosine ligase-like family member 4
ENSG00000135919.11	731.036	1.00953	0.284973	3.54254	0.000396291	0.0012718	ENSG00000135919.12	SERPINE2	chr2	protein_coding	serpin peptidase inhibitor, clade E (nexin, plasminogen activator inhibitor type 1), member 2
ENSG00000135931.16	105.553	1.15972	0.17809	6.51197	7.41693e-11	8.12325e-10	ENSG00000135931.17	ARMC9	chr2	protein_coding	armadillo repeat containing 9
ENSG00000136040.7	580.597	2.20104	0.255249	8.62311	6.51616e-18	1.88172e-16	ENSG00000136040.8	PLXNC1	chr12	protein_coding	plexin C1
ENSG00000136108.13	407.505	1.52736	0.177301	8.6145	7.02493e-18	2.0251e-16	ENSG00000136108.14	CKAP2	chr13	protein_coding	cytoskeleton associated protein 2
ENSG00000136193.15	457.955	1.13911	0.272862	4.1747	2.98383e-05	0.00012119	ENSG00000136193.16	SCRN1	chr7	protein_coding	secernin 1
ENSG00000136231.12	66.8656	4.43756	0.400995	11.0664	1.8265e-28	1.76074e-26	ENSG00000136231.13	IGF2BP3	chr7	protein_coding	insulin-like growth factor 2 mRNA binding protein 3
ENSG00000136378.13	135.957	1.01154	0.147673	6.84988	7.3914e-12	9.32456e-11	ENSG00000136378.14	ADAMTS7	chr15	protein_coding	ADAM metallopeptidase with thrombospondin type 1 motif, 7
ENSG00000136383.6	523.441	2.18388	0.242992	8.98747	2.52979e-19	8.81426e-18	ENSG00000136383.6	ALPK3	chr15	protein_coding	alpha-kinase 3
ENSG00000136425.11	81.1731	1.56812	0.267804	5.85548	4.75645e-09	3.87847e-08	ENSG00000136425.12	CIB2	chr15	protein_coding	calcium and integrin binding family member 2
ENSG00000136449.12	5.08183	1.35663	0.269547	5.033	4.8287e-07	2.7623e-06	ENSG00000136449.13	MYCBPAP	chr17	protein_coding	MYCBP associated protein
ENSG00000136492.7	165.003	1.62208	0.211748	7.66044	1.85293e-14	3.47122e-13	ENSG00000136492.8	BRIP1	chr17	protein_coding	BRCA1 interacting protein C-terminal helicase 1
ENSG00000136631.11	892.243	1.08874	0.0853301	12.7591	2.77348e-37	5.59177e-35	ENSG00000136631.12	VPS45	chr1	protein_coding	vacuolar protein sorting 45 homolog (S. cerevisiae)
ENSG00000136824.17	453.664	1.04875	0.132907	7.89087	3.00092e-15	6.12882e-14	ENSG00000136824.18	SMC2	chr9	protein_coding	structural maintenance of chromosomes 2
ENSG00000136840.17	262.119	1.02669	0.184489	5.56505	2.62075e-08	1.8908e-07	ENSG00000136840.18	ST6GALNAC4	chr9	protein_coding	ST6 (alpha-N-acetyl-neuraminyl-2,3-beta-galactosyl-1,3)-N-acetylgalactosaminide alpha-2,6-sialyltransferase 4
ENSG00000136918.6	1.1795	2.70532	0.562488	4.80957	1.51256e-06	7.8835e-06	ENSG00000136918.7	WDR38	chr9	protein_coding	WD repeat domain 38
ENSG00000136928.4	48.066	3.4139	0.56047	6.09114	1.1211e-09	1.01531e-08	ENSG00000136928.4	GABBR2	chr9	protein_coding	gamma-aminobutyric acid (GABA) B receptor, 2
ENSG00000136931.8	0.996233	1.24624	0.503855	2.47341	0.0133832	0.0296235	ENSG00000136931.9	NR5A1	chr9	protein_coding	nuclear receptor subfamily 5, group A, member 1
ENSG00000136943.9	48.2127	3.10557	0.340065	9.13229	6.70671e-20	2.49446e-18	ENSG00000136943.10	CTSV	chr9	protein_coding	cathepsin V
ENSG00000136982.5	96.3353	1.92075	0.144237	13.3167	1.85174e-40	5.10231e-38	ENSG00000136982.5	DSCC1	chr8	protein_coding	DNA replication and sister chromatid cohesion 1
ENSG00000136999.4	86.4811	1.13314	0.2371	4.77918	1.76016e-06	9.06677e-06	ENSG00000136999.4	NOV	chr8	protein_coding	nephroblastoma overexpressed
ENSG00000137135.16	109.618	2.69397	0.181785	14.8195	1.09619e-49	6.83875e-47	ENSG00000137135.17	ARHGEF39	chr9	protein_coding	Rho guanine nucleotide exchange factor (GEF) 39
ENSG00000137203.9	48.4204	1.78477	0.367532	4.85608	1.19729e-06	6.36369e-06	ENSG00000137203.10	TFAP2A	chr6	protein_coding	transcription factor AP-2 alpha (activating enhancer binding protein 2 alpha)
ENSG00000137225.11	16.8964	2.1008	0.215564	9.7456	1.92635e-22	9.87516e-21	ENSG00000137225.12	CAPN11	chr6	protein_coding	calpain 11
ENSG00000137251.14	90.9263	6.76204	0.733194	9.22273	2.89643e-20	1.12937e-18	ENSG00000137251.15	TINAG	chr6	protein_coding	tubulointerstitial nephritis antigen
ENSG00000137269.13	211.034	1.84502	0.273138	6.75491	1.42923e-11	1.72662e-10	ENSG00000137269.14	LRRC1	chr6	protein_coding	leucine rich repeat containing 1
ENSG00000137270.10	1.50442	2.33065	0.467478	4.98557	6.17783e-07	3.46455e-06	ENSG00000137270.10	GCM1	chr6	protein_coding	glial cells missing homolog 1 (Drosophila)
ENSG00000137273.3	11.9115	1.94847	0.322835	6.03551	1.58463e-09	1.40283e-08	ENSG00000137273.3	FOXF2	chr6	protein_coding	forkhead box F2
ENSG00000137309.18	2249.73	1.6046	0.187904	8.53947	1.34839e-17	3.73403e-16	ENSG00000137309.19	HMGA1	chr6	protein_coding	high mobility group AT-hook 1
ENSG00000137310.10	419.692	2.65054	0.205927	12.8712	6.5338e-38	1.36734e-35	ENSG00000137310.11	TCF19	chr6	protein_coding	transcription factor 19
ENSG00000137404.13	345.164	1.18585	0.150656	7.87125	3.51108e-15	7.10489e-14	ENSG00000137404.14	NRM	chr6	protein_coding	nurim (nuclear envelope membrane protein)
ENSG00000137460.7	36.3738	1.86962	0.248271	7.53059	5.05112e-14	8.86023e-13	ENSG00000137460.8	FHDC1	chr4	protein_coding	FH2 domain containing 1
ENSG00000137558.6	42.5017	3.77034	0.43463	8.67482	4.14214e-18	1.24058e-16	ENSG00000137558.7	PI15	chr8	protein_coding	peptidase inhibitor 15
ENSG00000137563.10	7938.45	1.20414	0.270516	4.45126	8.53689e-06	3.86251e-05	ENSG00000137563.11	GGH	chr8	protein_coding	gamma-glutamyl hydrolase (conjugase, folylpolygammaglutamyl hydrolase)
ENSG00000137571.9	16.5405	1.52358	0.344701	4.42001	9.86964e-06	4.40464e-05	ENSG00000137571.10	SLCO5A1	chr8	protein_coding	solute carrier organic anion transporter family, member 5A1
ENSG00000137573.12	583.719	1.59764	0.305741	5.22546	1.73718e-07	1.07868e-06	ENSG00000137573.13	SULF1	chr8	protein_coding	sulfatase 1
ENSG00000137672.11	23.1867	2.03218	0.192577	10.5526	4.9419e-26	3.73068e-24	ENSG00000137672.12	TRPC6	chr11	protein_coding	transient receptor potential cation channel, subfamily C, member 6
ENSG00000137731.12	455.336	1.44113	0.450237	3.20083	0.0013703	0.00389299	ENSG00000137731.13	FXYD2	chr11	protein_coding	FXYD domain containing ion transport regulator 2
ENSG00000137804.11	551.207	2.14749	0.190185	11.2916	1.44432e-29	1.62437e-27	ENSG00000137804.12	NUSAP1	chr15	protein_coding	nucleolar and spindle associated protein 1
ENSG00000137807.12	148.307	3.22154	0.232862	13.8345	1.57811e-43	5.5511e-41	ENSG00000137807.13	KIF23	chr15	protein_coding	kinesin family member 23
ENSG00000137809.15	144.95	1.04481	0.204004	5.1215	3.03119e-07	1.7981e-06	ENSG00000137809.16	ITGA11	chr15	protein_coding	integrin, alpha 11
ENSG00000137819.12	446.559	2.35401	0.333051	7.06803	1.5715e-12	2.20269e-11	ENSG00000137819.13	PAQR5	chr15	protein_coding	progestin and adipoQ receptor family member V
ENSG00000137825.9	183.871	2.23974	0.229238	9.77034	1.50947e-22	7.88478e-21	ENSG00000137825.10	ITPKA	chr15	protein_coding	inositol-trisphosphate 3-kinase A
ENSG00000137857.16	75.7317	1.81388	0.255634	7.09562	1.2877e-12	1.82737e-11	ENSG00000137857.17	DUOX1	chr15	protein_coding	dual oxidase 1
ENSG00000137868.17	14.5298	3.16141	0.503055	6.28442	3.29074e-10	3.28032e-09	ENSG00000137868.18	STRA6	chr15	protein_coding	stimulated by retinoic acid 6
ENSG00000137869.12	13.9345	4.69286	0.570885	8.22032	2.02961e-16	4.83146e-15	ENSG00000137869.13	CYP19A1	chr15	protein_coding	cytochrome P450, family 19, subfamily A, polypeptide 1
ENSG00000137968.15	155.149	2.6771	0.427383	6.26394	3.75372e-10	3.70277e-09	ENSG00000137968.16	SLC44A5	chr1	protein_coding	solute carrier family 44, member 5
ENSG00000138028.13	723.21	1.9112	0.274845	6.95373	3.55751e-12	4.70516e-11	ENSG00000138028.14	CGREF1	chr2	protein_coding	cell growth regulator with EF-hand domain 1
ENSG00000138092.9	195.355	1.63048	0.169128	9.64046	5.39463e-22	2.64649e-20	ENSG00000138092.10	CENPO	chr2	protein_coding	centromere protein O
ENSG00000138100.12	57.5486	4.90051	0.509358	9.62096	6.52203e-22	3.16668e-20	ENSG00000138100.13	TRIM54	chr2	protein_coding	tripartite motif containing 54
ENSG00000138119.15	623.551	1.07418	0.224062	4.79414	1.63372e-06	8.46161e-06	ENSG00000138119.16	MYOF	chr10	protein_coding	myoferlin
ENSG00000138131.3	923.958	1.14091	0.368213	3.09851	0.001945	0.00533394	ENSG00000138131.3	LOXL4	chr10	protein_coding	lysyl oxidase-like 4
ENSG00000138160.5	215.35	2.16524	0.182668	11.8534	2.066e-32	2.87026e-30	ENSG00000138160.5	KIF11	chr10	protein_coding	kinesin family member 11
ENSG00000138161.11	7.07055	1.07865	0.254154	4.24409	2.19483e-05	9.15388e-05	ENSG00000138161.12	CUZD1	chr10	protein_coding	CUB and zona pellucida-like domains 1
ENSG00000138180.14	77.9557	2.67521	0.225667	11.8546	2.03577e-32	2.8402e-30	ENSG00000138180.15	CEP55	chr10	protein_coding	centrosomal protein 55kDa
ENSG00000138182.13	182.789	1.03208	0.165858	6.22268	4.88733e-10	4.72099e-09	ENSG00000138182.14	KIF20B	chr10	protein_coding	kinesin family member 20B
ENSG00000138336.8	41.1763	1.2448	0.224292	5.54993	2.85783e-08	2.04799e-07	ENSG00000138336.8	TET1	chr10	protein_coding	tet methylcytosine dioxygenase 1
ENSG00000138346.13	95.9988	1.02156	0.150885	6.77045	1.28379e-11	1.56579e-10	ENSG00000138346.14	DNA2	chr10	protein_coding	DNA replication helicase/nuclease 2
ENSG00000138376.9	114.076	1.24771	0.160717	7.76339	8.26901e-15	1.61307e-13	ENSG00000138376.10	BARD1	chr2	protein_coding	BRCA1 associated RING domain 1
ENSG00000138587.5	250.489	3.56479	0.372623	9.56676	1.10313e-21	5.21071e-20	ENSG00000138587.5	MNS1	chr15	protein_coding	meiosis-specific nuclear structural 1
ENSG00000138623.8	305.101	1.34502	0.262249	5.12879	2.91616e-07	1.73422e-06	ENSG00000138623.9	SEMA7A	chr15	protein_coding	semaphorin 7A, GPI membrane anchor (John Milton Hagen blood group)
ENSG00000138658.14	70.1629	1.49735	0.203333	7.36404	1.78432e-13	2.88925e-12	ENSG00000138658.15	ZGRF1	chr4	protein_coding	zinc finger, GRF-type containing 1
ENSG00000138778.10	126.116	3.12544	0.227437	13.742	5.68969e-43	1.9003e-40	ENSG00000138778.11	CENPE	chr4	protein_coding	centromere protein E, 312kDa
ENSG00000138795.8	171.134	2.9808	0.305311	9.76317	1.62015e-22	8.42299e-21	ENSG00000138795.9	LEF1	chr4	protein_coding	lymphoid enhancer-binding factor 1
ENSG00000138798.10	48.723	5.48698	0.595356	9.2163	3.07538e-20	1.19492e-18	ENSG00000138798.11	EGF	chr4	protein_coding	epidermal growth factor
ENSG00000139155.7	7.26626	4.22634	0.338155	12.4982	7.63226e-36	1.41776e-33	ENSG00000139155.8	SLCO1C1	chr12	protein_coding	solute carrier organic anion transporter family, member 1C1
ENSG00000139190.15	188.401	1.03094	0.161642	6.37792	1.79504e-10	1.86351e-09	ENSG00000139190.16	VAMP1	chr12	protein_coding	vesicle-associated membrane protein 1 (synaptobrevin 1)
ENSG00000139219.16	66.7969	6.40886	0.6253	10.2493	1.19246e-24	8.06313e-23	ENSG00000139219.17	COL2A1	chr12	protein_coding	collagen, type II, alpha 1
ENSG00000139292.11	325.182	2.1736	0.487014	4.46312	8.0774e-06	3.66918e-05	ENSG00000139292.12	LGR5	chr12	protein_coding	leucine-rich repeat containing G protein-coupled receptor 5
ENSG00000139354.9	169.6	1.0906	0.163411	6.67394	2.49025e-11	2.91986e-10	ENSG00000139354.10	GAS2L3	chr12	protein_coding	growth arrest-specific 2 like 3
ENSG00000139364.9	15.4259	2.53302	0.343729	7.36924	1.71609e-13	2.7856e-12	ENSG00000139364.10	TMEM132B	chr12	protein_coding	transmembrane protein 132B
ENSG00000139438.5	424.165	1.76288	0.183542	9.60477	7.63316e-22	3.66847e-20	ENSG00000139438.5	FAM222A	chr12	protein_coding	family with sequence similarity 222, member A
ENSG00000139445.16	80.6997	2.16504	0.440932	4.91014	9.10097e-07	4.95592e-06	ENSG00000139445.17	FOXN4	chr12	protein_coding	forkhead box N4
ENSG00000139514.11	366.784	1.23503	0.283588	4.355	1.33067e-05	5.78551e-05	ENSG00000139514.12	SLC7A1	chr13	protein_coding	solute carrier family 7 (cationic amino acid transporter, y+ system), member 1
ENSG00000139515.5	141.295	1.87947	0.536113	3.50573	0.000455356	0.00144458	ENSG00000139515.5	PDX1	chr13	protein_coding	pancreatic and duodenal homeobox 1
ENSG00000139618.13	102.768	1.45739	0.189127	7.70587	1.29956e-14	2.48669e-13	ENSG00000139618.14	BRCA2	chr13	protein_coding	breast cancer 2, early onset
ENSG00000139645.9	959.882	1.46629	0.130148	11.2663	1.92531e-29	2.15055e-27	ENSG00000139645.9	ANKRD52	chr12	protein_coding	ankyrin repeat domain 52
ENSG00000139656.6	2.3334	1.27937	0.394397	3.24386	0.0011792	0.00340674	ENSG00000139656.6	SMIM2	chr13	protein_coding	small integral membrane protein 2
ENSG00000139725.6	33.7645	1.15105	0.23011	5.00216	5.66919e-07	3.20211e-06	ENSG00000139725.7	RHOF	chr12	protein_coding	ras homolog family member F (in filopodia)
ENSG00000139734.16	85.5707	3.40926	0.257009	13.2651	3.68715e-40	9.83191e-38	ENSG00000139734.17	DIAPH3	chr13	protein_coding	diaphanous-related formin 3
ENSG00000139767.7	0.747006	1.59677	0.617402	2.58627	0.00970204	0.0223164	ENSG00000139767.8	SRRM4	chr12	protein_coding	serine/arginine repetitive matrix 4
ENSG00000139800.8	38.7332	6.4449	0.645068	9.99104	1.66825e-23	9.78028e-22	ENSG00000139800.8	ZIC5	chr13	protein_coding	Zic family member 5
ENSG00000139880.18	80.9184	2.00168	0.188951	10.5937	3.18847e-26	2.4575e-24	ENSG00000139880.19	CDH24	chr14	protein_coding	cadherin 24, type 2
ENSG00000139910.18	91.7456	1.95145	0.334831	5.82816	5.60426e-09	4.52073e-08	ENSG00000139910.19	NOVA1	chr14	protein_coding	neuro-oncological ventral antigen 1
ENSG00000139915.17	21.2945	3.27039	0.639186	5.11649	3.11272e-07	1.8425e-06	ENSG00000139915.18	MDGA2	chr14	protein_coding	MAM domain containing glycosylphosphatidylinositol anchor 2
ENSG00000139974.14	283.185	1.22459	0.145589	8.41131	4.05455e-17	1.05313e-15	ENSG00000139974.15	SLC38A6	chr14	protein_coding	solute carrier family 38, member 6
ENSG00000139985.6	7.27207	1.97082	0.312531	6.306	2.86332e-10	2.89351e-09	ENSG00000139985.6	ADAM21	chr14	protein_coding	ADAM metallopeptidase domain 21
ENSG00000140015.18	2.53489	3.82617	0.907948	4.21408	2.50795e-05	0.000103411	ENSG00000140015.19	KCNH5	chr14	protein_coding	potassium channel, voltage gated eag related subfamily H, member 5
ENSG00000140274.12	31.1776	2.01954	0.550703	3.66721	0.000245209	0.000823482	ENSG00000140274.13	DUOXA2	chr15	protein_coding	dual oxidase maturation factor 2
ENSG00000140279.11	111.447	1.54997	0.466514	3.32245	0.000892305	0.00264842	ENSG00000140279.12	DUOX2	chr15	protein_coding	dual oxidase 2
ENSG00000140297.11	148.436	2.06065	0.41912	4.91661	8.80563e-07	4.80618e-06	ENSG00000140297.12	GCNT3	chr15	protein_coding	glucosaminyl (N-acetyl) transferase 3, mucin type
ENSG00000140323.5	84.8349	1.70902	0.279569	6.11303	9.77545e-10	8.94865e-09	ENSG00000140323.5	DISP2	chr15	protein_coding	dispatched homolog 2 (Drosophila)
ENSG00000140451.11	59.2167	2.44319	0.218493	11.182	4.99628e-29	5.22791e-27	ENSG00000140451.12	PIF1	chr15	protein_coding	PIF1 5'-to-3' DNA helicase
ENSG00000140511.10	83.2338	1.02627	0.263583	3.89354	9.87922e-05	0.000361545	ENSG00000140511.11	HAPLN3	chr15	protein_coding	hyaluronan and proteoglycan link protein 3
ENSG00000140519.11	103.058	2.15582	0.421558	5.11394	3.15502e-07	1.86553e-06	ENSG00000140519.12	RHCG	chr15	protein_coding	Rh family, C glycoprotein
ENSG00000140525.16	301.13	2.09675	0.164354	12.7575	2.83035e-37	5.67185e-35	ENSG00000140525.17	FANCI	chr15	protein_coding	Fanconi anemia, complementation group I
ENSG00000140534.12	47.6339	3.2615	0.255572	12.7615	2.68807e-37	5.45282e-35	ENSG00000140534.13	TICRR	chr15	protein_coding	TOPBP1-interacting checkpoint and replication regulator
ENSG00000140545.13	843.923	1.28842	0.176117	7.31572	2.56013e-13	4.04447e-12	ENSG00000140545.14	MFGE8	chr15	protein_coding	milk fat globule-EGF factor 8 protein
ENSG00000140675.11	13.4628	1.29112	0.272869	4.73166	2.22693e-06	1.12417e-05	ENSG00000140675.12	SLC5A2	chr16	protein_coding	solute carrier family 5 (sodium/glucose cotransporter), member 2
ENSG00000140798.14	2.32132	2.3255	0.690094	3.36983	0.000752153	0.00227123	ENSG00000140798.15	ABCC12	chr16	protein_coding	ATP-binding cassette, sub-family C (CFTR/MRP), member 12
ENSG00000140807.5	1085.13	4.26927	0.402976	10.5943	3.16543e-26	2.44544e-24	ENSG00000140807.5	NKD1	chr16	protein_coding	naked cuticle homolog 1 (Drosophila)
ENSG00000140873.14	5.38886	2.58055	0.42342	6.09454	1.09755e-09	9.95625e-09	ENSG00000140873.15	ADAMTS18	chr16	protein_coding	ADAM metallopeptidase with thrombospondin type 1 motif, 18
ENSG00000140937.12	229.366	1.52911	0.272997	5.60118	2.12896e-08	1.55739e-07	ENSG00000140937.13	CDH11	chr16	protein_coding	cadherin 11, type 2, OB-cadherin (osteoblast)
ENSG00000140939.13	771.8	1.04106	0.168906	6.16357	7.1125e-10	6.67352e-09	ENSG00000140939.14	NOL3	chr16	protein_coding	nucleolar protein 3 (apoptosis repressor with CARD domain)
ENSG00000140945.14	295.466	2.64747	0.168315	15.7292	9.53451e-56	1.01696e-52	ENSG00000140945.15	CDH13	chr16	protein_coding	cadherin 13
ENSG00000140961.11	8080.93	1.06093	0.235543	4.50418	6.66286e-06	3.08079e-05	ENSG00000140961.12	OSGIN1	chr16	protein_coding	oxidative stress induced growth inhibitor 1
ENSG00000140993.9	50.9084	1.23966	0.156423	7.92504	2.28066e-15	4.72495e-14	ENSG00000140993.10	TIGD7	chr16	protein_coding	tigger transposable element derived 7
ENSG00000141314.11	41.8033	3.88544	0.429055	9.05581	1.35558e-19	4.88258e-18	ENSG00000141314.12	RHBDL3	chr17	protein_coding	rhomboid, veinlet-like 3 (Drosophila)
ENSG00000141371.11	2.55256	1.12878	0.395291	2.85556	0.00429612	0.0108494	ENSG00000141371.12	C17orf64	chr17	protein_coding	chromosome 17 open reading frame 64
ENSG00000141404.14	164.652	2.04736	0.245757	8.3308	8.0296e-17	2.01288e-15	ENSG00000141404.15	GNAL	chr18	protein_coding	guanine nucleotide binding protein (G protein), alpha activating activity polypeptide, olfactory type
ENSG00000141526.13	651.826	1.51568	0.239712	6.32294	2.56633e-10	2.61819e-09	ENSG00000141526.14	SLC16A3	chr17	protein_coding	solute carrier family 16 (monocarboxylate transporter), member 3
ENSG00000141540.9	149.693	1.04671	0.21894	4.7808	1.74599e-06	9.00222e-06	ENSG00000141540.10	TTYH2	chr17	protein_coding	tweety family member 2
ENSG00000141570.9	378.923	1.34493	0.140682	9.56005	1.17695e-21	5.51996e-20	ENSG00000141570.10	CBX8	chr17	protein_coding	chromobox homolog 8
ENSG00000141576.13	486.247	2.69066	0.258837	10.3952	2.60732e-25	1.854e-23	ENSG00000141576.14	RNF157	chr17	protein_coding	ring finger protein 157
ENSG00000141577.12	373.051	1.6299	0.111962	14.5576	5.22663e-48	2.74315e-45	ENSG00000141577.13	CEP131	chr17	protein_coding	centrosomal protein 131kDa
ENSG00000141696.11	325.253	1.09634	0.143275	7.65197	1.97919e-14	3.70356e-13	ENSG00000141696.12	P3H4	chr17	protein_coding	prolyl 3-hydroxylase family member 4 (non-enzymatic)
ENSG00000141744.3	5.45135	1.0179	0.423198	2.40527	0.0161606	0.0349545	ENSG00000141744.3	PNMT	chr17	protein_coding	phenylethanolamine N-methyltransferase
ENSG00000141934.8	822.048	2.5159	0.37881	6.64157	3.10357e-11	3.58434e-10	ENSG00000141934.9	PPAP2C	chr19	protein_coding	phosphatidic acid phosphatase type 2C
ENSG00000141956.12	269.885	1.39685	0.170155	8.20928	2.22513e-16	5.2628e-15	ENSG00000141956.13	PRDM15	chr21	protein_coding	PR domain containing 15
ENSG00000141977.8	1.25178	2.44395	0.630806	3.87432	0.000106922	0.000388418	ENSG00000141977.9	CIB3	chr19	protein_coding	calcium and integrin binding family member 3
ENSG00000142102.14	1284.87	1.00931	0.207205	4.87104	1.11014e-06	5.94441e-06	ENSG00000142102.15	ATHL1	chr11	protein_coding	ATH1, acid trehalase-like 1 (yeast)
ENSG00000142149.7	158.34	1.26931	0.336622	3.77073	0.000162772	0.000568086	ENSG00000142149.8	HUNK	chr21	protein_coding	hormonally up-regulated Neu-associated kinase
ENSG00000142233.10	9.09523	1.0473	0.247376	4.23361	2.29966e-05	9.55375e-05	ENSG00000142233.11	NTN5	chr19	protein_coding	netrin 5
ENSG00000142235.7	77.0068	1.8903	0.36248	5.21492	1.83899e-07	1.13699e-06	ENSG00000142235.8	LMTK3	chr19	protein_coding	lemur tyrosine kinase 3
ENSG00000142319.17	1.92498	1.60887	0.497964	3.2309	0.00123403	0.00355026	ENSG00000142319.17	SLC6A3	chr5	protein_coding	solute carrier family 6 (neurotransmitter transporter), member 3
ENSG00000142408.2	6.22309	1.2018	0.27178	4.42196	9.78101e-06	4.3698e-05	ENSG00000142408.2	CACNG8	chr19	protein_coding	calcium channel, voltage-dependent, gamma subunit 8
ENSG00000142449.11	56.0209	3.31782	0.457499	7.25209	4.10395e-13	6.28227e-12	ENSG00000142449.12	FBN3	chr19	protein_coding	fibrillin 3
ENSG00000142513.5	4.31151	2.58447	0.421041	6.1383	8.34091e-10	7.74262e-09	ENSG00000142513.5	ACPT	chr19	protein_coding	acid phosphatase, testicular
ENSG00000142583.16	91.7861	2.93122	0.362292	8.09076	5.92927e-16	1.3211e-14	ENSG00000142583.17	SLC2A5	chr1	protein_coding	solute carrier family 2 (facilitated glucose/fructose transporter), member 5
ENSG00000142611.15	62.5654	1.44299	0.32185	4.48341	7.34597e-06	3.36605e-05	ENSG00000142611.16	PRDM16	chr1	protein_coding	PR domain containing 16
ENSG00000142619.4	6.54668	4.85294	0.783279	6.19567	5.80364e-10	5.53657e-09	ENSG00000142619.4	PADI3	chr1	protein_coding	peptidyl arginine deiminase, type III
ENSG00000142621.18	20.6104	2.00968	0.282322	7.1184	1.09186e-12	1.56491e-11	ENSG00000142621.19	FHAD1	chr1	protein_coding	forkhead-associated (FHA) phosphopeptide binding domain 1
ENSG00000142623.9	35.1422	1.96255	0.597915	3.28233	0.00102952	0.00301382	ENSG00000142623.9	PADI1	chr1	protein_coding	peptidyl arginine deiminase, type I
ENSG00000142661.17	11.4231	1.35059	0.252903	5.34033	9.27753e-08	6.0553e-07	ENSG00000142661.18	MYOM3	chr1	protein_coding	myomesin 3
ENSG00000142731.9	79.4599	2.27444	0.222006	10.245	1.24662e-24	8.41213e-23	ENSG00000142731.10	PLK4	chr4	protein_coding	polo-like kinase 4
ENSG00000142789.18	1.69379	3.41006	0.734854	4.64045	3.4765e-06	1.69694e-05	ENSG00000142789.19	CELA3A	chr1	protein_coding	chymotrypsin-like elastase family, member 3A
ENSG00000142945.11	211.513	3.77811	0.226477	16.682	1.77081e-62	7.31898e-59	ENSG00000142945.12	KIF2C	chr1	protein_coding	kinesin family member 2C
ENSG00000142959.4	8.06235	1.69272	0.302693	5.59218	2.24232e-08	1.63417e-07	ENSG00000142959.4	BEST4	chr1	protein_coding	bestrophin 4
ENSG00000143001.4	14.6108	2.92968	0.412442	7.10325	1.21856e-12	1.73821e-11	ENSG00000143001.4	TMEM61	chr1	protein_coding	transmembrane protein 61
ENSG00000143061.16	441.262	2.78446	0.254899	10.9238	8.87327e-28	8.0603e-26	ENSG00000143061.17	IGSF3	chr1	protein_coding	immunoglobulin superfamily, member 3
ENSG00000143171.11	68.9474	1.45715	0.414179	3.51817	0.000434528	0.00138417	ENSG00000143171.12	RXRG	chr1	protein_coding	retinoid X receptor, gamma
ENSG00000143179.11	972.557	1.76979	0.13724	12.8956	4.76686e-38	1.02348e-35	ENSG00000143179.12	UCK2	chr1	protein_coding	uridine-cytidine kinase 2
ENSG00000143194.11	29.3214	2.6025	0.38997	6.6736	2.49609e-11	2.92568e-10	ENSG00000143194.12	MAEL	chr1	protein_coding	maelstrom spermatogenic transposon silencer
ENSG00000143195.11	288.559	2.98456	0.315201	9.46874	2.83235e-21	1.26728e-19	ENSG00000143195.12	ILDR2	chr1	protein_coding	immunoglobulin-like domain containing receptor 2
ENSG00000143217.8	28.4721	1.1351	0.38181	2.97294	0.00294957	0.00776185	ENSG00000143217.8	PVRL4	chr1	protein_coding	poliovirus receptor-related 4
ENSG00000143224.16	565.815	1.04831	0.10225	10.2524	1.15434e-24	7.82139e-23	ENSG00000143224.17	PPOX	chr1	protein_coding	protoporphyrinogen oxidase
ENSG00000143228.11	133.596	4.02338	0.254153	15.8305	1.9162e-56	2.53437e-53	ENSG00000143228.12	NUF2	chr1	protein_coding	NUF2, NDC80 kinetochore complex component
ENSG00000143248.11	3622.85	1.79177	0.163733	10.9433	7.15797e-28	6.5744e-26	ENSG00000143248.12	RGS5	chr1	protein_coding	regulator of G-protein signaling 5
ENSG00000143318.11	5.57841	1.44556	0.318226	4.54256	5.55756e-06	2.60469e-05	ENSG00000143318.12	CASQ1	chr1	protein_coding	calsequestrin 1 (fast-twitch, skeletal muscle)
ENSG00000143355.14	113.253	1.8226	0.409546	4.45029	8.57526e-06	3.87828e-05	ENSG00000143355.15	LHX9	chr1	protein_coding	LIM homeobox 9
ENSG00000143368.9	2442.06	1.01356	0.103498	9.79303	1.20626e-22	6.34099e-21	ENSG00000143368.9	SF3B4	chr1	protein_coding	splicing factor 3b, subunit 4, 49kDa
ENSG00000143390.16	1140.13	1.28856	0.128808	10.0037	1.46752e-23	8.64945e-22	ENSG00000143390.17	RFX5	chr1	protein_coding	regulatory factor X, 5 (influences HLA class II expression)
ENSG00000143434.14	457.916	1.02409	0.172823	5.92566	3.11038e-09	2.62426e-08	ENSG00000143434.15	SEMA6C	chr1	protein_coding	sema domain, transmembrane domain (TM), and cytoplasmic domain, (semaphorin) 6C
ENSG00000143469.15	1.41363	1.80107	0.666416	2.70263	0.00687942	0.0164927	ENSG00000143469.16	SYT14	chr1	protein_coding	synaptotagmin XIV
ENSG00000143476.16	275.258	3.30233	0.247865	13.3231	1.6993e-40	4.72163e-38	ENSG00000143476.17	DTL	chr1	protein_coding	denticleless E3 ubiquitin protein ligase homolog (Drosophila)
ENSG00000143494.14	64.1553	2.42515	0.299794	8.08937	5.99743e-16	1.33539e-14	ENSG00000143494.15	VASH2	chr1	protein_coding	vasohibin 2
ENSG00000143502.13	550.265	1.56042	0.367726	4.24342	2.20142e-05	9.18021e-05	ENSG00000143502.14	SUSD4	chr1	protein_coding	sushi domain containing 4
ENSG00000143512.11	57.9075	5.49656	0.54274	10.1274	4.1749e-24	2.63944e-22	ENSG00000143512.12	HHIPL2	chr1	protein_coding	HHIP-like 2
ENSG00000143537.12	2602.54	1.35526	0.122339	11.078	1.60503e-28	1.55922e-26	ENSG00000143537.13	ADAM15	chr1	protein_coding	ADAM metallopeptidase domain 15
ENSG00000143569.17	3486.51	1.03282	0.0889798	11.6073	3.78195e-31	4.75476e-29	ENSG00000143569.18	UBAP2L	chr1	protein_coding	ubiquitin associated protein 2-like
ENSG00000143590.12	82.711	2.05081	0.235299	8.71577	2.88801e-18	8.79301e-17	ENSG00000143590.13	EFNA3	chr1	protein_coding	ephrin-A3
ENSG00000143595.11	6.95343	3.16697	0.576375	5.49462	3.91544e-08	2.73419e-07	ENSG00000143595.12	AQP10	chr1	protein_coding	aquaporin 10
ENSG00000143603.17	113.088	1.72457	0.189123	9.11874	7.60041e-20	2.82051e-18	ENSG00000143603.18	KCNN3	chr1	protein_coding	potassium channel, calcium activated intermediate/small conductance subfamily N alpha, member 3
ENSG00000143643.11	404.646	1.12693	0.0885497	12.7266	4.20914e-37	8.33384e-35	ENSG00000143643.12	TTC13	chr1	protein_coding	tetratricopeptide repeat domain 13
ENSG00000143793.11	542.932	1.10799	0.112163	9.8784	5.16535e-23	2.83238e-21	ENSG00000143793.12	C1orf35	chr1	protein_coding	chromosome 1 open reading frame 35
ENSG00000143839.13	95.4606	2.56834	0.370286	6.9361	4.03083e-12	5.28257e-11	ENSG00000143839.13	REN	chr1	protein_coding	renin
ENSG00000143847.14	12.3434	1.63698	0.356275	4.5947	4.33365e-06	2.071e-05	ENSG00000143847.15	PPFIA4	chr1	protein_coding	protein tyrosine phosphatase, receptor type, f polypeptide (PTPRF), interacting protein (liprin), alpha 4
ENSG00000143867.6	47.5495	2.13142	0.341372	6.24369	4.27362e-10	4.17204e-09	ENSG00000143867.6	OSR1	chr2	protein_coding	odd-skipped related transciption factor 1
ENSG00000144045.12	5.15954	2.62247	0.480785	5.45456	4.90954e-08	3.36723e-07	ENSG00000144045.13	DQX1	chr2	protein_coding	DEAQ box RNA-dependent ATPase 1
ENSG00000144063.3	23.5616	1.53654	0.284283	5.40498	6.48167e-08	4.34879e-07	ENSG00000144063.3	MALL	chr2	protein_coding	mal, T-cell differentiation protein-like
ENSG00000144152.11	485.774	1.05385	0.187391	5.62379	1.86812e-08	1.37847e-07	ENSG00000144152.12	FBLN7	chr2	protein_coding	fibulin 7
ENSG00000144285.14	3.97503	1.74865	0.598699	2.92075	0.0034919	0.00902662	ENSG00000144285.15	SCN1A	chr2	protein_coding	sodium channel, voltage gated, type I alpha subunit
ENSG00000144354.12	64.6096	2.99159	0.363482	8.23036	1.86647e-16	4.46239e-15	ENSG00000144354.13	CDCA7	chr2	protein_coding	cell division cycle associated 7
ENSG00000144355.13	2.192	2.83908	0.495896	5.72515	1.03342e-08	7.94651e-08	ENSG00000144355.14	DLX1	chr2	protein_coding	distal-less homeobox 1
ENSG00000144366.14	164.954	2.64473	0.398998	6.62843	3.39268e-11	3.90188e-10	ENSG00000144366.15	GULP1	chr2	protein_coding	GULP, engulfment adaptor PTB domain containing 1
ENSG00000144369.11	51.138	1.08275	0.185542	5.83559	5.35992e-09	4.33845e-08	ENSG00000144369.12	FAM171B	chr2	protein_coding	family with sequence similarity 171, member B
ENSG00000144407.8	222.566	4.38881	0.561631	7.81439	5.52285e-15	1.09284e-13	ENSG00000144407.9	PTH2R	chr2	protein_coding	parathyroid hormone 2 receptor
ENSG00000144452.13	5.67654	1.73599	0.464842	3.73458	0.000188027	0.000648291	ENSG00000144452.14	ABCA12	chr2	protein_coding	ATP-binding cassette, sub-family A (ABC1), member 12
ENSG00000144485.9	213.324	1.1531	0.160184	7.19864	6.0818e-13	9.06394e-12	ENSG00000144485.10	HES6	chr2	protein_coding	hes family bHLH transcription factor 6
ENSG00000144550.11	2.57492	1.06816	0.363344	2.93979	0.00328432	0.00854482	ENSG00000144550.12	CPNE9	chr3	protein_coding	copine family member IX
ENSG00000144554.9	195.169	2.174	0.185139	11.7425	7.71586e-32	1.04133e-29	ENSG00000144554.10	FANCD2	chr3	protein_coding	Fanconi anemia, complementation group D2
ENSG00000144583.4	5.60007	4.12264	0.415377	9.92506	3.2392e-23	1.80007e-21	ENSG00000144583.4	2019-03-04	chr2	protein_coding	membrane-associated ring finger (C3HC4) 4, E3 ubiquitin protein ligase
ENSG00000144644.13	1.91863	2.17942	0.633843	3.43842	0.000585123	0.00180729	ENSG00000144644.14	GADL1	chr3	protein_coding	glutamate decarboxylase-like 1
ENSG00000144810.14	202.611	1.71577	0.240358	7.13842	9.44114e-13	1.37037e-11	ENSG00000144810.15	COL8A1	chr3	protein_coding	collagen, type VIII, alpha 1
ENSG00000144868.12	12.516	1.10197	0.207396	5.31337	1.07615e-07	6.94301e-07	ENSG00000144868.13	TMEM108	chr3	protein_coding	transmembrane protein 108
ENSG00000145040.3	1.23646	2.71348	0.505278	5.37028	7.86132e-08	5.19142e-07	ENSG00000145040.3	UCN2	chr3	protein_coding	urocortin 2
ENSG00000145050.14	3372.58	1.07099	0.155962	6.86702	6.55564e-12	8.32101e-11	ENSG00000145050.15	MANF	chr3	protein_coding	mesencephalic astrocyte-derived neurotrophic factor
ENSG00000145107.14	6.06685	1.51463	0.398879	3.79722	0.000146329	0.000514776	ENSG00000145107.15	TM4SF19	chr3	protein_coding	transmembrane 4 L six family member 19
ENSG00000145198.13	7.82792	1.33354	0.293627	4.54162	5.58238e-06	2.61484e-05	ENSG00000145198.14	VWA5B2	chr3	protein_coding	von Willebrand factor A domain containing 5B2
ENSG00000145244.10	20.8411	1.53216	0.277764	5.51607	3.46669e-08	2.44353e-07	ENSG00000145244.11	CORIN	chr4	protein_coding	corin, serine peptidase
ENSG00000145386.8	470.869	4.11602	0.294412	13.9805	2.05023e-44	7.79205e-42	ENSG00000145386.9	CCNA2	chr4	protein_coding	cyclin A2
ENSG00000145526.10	3.42136	3.20015	0.779736	4.10415	4.05807e-05	0.000160599	ENSG00000145526.11	CDH18	chr5	protein_coding	cadherin 18, type 2
ENSG00000145536.14	63.6414	3.18728	0.446583	7.13704	9.53652e-13	1.383e-11	ENSG00000145536.15	ADAMTS16	chr5	protein_coding	ADAM metallopeptidase with thrombospondin type 1 motif, 16
ENSG00000145681.9	4.28244	2.90254	0.607429	4.7784	1.76692e-06	9.09738e-06	ENSG00000145681.10	HAPLN1	chr5	protein_coding	hyaluronan and proteoglycan link protein 1
ENSG00000145721.10	0.935157	2.3271	0.755284	3.08109	0.00206247	0.00562437	ENSG00000145721.11	LIX1	chr5	protein_coding	Lix1 homolog (chicken)
ENSG00000145908.11	75.0063	2.19225	0.253408	8.65107	5.10185e-18	1.50753e-16	ENSG00000145908.12	ZNF300	chr5	protein_coding	zinc finger protein 300
ENSG00000145911.5	54.7419	2.02686	0.225708	8.98	2.70764e-19	9.37006e-18	ENSG00000145911.5	N4BP3	chr5	protein_coding	NEDD4 binding protein 3
ENSG00000145920.13	1933.08	9.65964	0.718507	13.444	3.33676e-41	9.93963e-39	ENSG00000145920.14	CPLX2	chr5	protein_coding	complexin 2
ENSG00000146038.10	1168.45	2.02924	0.36645	5.53756	3.06707e-08	2.18609e-07	ENSG00000146038.11	DCDC2	chr6	protein_coding	doublecortin domain containing 2
ENSG00000146049.1	14.5833	1.19821	0.365778	3.27577	0.00105374	0.0030796	ENSG00000146049.1	KAAG1	chr6	protein_coding	kidney associated antigen 1
ENSG00000146054.16	36.2453	2.69691	0.289422	9.31824	1.18287e-20	4.8384e-19	ENSG00000146054.17	TRIM7	chr5	protein_coding	tripartite motif containing 7
ENSG00000146143.16	241.378	1.07789	0.0973909	11.0677	1.79951e-28	1.73979e-26	ENSG00000146143.17	PRIM2	chr6	protein_coding	primase, DNA, polypeptide 2 (58kDa)
ENSG00000146215.12	248.342	2.4197	0.230468	10.4991	8.72356e-26	6.4529e-24	ENSG00000146215.13	CRIP3	chr6	protein_coding	cysteine-rich protein 3
ENSG00000146263.10	121.061	1.12268	0.165626	6.77841	1.21506e-11	1.4858e-10	ENSG00000146263.11	MMS22L	chr6	protein_coding	MMS22-like, DNA repair protein
ENSG00000146276.10	0.72509	2.05628	0.537914	3.82269	0.000132003	0.000469372	ENSG00000146276.11	GABRR1	chr6	protein_coding	gamma-aminobutyric acid (GABA) A receptor, rho 1
ENSG00000146410.10	30.5899	2.62851	0.246665	10.6562	1.6314e-26	1.30295e-24	ENSG00000146410.11	MTFR2	chr6	protein_coding	mitochondrial fission regulator 2
ENSG00000146555.17	111.234	1.38112	0.28928	4.77433	1.80308e-06	9.2662e-06	ENSG00000146555.18	SDK1	chr7	protein_coding	sidekick cell adhesion molecule 1
ENSG00000146670.8	286.167	3.35573	0.202245	16.5925	7.90194e-62	2.37525e-58	ENSG00000146670.9	CDCA5	chr11	protein_coding	cell division cycle associated 5
ENSG00000146700.8	172.472	1.28322	0.205137	6.25544	3.96399e-10	3.89392e-09	ENSG00000146700.8	SSC4D	chr7	protein_coding	scavenger receptor cysteine rich family, 4 domains
ENSG00000146733.12	618.049	1.25375	0.134186	9.34341	9.32822e-21	3.86513e-19	ENSG00000146733.13	PSPH	chr7	protein_coding	phosphoserine phosphatase
ENSG00000146755.9	29.577	2.90341	0.401207	7.23667	4.59832e-13	6.99372e-12	ENSG00000146755.10	TRIM50	chr7	protein_coding	tripartite motif containing 50
ENSG00000146809.11	3.03758	3.34854	0.637964	5.24879	1.53098e-07	9.60746e-07	ENSG00000146809.12	ASB15	chr7	protein_coding	ankyrin repeat and SOCS box containing 15
ENSG00000146857.3	2.65413	2.90159	0.506026	5.73407	9.80492e-09	7.59427e-08	ENSG00000146857.3	STRA8	chr7	protein_coding	stimulated by retinoic acid 8
ENSG00000146918.18	361.4	1.14637	0.132623	8.64379	5.43799e-18	1.59971e-16	ENSG00000146918.19	NCAPG2	chr7	protein_coding	non-SMC condensin II complex, subunit G2
ENSG00000146938.13	187.38	1.22207	0.30601	3.99357	6.5087e-05	0.000247224	ENSG00000146938.14	NLGN4X	chrX	protein_coding	neuroligin 4, X-linked
ENSG00000147113.15	292.932	2.37325	0.154559	15.355	3.2769e-53	3.18679e-50	ENSG00000147113.16	CXorf36	chrX	protein_coding	chromosome X open reading frame 36
ENSG00000147145.11	1.69566	2.3919	0.411437	5.81353	6.11701e-09	4.8985e-08	ENSG00000147145.12	LPAR4	chrX	protein_coding	lysophosphatidic acid receptor 4
ENSG00000147166.9	25.4383	1.24352	0.211172	5.88868	3.8929e-09	3.22522e-08	ENSG00000147166.10	ITGB1BP2	chrX	protein_coding	integrin beta 1 binding protein (melusin) 2
ENSG00000147255.16	119.989	1.10965	0.290504	3.81974	0.000133595	0.000474623	ENSG00000147255.17	IGSF1	chrX	protein_coding	immunoglobulin superfamily, member 1
ENSG00000147257.12	10511.4	5.34122	0.370353	14.422	3.7634e-47	1.80343e-44	ENSG00000147257.13	GPC3	chrX	protein_coding	glypican 3
ENSG00000147378.10	11.7623	4.72967	0.396859	11.9178	9.56285e-33	1.40531e-30	ENSG00000147378.11	FATE1	chrX	protein_coding	fetal and adult testis expressed 1
ENSG00000147481.12	34.0133	2.01761	0.49991	4.03594	5.43845e-05	0.000209999	ENSG00000147481.13	SNTG1	chr8	protein_coding	syntrophin, gamma 1
ENSG00000147485.11	20.0172	3.22545	0.271169	11.8946	1.26203e-32	1.79867e-30	ENSG00000147485.12	PXDNL	chr8	protein_coding	peroxidasin-like
ENSG00000147509.12	5.79731	2.86455	0.401783	7.12959	1.0067e-12	1.45102e-11	ENSG00000147509.13	RGS20	chr8	protein_coding	regulator of G-protein signaling 20
ENSG00000147536.10	78.5315	1.66914	0.196773	8.48258	2.20255e-17	5.9065e-16	ENSG00000147536.11	GINS4	chr8	protein_coding	GINS complex subunit 4 (Sld5 homolog)
ENSG00000147614.3	19.3776	2.18797	0.446501	4.90026	9.57099e-07	5.1922e-06	ENSG00000147614.3	ATP6V0D2	chr8	protein_coding	ATPase, H+ transporting, lysosomal 38kDa, V0 subunit d2
ENSG00000147650.10	149.605	1.15498	0.212382	5.43822	5.38151e-08	3.66207e-07	ENSG00000147650.11	LRP12	chr8	protein_coding	low density lipoprotein receptor-related protein 12
ENSG00000147697.7	9.78841	3.38597	0.412017	8.21803	2.06872e-16	4.91043e-15	ENSG00000147697.8	GSDMC	chr8	protein_coding	gasdermin C
ENSG00000147724.10	21.3389	1.30806	0.331682	3.94371	8.02322e-05	0.000299354	ENSG00000147724.11	FAM135B	chr8	protein_coding	family with sequence similarity 135, member B
ENSG00000147799.10	118.414	1.43198	0.154135	9.29046	1.53619e-20	6.20198e-19	ENSG00000147799.11	ARHGAP39	chr8	protein_coding	Rho GTPase activating protein 39
ENSG00000147804.8	521.123	1.39183	0.316019	4.40424	1.06155e-05	4.70891e-05	ENSG00000147804.9	SLC39A4	chr8	protein_coding	solute carrier family 39 (zinc transporter), member 4
ENSG00000147852.14	336.017	2.17683	0.339952	6.40335	1.52004e-10	1.59051e-09	ENSG00000147852.15	VLDLR	chr9	protein_coding	very low density lipoprotein receptor
ENSG00000147883.10	240.309	1.2796	0.193958	6.59732	4.18666e-11	4.75058e-10	ENSG00000147883.10	CDKN2B	chr9	protein_coding	cyclin-dependent kinase inhibitor 2B (p15, inhibits CDK4)
ENSG00000147889.15	306.53	3.71055	0.27364	13.56	6.91621e-42	2.17795e-39	ENSG00000147889.16	CDKN2A	chr9	protein_coding	cyclin-dependent kinase inhibitor 2A
ENSG00000148082.8	31.5507	1.7151	0.24732	6.93475	4.06949e-12	5.33113e-11	ENSG00000148082.9	SHC3	chr9	protein_coding	SHC (Src homology 2 domain containing) transforming protein 3
ENSG00000148123.13	485.004	1.37206	0.256796	5.34298	9.14294e-08	5.9769e-07	ENSG00000148123.14	RP11-35N6.1	chr9	protein_coding	--
ENSG00000148344.10	173.426	3.11265	0.413204	7.53296	4.9603e-14	8.71017e-13	ENSG00000148344.10	PTGES	chr9	protein_coding	prostaglandin E synthase
ENSG00000148346.10	3423.46	4.00324	0.414265	9.66348	4.30984e-22	2.13331e-20	ENSG00000148346.11	LCN2	chr9	protein_coding	lipocalin 2
ENSG00000148357.15	335.476	1.51517	0.320204	4.7319	2.22429e-06	1.12301e-05	ENSG00000148357.16	HMCN2	chr9	protein_coding	hemicentin 2
ENSG00000148408.11	1.20698	1.49216	0.652412	2.28715	0.0221872	0.0460671	ENSG00000148408.12	CACNA1B	chr9	protein_coding	calcium channel, voltage-dependent, N type, alpha 1B subunit
ENSG00000148513.16	1.63782	2.46251	0.660336	3.72917	0.000192111	0.000660788	ENSG00000148513.17	ANKRD30A	chr10	protein_coding	ankyrin repeat domain 30A
ENSG00000148541.11	69.8929	1.12187	0.211045	5.31577	1.06208e-07	6.8616e-07	ENSG00000148541.12	FAM13C	chr10	protein_coding	family with sequence similarity 13, member C
ENSG00000148677.6	84.9567	1.87204	0.42255	4.43034	9.40828e-06	4.21924e-05	ENSG00000148677.6	ANKRD1	chr10	protein_coding	ankyrin repeat domain 1 (cardiac muscle)
ENSG00000148735.13	7.00804	1.4228	0.414623	3.43154	0.000600168	0.0018491	ENSG00000148735.14	PLEKHS1	chr10	protein_coding	pleckstrin homology domain containing, family S member 1
ENSG00000148773.11	735.064	3.31651	0.238265	13.9194	4.82738e-44	1.79345e-41	ENSG00000148773.12	MKI67	chr10	protein_coding	marker of proliferation Ki-67
ENSG00000148795.5	2373.4	4.62191	0.429624	10.758	5.43183e-27	4.58172e-25	ENSG00000148795.5	CYP17A1	chr10	protein_coding	cytochrome P450, family 17, subfamily A, polypeptide 1
ENSG00000148848.13	57.2858	1.37388	0.291131	4.7191	2.36889e-06	1.19111e-05	ENSG00000148848.14	ADAM12	chr10	protein_coding	ADAM metallopeptidase domain 12
ENSG00000149021.5	0.549358	1.76873	0.782113	2.26147	0.02373	0.0488593	ENSG00000149021.6	SCGB1A1	chr11	protein_coding	secretoglobin, family 1A, member 1 (uteroglobin)
ENSG00000149243.14	7.90052	1.63058	0.349303	4.6681	3.04001e-06	1.50228e-05	ENSG00000149243.15	KLHL35	chr11	protein_coding	kelch-like family member 35
ENSG00000149403.10	21.2626	2.60929	0.35608	7.32781	2.33942e-13	3.72247e-12	ENSG00000149403.11	GRIK4	chr11	protein_coding	glutamate receptor, ionotropic, kainate 4
ENSG00000149452.14	2.17475	3.57927	0.694139	5.15641	2.51728e-07	1.51527e-06	ENSG00000149452.15	SLC22A8	chr11	protein_coding	solute carrier family 22 (organic anion transporter), member 8
ENSG00000149488.12	1.08347	2.27182	0.460333	4.93517	8.00815e-07	4.40142e-06	ENSG00000149488.12	TMC2	chr20	protein_coding	transmembrane channel-like 2
ENSG00000149503.11	277.346	1.29341	0.13852	9.33733	9.8793e-21	4.07814e-19	ENSG00000149503.12	INCENP	chr11	protein_coding	inner centromere protein antigens 135/155kDa
ENSG00000149527.16	321.349	2.23863	0.363996	6.15015	7.74092e-10	7.22216e-09	ENSG00000149527.17	PLCH2	chr1	protein_coding	phospholipase C, eta 2
ENSG00000149554.11	212.211	1.54263	0.143914	10.7191	8.28023e-27	6.82758e-25	ENSG00000149554.12	CHEK1	chr11	protein_coding	checkpoint kinase 1
ENSG00000149599.14	27.0126	1.62641	0.324268	5.01563	5.28592e-07	3.00204e-06	ENSG00000149599.15	DUSP15	chr20	protein_coding	dual specificity phosphatase 15
ENSG00000149609.5	3.11169	2.27338	0.29673	7.66145	1.83849e-14	3.44809e-13	ENSG00000149609.5	C20orf144	chr20	protein_coding	chromosome 20 open reading frame 144
ENSG00000149634.4	27.7367	1.007	0.204251	4.93023	8.21323e-07	4.50664e-06	ENSG00000149634.4	SPATA25	chr20	protein_coding	spermatogenesis associated 25
ENSG00000149636.14	515.596	1.20951	0.118247	10.2287	1.47475e-24	9.87099e-23	ENSG00000149636.15	DSN1	chr20	protein_coding	DSN1, MIS12 kinetochore complex component
ENSG00000149639.13	519.085	1.54239	0.151273	10.1961	2.06393e-24	1.35404e-22	ENSG00000149639.14	SOGA1	chr20	protein_coding	suppressor of glucose, autophagy associated 1
ENSG00000149654.8	14.38	3.10279	0.662952	4.68026	2.86513e-06	1.42032e-05	ENSG00000149654.9	CDH22	chr20	protein_coding	cadherin 22, type 2
ENSG00000149925.15	13317.2	1.13312	0.166234	6.81645	9.33201e-12	1.16045e-10	ENSG00000149925.16	ALDOA	chr16	protein_coding	aldolase A, fructose-bisphosphate
ENSG00000149926.12	7.10219	4.24817	0.429329	9.89491	4.38e-23	2.41375e-21	ENSG00000149926.13	FAM57B	chr16	protein_coding	family with sequence similarity 57, member B
ENSG00000149927.16	15.1141	1.43087	0.353551	4.04714	5.18483e-05	0.000201051	ENSG00000149927.17	DOC2A	chr16	protein_coding	double C2-like domains, alpha
ENSG00000149948.12	7.1261	2.36424	0.498414	4.74353	2.1003e-06	1.06611e-05	ENSG00000149948.13	HMGA2	chr12	protein_coding	high mobility group AT-hook 2
ENSG00000149968.10	7.27452	2.45095	0.703241	3.48522	0.00049173	0.00154627	ENSG00000149968.11	MMP3	chr11	protein_coding	matrix metallopeptidase 3
ENSG00000149970.13	145.865	1.03884	0.289716	3.58573	0.000336136	0.00109566	ENSG00000149970.14	CNKSR2	chrX	protein_coding	connector enhancer of kinase suppressor of Ras 2
ENSG00000150054.17	261.882	1.01245	0.213588	4.7402	2.13509e-06	1.0818e-05	ENSG00000150054.18	MPP7	chr10	protein_coding	membrane protein, palmitoylated 7 (MAGUK p55 subfamily member 7)
ENSG00000150394.12	8.50333	4.46592	0.544146	8.20721	2.26384e-16	5.34288e-15	ENSG00000150394.13	CDH8	chr16	protein_coding	cadherin 8, type 2
ENSG00000150403.16	1338.99	1.39351	0.168373	8.27633	1.27029e-16	3.08611e-15	ENSG00000150403.17	TMCO3	chr13	protein_coding	transmembrane and coiled-coil domains 3
ENSG00000150551.10	284.19	4.90929	0.433081	11.3357	8.73023e-30	1.0058e-27	ENSG00000150551.10	LYPD1	chr2	protein_coding	LY6/PLAUR domain containing 1
ENSG00000150594.6	129.722	1.27387	0.312728	4.07342	4.63268e-05	0.000181428	ENSG00000150594.6	ADRA2A	chr10	protein_coding	adrenoceptor alpha 2A
ENSG00000150967.16	105.804	1.12165	0.180224	6.22366	4.85698e-10	4.69305e-09	ENSG00000150967.17	ABCB9	chr12	protein_coding	ATP-binding cassette, sub-family B (MDR/TAP), member 9
ENSG00000151012.12	268.974	4.87103	0.393797	12.3694	3.82614e-35	6.69372e-33	ENSG00000151012.13	SLC7A11	chr4	protein_coding	solute carrier family 7 (anionic amino acid transporter light chain, xc- system), member 11
ENSG00000151025.9	93.9184	3.66303	0.325258	11.2619	2.02299e-29	2.22967e-27	ENSG00000151025.9	GPR158	chr10	protein_coding	G protein-coupled receptor 158
ENSG00000151033.8	1.07516	1.46896	0.597985	2.45652	0.014029	0.0308751	ENSG00000151033.8	LYZL2	chr10	protein_coding	lysozyme-like 2
ENSG00000151067.19	102.394	1.30287	0.210702	6.18346	6.271e-10	5.94128e-09	ENSG00000151067.20	CACNA1C	chr12	protein_coding	calcium channel, voltage-dependent, L type, alpha 1C subunit
ENSG00000151208.15	450.396	1.56402	0.191083	8.18501	2.7227e-16	6.34881e-15	ENSG00000151208.16	DLG5	chr10	protein_coding	discs, large homolog 5 (Drosophila)
ENSG00000151572.15	6.89734	1.57812	0.395454	3.99066	6.58904e-05	0.000250105	ENSG00000151572.16	ANO4	chr12	protein_coding	anoctamin 4
ENSG00000151640.11	31.4368	2.28525	0.373751	6.11438	9.69337e-10	8.87843e-09	ENSG00000151640.12	DPYSL4	chr10	protein_coding	dihydropyrimidinase-like 4
ENSG00000151690.13	351.707	1.21038	0.174345	6.94243	3.85417e-12	5.06713e-11	ENSG00000151690.14	MFSD6	chr2	protein_coding	major facilitator superfamily domain containing 6
ENSG00000151693.8	174.116	1.10148	0.216297	5.09243	3.53503e-07	2.07208e-06	ENSG00000151693.9	ASAP2	chr2	protein_coding	ArfGAP with SH3 domain, ankyrin repeat and PH domain 2
ENSG00000151715.6	2679.21	1.24824	0.317975	3.92558	8.65207e-05	0.000320718	ENSG00000151715.7	TMEM45B	chr11	protein_coding	transmembrane protein 45B
ENSG00000151725.10	319.114	2.54516	0.227973	11.1643	6.09689e-29	6.31955e-27	ENSG00000151725.11	CENPU	chr4	protein_coding	centromere protein U
ENSG00000151746.12	108.06	1.18367	0.195438	6.05647	1.39139e-09	1.24143e-08	ENSG00000151746.13	BICD1	chr12	protein_coding	bicaudal D homolog 1 (Drosophila)
ENSG00000151789.8	71.5767	3.07666	0.388464	7.92007	2.37372e-15	4.91466e-14	ENSG00000151789.9	ZNF385D	chr3	protein_coding	zinc finger protein 385D
ENSG00000151834.14	3.31344	2.19255	0.717815	3.05447	0.00225456	0.00608896	ENSG00000151834.15	GABRA2	chr4	protein_coding	gamma-aminobutyric acid (GABA) A receptor, alpha 2
ENSG00000151849.13	160.434	1.27073	0.156701	8.1093	5.09135e-16	1.14132e-14	ENSG00000151849.14	CENPJ	chr13	protein_coding	centromere protein J
ENSG00000151917.16	7.63133	1.53382	0.395549	3.87771	0.000105444	0.000383498	ENSG00000151917.17	BEND6	chr6	protein_coding	BEN domain containing 6
ENSG00000152104.10	399.699	1.53678	0.182469	8.42218	3.69537e-17	9.64383e-16	ENSG00000152104.11	PTPN14	chr1	protein_coding	protein tyrosine phosphatase, non-receptor type 14
ENSG00000152128.13	121.428	3.52066	0.414353	8.49677	1.94931e-17	5.28744e-16	ENSG00000152128.13	TMEM163	chr2	protein_coding	transmembrane protein 163
ENSG00000152137.5	683.254	1.79396	0.334663	5.3605	8.29919e-08	5.46095e-07	ENSG00000152137.6	HSPB8	chr12	protein_coding	heat shock 22kDa protein 8
ENSG00000152253.7	72.2289	3.02553	0.223496	13.5373	9.41694e-42	2.93746e-39	ENSG00000152253.8	SPC25	chr2	protein_coding	SPC25, NDC80 kinetochore complex component
ENSG00000152292.15	22.1135	1.10744	0.277907	3.98492	6.7502e-05	0.000255519	ENSG00000152292.16	SH2D6	chr2	protein_coding	SH2 domain containing 6
ENSG00000152315.4	49.042	1.24771	0.340238	3.66718	0.000245239	0.000823484	ENSG00000152315.4	KCNK13	chr14	protein_coding	potassium channel, two pore domain subfamily K, member 13
ENSG00000152377.11	143.867	4.87034	0.436063	11.1689	5.79022e-29	6.02056e-27	ENSG00000152377.12	SPOCK1	chr5	protein_coding	sparc/osteonectin, cwcv and kazal-like domains proteoglycan (testican) 1
ENSG00000152583.11	4821.53	3.06466	0.266798	11.4868	1.53663e-30	1.8888e-28	ENSG00000152583.12	SPARCL1	chr4	protein_coding	SPARC-like 1 (hevin)
ENSG00000152592.12	0.642048	2.05112	0.655309	3.13001	0.001748	0.00484474	ENSG00000152592.13	DMP1	chr4	protein_coding	dentin matrix acidic phosphoprotein 1
ENSG00000152595.15	1.85683	2.12565	0.480232	4.42629	9.58671e-06	4.29169e-05	ENSG00000152595.16	MEPE	chr4	protein_coding	matrix extracellular phosphoglycoprotein
ENSG00000152669.8	46.0899	3.34713	0.411744	8.12916	4.32276e-16	9.80331e-15	ENSG00000152669.8	CCNO	chr5	protein_coding	cyclin O
ENSG00000152670.17	0.93138	1.42817	0.527882	2.70547	0.00682069	0.0163591	ENSG00000152670.18	DDX4	chr5	protein_coding	DEAD (Asp-Glu-Ala-Asp) box polypeptide 4
ENSG00000152910.17	34.5098	4.53609	0.545365	8.31753	8.98126e-17	2.22947e-15	ENSG00000152910.18	CNTNAP4	chr16	protein_coding	contactin associated protein-like 4
ENSG00000152931.7	8.37776	5.06208	0.938312	5.39488	6.85702e-08	4.5785e-07	ENSG00000152931.7	PART1	chr5	lincRNA	prostate androgen-regulated transcript 1 (non-protein coding)
ENSG00000152932.7	104.999	1.82896	0.411458	4.44507	8.78645e-06	3.96674e-05	ENSG00000152932.7	RAB3C	chr5	protein_coding	RAB3C, member RAS oncogene family
ENSG00000152953.11	19.5165	1.37994	0.252739	5.45993	4.76324e-08	3.27504e-07	ENSG00000152953.12	STK32B	chr4	protein_coding	serine/threonine kinase 32B
ENSG00000152954.10	0.855127	1.64303	0.644331	2.54997	0.0107732	0.0244636	ENSG00000152954.11	NRSN1	chr6	protein_coding	neurensin 1
ENSG00000153012.10	41.4537	1.13886	0.243159	4.68358	2.81908e-06	1.39938e-05	ENSG00000153012.11	LGI2	chr4	protein_coding	leucine-rich repeat LGI family, member 2
ENSG00000153044.8	112.468	1.71821	0.147483	11.6502	2.2896e-31	2.94575e-29	ENSG00000153044.9	CENPH	chr5	protein_coding	centromere protein H
ENSG00000153060.6	15.5666	1.59695	0.283168	5.63959	1.70458e-08	1.26571e-07	ENSG00000153060.7	TEKT5	chr16	protein_coding	tektin 5
ENSG00000153132.11	381.57	1.30264	0.339011	3.84246	0.000121806	0.000436021	ENSG00000153132.12	CLGN	chr4	protein_coding	calmegin
ENSG00000153395.8	1188.57	1.30544	0.194729	6.70388	2.02961e-11	2.41052e-10	ENSG00000153395.9	LPCAT1	chr5	protein_coding	lysophosphatidylcholine acyltransferase 1
ENSG00000153404.12	11.0777	1.52879	0.377563	4.0491	5.14146e-05	0.000199651	ENSG00000153404.13	PLEKHG4B	chr5	protein_coding	pleckstrin homology domain containing, family G (with RhoGef domain) member 4B
ENSG00000153531.11	157.973	1.4304	0.283782	5.04048	4.64367e-07	2.66522e-06	ENSG00000153531.12	ADPRHL1	chr13	protein_coding	ADP-ribosylhydrolase like 1
ENSG00000153779.9	3.09589	4.50038	0.884367	5.08882	3.60297e-07	2.10891e-06	ENSG00000153779.9	TGIF2LX	chrX	protein_coding	TGFB-induced factor homeobox 2-like, X-linked
ENSG00000153930.9	30.7956	6.61084	0.904839	7.3061	2.75017e-13	4.31788e-12	ENSG00000153930.10	ANKFN1	chr17	protein_coding	ankyrin-repeat and fibronectin type III domain containing 1
ENSG00000153982.9	78.3922	1.16447	0.172717	6.74207	1.56146e-11	1.87608e-10	ENSG00000153982.10	GDPD1	chr17	protein_coding	glycerophosphodiester phosphodiesterase domain containing 1
ENSG00000154040.19	216.006	4.68424	0.422377	11.0902	1.39984e-28	1.37346e-26	ENSG00000154040.20	CABYR	chr18	protein_coding	calcium binding tyrosine-(Y)-phosphorylation regulated
ENSG00000154065.15	258.556	1.79611	0.219793	8.17183	3.03749e-16	7.02339e-15	ENSG00000154065.16	ANKRD29	chr18	protein_coding	ankyrin repeat domain 29
ENSG00000154096.12	1434.4	2.70102	0.21951	12.3048	8.53417e-35	1.47739e-32	ENSG00000154096.13	THY1	chr11	protein_coding	Thy-1 cell surface antigen
ENSG00000154162.12	6.34783	2.60674	0.663597	3.9282	8.55839e-05	0.000317352	ENSG00000154162.13	CDH12	chr5	protein_coding	cadherin 12, type 2 (N-cadherin 2)
ENSG00000154188.8	108.966	1.02744	0.196688	5.22372	1.7536e-07	1.08745e-06	ENSG00000154188.9	ANGPT1	chr8	protein_coding	angiopoietin 1
ENSG00000154252.11	7.76705	1.48559	0.46613	3.18707	0.00143721	0.0040627	ENSG00000154252.11	GAL3ST2	chr2	protein_coding	galactose-3-O-sulfotransferase 2
ENSG00000154277.11	68.3721	2.27288	0.342218	6.64163	3.10233e-11	3.58415e-10	ENSG00000154277.12	UCHL1	chr4	protein_coding	ubiquitin carboxyl-terminal esterase L1 (ubiquitin thiolesterase)
ENSG00000154342.5	27.4845	7.19376	0.796674	9.02974	1.72078e-19	6.13783e-18	ENSG00000154342.5	WNT3A	chr1	protein_coding	wingless-type MMTV integration site family, member 3A
ENSG00000154358.18	240.271	1.62054	0.287414	5.63833	1.71705e-08	1.27382e-07	ENSG00000154358.19	OBSCN	chr1	protein_coding	obscurin, cytoskeletal calmodulin and titin-interacting RhoGEF
ENSG00000154380.15	2154.77	1.55524	0.139678	11.1345	8.5224e-29	8.72424e-27	ENSG00000154380.16	ENAH	chr1	protein_coding	enabled homolog (Drosophila)
ENSG00000154493.16	11.7425	1.46368	0.51135	2.86238	0.00420471	0.0106487	ENSG00000154493.17	C10orf90	chr10	protein_coding	chromosome 10 open reading frame 90
ENSG00000154529.13	61.2286	1.65213	0.322733	5.1192	3.06834e-07	1.81818e-06	ENSG00000154529.14	CNTNAP3B	chr9	protein_coding	contactin associated protein-like 3B
ENSG00000154645.12	5.73537	1.49543	0.387449	3.85968	0.000113536	0.000409074	ENSG00000154645.13	CHODL	chr21	protein_coding	chondrolectin
ENSG00000154646.7	14.5094	6.38849	0.900908	7.09117	1.32987e-12	1.87996e-11	ENSG00000154646.8	TMPRSS15	chr21	protein_coding	transmembrane protease, serine 15
ENSG00000154678.15	19.7839	2.14784	0.247331	8.68407	3.81845e-18	1.14675e-16	ENSG00000154678.16	PDE1C	chr7	protein_coding	phosphodiesterase 1C, calmodulin-dependent 70kDa
ENSG00000154839.8	95.2699	4.10666	0.255811	16.0535	5.39967e-58	8.11545e-55	ENSG00000154839.9	SKA1	chr18	protein_coding	spindle and kinetochore associated complex subunit 1
ENSG00000154856.11	477.848	1.78333	0.373298	4.77724	1.77718e-06	9.14591e-06	ENSG00000154856.12	APCDD1	chr18	protein_coding	adenomatosis polyposis coli down-regulated 1
ENSG00000154864.10	1030.78	1.451	0.190051	7.6348	2.26164e-14	4.18807e-13	ENSG00000154864.11	PIEZO2	chr18	protein_coding	piezo-type mechanosensitive ion channel component 2
ENSG00000154898.14	0.563058	1.32099	0.424837	3.10941	0.00187459	0.00515927	ENSG00000154898.15	CCDC144CP	chr17	transcribed_processed_pseudogene	coiled-coil domain containing 144C, pseudogene
ENSG00000154917.9	130.402	1.65809	0.180735	9.17414	4.55196e-20	1.732e-18	ENSG00000154917.10	RAB6B	chr3	protein_coding	RAB6B, member RAS oncogene family
ENSG00000154920.13	52.3408	3.09741	0.229992	13.4675	2.43004e-41	7.30448e-39	ENSG00000154920.14	EME1	chr17	protein_coding	essential meiotic structure-specific endonuclease 1
ENSG00000154975.12	1.01828	2.07098	0.578887	3.57753	0.000346859	0.00112716	ENSG00000154975.13	CA10	chr17	protein_coding	carbonic anhydrase X
ENSG00000154997.8	0.734822	1.82556	0.803612	2.27169	0.0231054	0.0477667	ENSG00000154997.8	2019-09-14	chr7	protein_coding	septin 14
ENSG00000155011.7	31.3675	1.88503	0.323482	5.82729	5.63351e-09	4.53989e-08	ENSG00000155011.8	DKK2	chr4	protein_coding	dickkopf WNT signaling pathway inhibitor 2
ENSG00000155034.17	114.175	1.55711	0.147281	10.5724	4.00282e-26	3.04962e-24	ENSG00000155034.18	FBXL18	chr7	protein_coding	F-box and leucine-rich repeat protein 18
ENSG00000155052.14	0.690956	2.37687	0.953553	2.49265	0.0126794	0.0282585	ENSG00000155052.14	CNTNAP5	chr2	protein_coding	contactin associated protein-like 5
ENSG00000155097.10	2409.55	1.01118	0.120306	8.40506	4.27627e-17	1.10898e-15	ENSG00000155097.11	ATP6V1C1	chr8	protein_coding	ATPase, H+ transporting, lysosomal 42kDa, V1 subunit C1
ENSG00000155265.9	127.932	1.92013	0.367135	5.23004	1.69474e-07	1.0549e-06	ENSG00000155265.10	GOLGA7B	chr10	protein_coding	golgin A7 family, member B
ENSG00000155495.8	123.948	9.12224	0.975185	9.35438	8.40944e-21	3.50641e-19	ENSG00000155495.8	MAGEC1	chrX	protein_coding	melanoma antigen family C1
ENSG00000155850.7	299.129	1.31036	0.131675	9.95152	2.48356e-23	1.40615e-21	ENSG00000155850.7	SLC26A2	chr5	protein_coding	solute carrier family 26 (anion exchanger), member 2
ENSG00000155875.12	3.22951	1.19728	0.311724	3.84084	0.000122613	0.00043867	ENSG00000155875.13	SAXO1	chr9	protein_coding	stabilizer of axonemal microtubules 1
ENSG00000155897.8	30.8847	2.48733	0.708988	3.50828	0.000451017	0.00143228	ENSG00000155897.9	ADCY8	chr8	protein_coding	adenylate cyclase 8 (brain)
ENSG00000155966.12	16.6821	3.86598	0.480611	8.04388	8.70411e-16	1.89343e-14	ENSG00000155966.13	AFF2	chrX	protein_coding	AF4/FMR2 family, member 2
ENSG00000155980.10	4.16642	2.5598	0.419179	6.1067	1.01711e-09	9.27487e-09	ENSG00000155980.11	KIF5A	chr12	protein_coding	kinesin family member 5A
ENSG00000156009.8	13.3716	6.15352	0.800251	7.6895	1.47717e-14	2.80382e-13	ENSG00000156009.9	MAGEA8	chrX	protein_coding	melanoma antigen family A8
ENSG00000156076.8	1.97335	2.25362	0.697678	3.23016	0.00123719	0.00355719	ENSG00000156076.9	WIF1	chr12	protein_coding	WNT inhibitory factor 1
ENSG00000156097.11	4.41858	1.19319	0.302218	3.94812	7.87668e-05	0.000294485	ENSG00000156097.12	GPR61	chr1	protein_coding	G protein-coupled receptor 61
ENSG00000156127.6	176.816	1.21447	0.336072	3.61372	0.000301839	0.000993757	ENSG00000156127.6	BATF	chr14	protein_coding	basic leucine zipper transcription factor, ATF-like
ENSG00000156150.6	6.14308	5.56003	1.01654	5.46955	4.51192e-08	3.11519e-07	ENSG00000156150.6	ALX3	chr1	protein_coding	ALX homeobox 3
ENSG00000156269.4	14.7788	8.70168	1.02717	8.47148	2.42289e-17	6.46073e-16	ENSG00000156269.4	NAA11	chr4	protein_coding	N(alpha)-acetyltransferase 11, NatA catalytic subunit
ENSG00000156509.12	27.4115	3.77801	0.264167	14.3016	2.13857e-46	9.8211e-44	ENSG00000156509.13	FBXO43	chr8	protein_coding	F-box protein 43
ENSG00000156510.12	1009.47	1.39399	0.324488	4.29596	1.73936e-05	7.39609e-05	ENSG00000156510.12	HKDC1	chr10	protein_coding	hexokinase domain containing 1
ENSG00000156535.12	367.115	2.55168	0.262048	9.73748	2.0866e-22	1.06472e-20	ENSG00000156535.13	CD109	chr6	protein_coding	CD109 molecule
ENSG00000156564.8	3.87993	1.94025	0.486373	3.98923	6.62881e-05	0.000251441	ENSG00000156564.8	LRFN2	chr6	protein_coding	leucine rich repeat and fibronectin type III domain containing 2
ENSG00000156574.8	1.95308	1.14878	0.382538	3.00306	0.00267282	0.00709912	ENSG00000156574.9	NODAL	chr10	protein_coding	nodal growth differentiation factor
ENSG00000156687.9	4.33783	2.8354	0.702609	4.03553	5.44799e-05	0.000210321	ENSG00000156687.10	UNC5D	chr8	protein_coding	unc-5 homolog D (C. elegans)
ENSG00000156711.15	446.295	1.27371	0.295477	4.31071	1.62734e-05	6.95912e-05	ENSG00000156711.16	MAPK13	chr6	protein_coding	mitogen-activated protein kinase 13
ENSG00000156787.15	181.765	1.40832	0.117475	11.9882	4.09583e-33	6.26985e-31	ENSG00000156787.16	TBC1D31	chr8	protein_coding	TBC1 domain family, member 31
ENSG00000156795.5	291.364	1.08174	0.148719	7.27375	3.49639e-13	5.41007e-12	ENSG00000156795.6	WDYHV1	chr8	protein_coding	WDYHV motif containing 1
ENSG00000156802.11	1208.01	1.46805	0.158277	9.27518	1.77318e-20	7.1067e-19	ENSG00000156802.12	ATAD2	chr8	protein_coding	ATPase family, AAA domain containing 2
ENSG00000156804.6	447.629	1.99009	0.227317	8.75469	2.04663e-18	6.36015e-17	ENSG00000156804.7	FBXO32	chr8	protein_coding	F-box protein 32
ENSG00000156831.6	659.613	1.38124	0.139835	9.87762	5.20548e-23	2.84966e-21	ENSG00000156831.7	NSMCE2	chr8	protein_coding	non-SMC element 2, MMS21 homolog (S. cerevisiae)
ENSG00000156876.9	119.459	1.19161	0.153521	7.76186	8.36932e-15	1.62975e-13	ENSG00000156876.9	SASS6	chr1	protein_coding	spindle assembly 6 homolog (C. elegans)
ENSG00000156959.8	25.815	4.55351	0.56923	7.99941	1.25013e-15	2.67372e-14	ENSG00000156959.8	LHFPL4	chr3	protein_coding	lipoma HMGIC fusion partner-like 4
ENSG00000156970.11	124.565	3.25216	0.243956	13.3309	1.52975e-40	4.28654e-38	ENSG00000156970.12	BUB1B	chr15	protein_coding	BUB1 mitotic checkpoint serine/threonine kinase B
ENSG00000157064.9	15.5389	1.60665	0.297165	5.4066	6.42326e-08	4.31152e-07	ENSG00000157064.10	NMNAT2	chr1	protein_coding	nicotinamide nucleotide adenylyltransferase 2
ENSG00000157152.15	5.18483	1.09796	0.330217	3.32498	0.000884261	0.00262767	ENSG00000157152.16	SYN2	chr3	protein_coding	synapsin II
ENSG00000157193.13	38.5061	1.0724	0.228918	4.68465	2.80442e-06	1.39273e-05	ENSG00000157193.14	LRP8	chr1	protein_coding	low density lipoprotein receptor-related protein 8, apolipoprotein e receptor
ENSG00000157227.11	2388.6	1.11226	0.148625	7.48367	7.22753e-14	1.24338e-12	ENSG00000157227.12	MMP14	chr14	protein_coding	matrix metallopeptidase 14 (membrane-inserted)
ENSG00000157306.13	17.4857	1.02964	0.210914	4.88181	1.05118e-06	5.65434e-06	ENSG00000157306.14	RP11-66N24.4	chr14	processed_transcript	--
ENSG00000157322.15	1.82422	1.10555	0.314777	3.51216	0.000444482	0.00141356	ENSG00000157322.16	CLEC18A	chr16	protein_coding	C-type lectin domain family 18, member A
ENSG00000157445.13	34.1889	2.43872	0.344789	7.07307	1.5154e-12	2.12857e-11	ENSG00000157445.14	CACNA2D3	chr3	protein_coding	calcium channel, voltage-dependent, alpha 2/delta subunit 3
ENSG00000157456.6	199.558	3.45367	0.225649	15.3055	7.02074e-53	6.10897e-50	ENSG00000157456.7	CCNB2	chr15	protein_coding	cyclin B2
ENSG00000157470.10	31.4199	2.16141	0.272042	7.94512	1.93997e-15	4.05725e-14	ENSG00000157470.11	FAM81A	chr15	protein_coding	family with sequence similarity 81, member A
ENSG00000157542.9	8.75319	3.06409	0.53322	5.74639	9.11676e-09	7.09451e-08	ENSG00000157542.9	KCNJ6	chr21	protein_coding	potassium channel, inwardly rectifying subfamily J, member 6
ENSG00000157600.10	486.06	1.40043	0.158617	8.82901	1.05605e-18	3.38356e-17	ENSG00000157600.11	TMEM164	chrX	protein_coding	transmembrane protein 164
ENSG00000157613.9	137.723	1.69888	0.305332	5.56404	2.63606e-08	1.90018e-07	ENSG00000157613.10	CREB3L1	chr11	protein_coding	cAMP responsive element binding protein 3-like 1
ENSG00000157657.13	477.685	1.05391	0.155378	6.78286	1.17823e-11	1.44611e-10	ENSG00000157657.14	ZNF618	chr9	protein_coding	zinc finger protein 618
ENSG00000157680.14	16.6539	2.58834	0.258058	10.0301	1.12431e-23	6.73464e-22	ENSG00000157680.15	DGKI	chr7	protein_coding	diacylglycerol kinase, iota
ENSG00000157703.14	1.1185	1.2806	0.477177	2.68369	0.00728145	0.0173484	ENSG00000157703.15	SVOPL	chr7	protein_coding	SVOP-like
ENSG00000157734.12	338.253	1.79601	0.241261	7.44429	9.74678e-14	1.63842e-12	ENSG00000157734.13	SNX22	chr15	protein_coding	sorting nexin 22
ENSG00000157766.14	44.6168	3.67376	0.400841	9.16514	4.94827e-20	1.86988e-18	ENSG00000157766.15	ACAN	chr15	protein_coding	aggrecan
ENSG00000157782.8	11.473	2.19739	0.319904	6.86892	6.46876e-12	8.22969e-11	ENSG00000157782.9	CABP1	chr12	protein_coding	calcium binding protein 1
ENSG00000157833.11	65.6125	2.08737	0.240466	8.68051	3.93991e-18	1.18108e-16	ENSG00000157833.12	GAREML	chr2	protein_coding	GRB2 associated, regulator of MAPK1-like
ENSG00000157851.15	0.957341	2.52169	0.652046	3.86735	0.000110023	0.000398108	ENSG00000157851.16	DPYSL5	chr2	protein_coding	dihydropyrimidinase-like 5
ENSG00000157856.9	4.13364	2.07225	0.367601	5.63724	1.72798e-08	1.28164e-07	ENSG00000157856.10	DRC1	chr2	protein_coding	dynein regulatory complex subunit 1
ENSG00000158008.8	7.37077	2.52738	0.385594	6.55451	5.58243e-11	6.21283e-10	ENSG00000158008.9	EXTL1	chr1	protein_coding	exostosin-like glycosyltransferase 1
ENSG00000158014.13	119.518	3.38932	0.487093	6.95825	3.44514e-12	4.56933e-11	ENSG00000158014.14	SLC30A2	chr1	protein_coding	solute carrier family 30 (zinc transporter), member 2
ENSG00000158022.6	7.29793	1.24758	0.504223	2.47427	0.0133507	0.0295595	ENSG00000158022.6	TRIM63	chr1	protein_coding	tripartite motif containing 63, E3 ubiquitin protein ligase
ENSG00000158106.11	194.744	1.74649	0.2144	8.14594	3.76346e-16	8.59978e-15	ENSG00000158106.12	RHPN1	chr8	protein_coding	rhophilin, Rho GTPase binding protein 1
ENSG00000158164.6	2.993	1.03415	0.308321	3.35414	0.000796113	0.00239274	ENSG00000158164.6	TMSB15A	chrX	protein_coding	thymosin beta 15a
ENSG00000158186.11	601.08	1.4073	0.211981	6.63882	3.16206e-11	3.64679e-10	ENSG00000158186.12	MRAS	chr3	protein_coding	muscle RAS oncogene homolog
ENSG00000158220.12	29.2627	1.93407	0.307115	6.29753	3.02432e-10	3.03671e-09	ENSG00000158220.13	ESYT3	chr3	protein_coding	extended synaptotagmin-like protein 3
ENSG00000158270.11	100.081	2.17679	0.314413	6.92336	4.4107e-12	5.74624e-11	ENSG00000158270.11	COLEC12	chr18	protein_coding	collectin sub-family member 12
ENSG00000158315.9	18.334	1.05555	0.240842	4.38274	1.17194e-05	5.14884e-05	ENSG00000158315.10	RHBDL2	chr1	protein_coding	rhomboid, veinlet-like 2 (Drosophila)
ENSG00000158402.17	99.6515	4.23207	0.262158	16.1432	1.26799e-58	2.20663e-55	ENSG00000158402.18	CDC25C	chr5	protein_coding	cell division cycle 25C
ENSG00000158406.3	32.8947	2.70031	0.277613	9.72688	2.3158e-22	1.17622e-20	ENSG00000158406.3	HIST1H4H	chr6	protein_coding	histone cluster 1, H4h
ENSG00000158458.18	49.6177	2.84231	0.298861	9.51048	1.89784e-21	8.64354e-20	ENSG00000158458.19	NRG2	chr5	protein_coding	neuregulin 2
ENSG00000158486.12	5.6879	1.97596	0.372054	5.31096	1.09052e-07	7.02609e-07	ENSG00000158486.13	DNAH3	chr16	protein_coding	dynein, axonemal, heavy chain 3
ENSG00000158516.10	1.49655	2.30743	0.661	3.49081	0.000481553	0.00151773	ENSG00000158516.11	CPA2	chr7	protein_coding	carboxypeptidase A2 (pancreatic)
ENSG00000158525.14	4.0704	2.014	0.421171	4.78191	1.73634e-06	8.95802e-06	ENSG00000158525.15	CPA5	chr7	protein_coding	carboxypeptidase A5
ENSG00000158560.13	186.023	4.23039	0.369315	11.4547	2.22782e-30	2.67866e-28	ENSG00000158560.14	DYNC1I1	chr7	protein_coding	dynein, cytoplasmic 1, intermediate chain 1
ENSG00000158639.10	59.0647	2.91069	0.406089	7.1676	7.63221e-13	1.11812e-11	ENSG00000158639.11	PAGE5	chrX	protein_coding	P antigen family, member 5 (prostate associated)
ENSG00000158747.12	268.397	1.55125	0.284983	5.4433	5.23016e-08	3.57157e-07	ENSG00000158747.13	NBL1	chr1	protein_coding	neuroblastoma 1, DAN family BMP antagonist
ENSG00000158764.6	23.1584	1.22724	0.323444	3.79429	0.000148065	0.000520493	ENSG00000158764.6	ITLN2	chr1	protein_coding	intelectin 2
ENSG00000158806.12	87.6772	1.36941	0.320507	4.27263	1.93182e-05	8.14534e-05	ENSG00000158806.13	NPM2	chr8	protein_coding	nucleophosmin/nucleoplasmin 2
ENSG00000158813.16	245.015	1.21068	0.270846	4.47	7.82205e-06	3.5669e-05	ENSG00000158813.17	EDA	chrX	protein_coding	ectodysplasin A
ENSG00000158815.9	4.573	1.531	0.439537	3.48321	0.000495445	0.00155707	ENSG00000158815.10	FGF17	chr8	protein_coding	fibroblast growth factor 17
ENSG00000158865.11	95.0227	2.82315	0.380738	7.41493	1.21685e-13	2.0168e-12	ENSG00000158865.12	SLC5A11	chr16	protein_coding	solute carrier family 5 (sodium/inositol cotransporter), member 11
ENSG00000158882.11	1042.28	1.85238	0.127385	14.5416	6.5994e-48	3.40952e-45	ENSG00000158882.12	TOMM40L	chr1	protein_coding	translocase of outer mitochondrial membrane 40 homolog (yeast)-like
ENSG00000158887.14	445.208	3.18866	0.347818	9.16762	4.83589e-20	1.8337e-18	ENSG00000158887.15	MPZ	chr1	protein_coding	myelin protein zero
ENSG00000159166.12	2414.84	1.03503	0.281166	3.68119	0.000232149	0.000783827	ENSG00000159166.13	LAD1	chr1	protein_coding	ladinin 1
ENSG00000159167.10	479.87	1.27377	0.240102	5.30512	1.126e-07	7.23355e-07	ENSG00000159167.11	STC1	chr8	protein_coding	stanniocalcin 1
ENSG00000159184.7	6.94551	4.49786	0.902732	4.9825	6.27675e-07	3.51407e-06	ENSG00000159184.7	HOXB13	chr17	protein_coding	homeobox B13
ENSG00000159208.14	208.352	1.33927	0.228294	5.86642	4.45301e-09	3.65266e-08	ENSG00000159208.15	CIART	chr1	protein_coding	circadian associated repressor of transcription
ENSG00000159217.8	232.434	6.47347	0.511348	12.6596	9.89664e-37	1.90251e-34	ENSG00000159217.9	IGF2BP1	chr17	protein_coding	insulin-like growth factor 2 mRNA binding protein 1
ENSG00000159231.5	58.9948	2.43513	0.285777	8.52109	1.58062e-17	4.33002e-16	ENSG00000159231.5	CBR3	chr21	protein_coding	carbonyl reductase 3
ENSG00000159251.6	4.95153	1.2539	0.498281	2.51646	0.0118542	0.0266132	ENSG00000159251.6	ACTC1	chr15	protein_coding	actin, alpha, cardiac muscle 1
ENSG00000159259.7	145.597	2.38753	0.212586	11.2309	2.87606e-29	3.11793e-27	ENSG00000159259.7	CHAF1B	chr21	protein_coding	chromatin assembly factor 1, subunit B (p60)
ENSG00000159307.17	685.679	2.27197	0.397956	5.7091	1.13577e-08	8.68916e-08	ENSG00000159307.18	SCUBE1	chr22	protein_coding	signal peptide, CUB domain, EGF-like 1
ENSG00000159352.14	8809.99	1.16204	0.137735	8.4368	3.26153e-17	8.55892e-16	ENSG00000159352.15	PSMD4	chr1	protein_coding	proteasome (prosome, macropain) 26S subunit, non-ATPase, 4
ENSG00000159387.7	2.78106	3.89832	0.630647	6.18146	6.35099e-10	6.01017e-09	ENSG00000159387.7	IRX6	chr16	protein_coding	iroquois homeobox 6
ENSG00000159399.8	355.405	1.71686	0.333462	5.14859	2.62453e-07	1.57639e-06	ENSG00000159399.9	HK2	chr2	protein_coding	hexokinase 2
ENSG00000159409.13	1.07097	2.5836	0.440022	5.87153	4.31795e-09	3.55156e-08	ENSG00000159409.14	CELF3	chr1	protein_coding	CUGBP, Elav-like family member 3
ENSG00000159556.8	9.26853	3.84779	0.470216	8.18303	2.76797e-16	6.44981e-15	ENSG00000159556.9	ISL2	chr15	protein_coding	ISL LIM homeobox 2
ENSG00000159618.14	277.08	1.59328	0.342145	4.65675	3.21245e-06	1.58018e-05	ENSG00000159618.15	ADGRG5	chr16	protein_coding	adhesion G protein-coupled receptor G5
ENSG00000159625.13	31.7635	1.4345	0.252643	5.67797	1.36303e-08	1.02732e-07	ENSG00000159625.14	DRC7	chr16	protein_coding	dynein regulatory complex subunit 7
ENSG00000159674.10	6092.04	1.02246	0.19527	5.23615	1.6396e-07	1.02289e-06	ENSG00000159674.11	SPON2	chr4	protein_coding	spondin 2, extracellular matrix protein
ENSG00000159708.16	7.71344	1.75389	0.420185	4.1741	2.99165e-05	0.000121477	ENSG00000159708.17	LRRC36	chr16	protein_coding	leucine rich repeat containing 36
ENSG00000159712.10	2.43411	2.10198	0.45471	4.62268	3.78813e-06	1.8355e-05	ENSG00000159712.10	ANKRD18CP	chr9	unprocessed_pseudogene	ankyrin repeat domain 18C, pseudogene
ENSG00000159904.10	1.23404	1.34075	0.424247	3.1603	0.00157609	0.00441087	ENSG00000159904.11	ZNF890P	chr7	transcribed_unprocessed_pseudogene	zinc finger protein 890, pseudogene
ENSG00000159905.13	19.7667	1.18236	0.234613	5.03961	4.66491e-07	2.67648e-06	ENSG00000159905.14	ZNF221	chr19	protein_coding	zinc finger protein 221
ENSG00000159915.11	28.5646	1.40131	0.248326	5.64301	1.67107e-08	1.24222e-07	ENSG00000159915.12	ZNF233	chr19	protein_coding	zinc finger protein 233
ENSG00000160050.13	171.257	2.55206	0.248281	10.2789	8.77333e-25	6.01847e-23	ENSG00000160050.14	CCDC28B	chr1	protein_coding	coiled-coil domain containing 28B
ENSG00000160051.10	54.8129	1.23571	0.128501	9.61636	6.82029e-22	3.29697e-20	ENSG00000160051.11	IQCC	chr1	protein_coding	IQ motif containing C
ENSG00000160180.15	290.231	1.51055	0.354495	4.26112	2.03404e-05	8.54364e-05	ENSG00000160180.15	TFF3	chr21	protein_coding	trefoil factor 3 (intestinal)
ENSG00000160207.7	11.4532	2.29262	0.249549	9.18708	4.03649e-20	1.54654e-18	ENSG00000160207.8	HSF2BP	chr21	protein_coding	heat shock transcription factor 2 binding protein
ENSG00000160211.14	911.786	2.25559	0.219685	10.2674	9.88535e-25	6.75329e-23	ENSG00000160211.15	G6PD	chrX	protein_coding	glucose-6-phosphate dehydrogenase
ENSG00000160224.15	1.05742	1.26217	0.423005	2.98382	0.00284675	0.0075182	ENSG00000160224.16	AIRE	chr21	protein_coding	autoimmune regulator
ENSG00000160284.13	137.125	2.84177	0.264426	10.7469	6.12645e-27	5.11543e-25	ENSG00000160284.14	SPATC1L	chr21	protein_coding	spermatogenesis and centriole associated 1-like
ENSG00000160298.16	90.8093	2.03739	0.188426	10.8127	2.9985e-27	2.59543e-25	ENSG00000160298.17	C21orf58	chr21	protein_coding	chromosome 21 open reading frame 58
ENSG00000160321.13	15.7862	2.5166	0.37548	6.70236	2.05086e-11	2.43401e-10	ENSG00000160321.14	ZNF208	chr19	protein_coding	zinc finger protein 208
ENSG00000160352.14	44.4488	1.39586	0.253828	5.49924	3.81437e-08	2.67038e-07	ENSG00000160352.15	ZNF714	chr19	protein_coding	zinc finger protein 714
ENSG00000160360.10	354.207	1.91635	0.23611	8.11636	4.80366e-16	1.08123e-14	ENSG00000160360.11	GPSM1	chr9	protein_coding	G-protein signaling modulator 1
ENSG00000160447.6	269.982	1.10754	0.165869	6.67721	2.43533e-11	2.8636e-10	ENSG00000160447.6	PKN3	chr9	protein_coding	protein kinase N3
ENSG00000160460.14	72.5634	1.11404	0.223007	4.99556	5.86657e-07	3.30569e-06	ENSG00000160460.15	SPTBN4	chr19	protein_coding	spectrin, beta, non-erythrocytic 4
ENSG00000160469.15	67.7822	1.65749	0.215681	7.68493	1.53083e-14	2.89736e-13	ENSG00000160469.16	BRSK1	chr19	protein_coding	BR serine/threonine kinase 1
ENSG00000160472.4	0.618547	1.87778	0.563726	3.33101	0.000865308	0.00257807	ENSG00000160472.4	TMEM190	chr19	protein_coding	transmembrane protein 190
ENSG00000160505.14	0.781747	1.35001	0.588468	2.29411	0.0217843	0.0453332	ENSG00000160505.15	NLRP4	chr19	protein_coding	NLR family, pyrin domain containing 4
ENSG00000160606.9	348.551	1.46542	0.168506	8.69654	3.42168e-18	1.03228e-16	ENSG00000160606.10	TLCD1	chr17	protein_coding	TLC domain containing 1
ENSG00000160688.17	1793.44	1.05165	0.104998	10.0159	1.29775e-23	7.73158e-22	ENSG00000160688.18	FLAD1	chr1	protein_coding	flavin adenine dinucleotide synthetase 1
ENSG00000160716.4	4.25347	1.72844	0.339079	5.09746	3.44247e-07	2.02248e-06	ENSG00000160716.4	CHRNB2	chr1	protein_coding	cholinergic receptor, nicotinic, beta 2 (neuronal)
ENSG00000160753.14	641.839	1.33999	0.116854	11.4672	1.92816e-30	2.34392e-28	ENSG00000160753.15	RUSC1	chr1	protein_coding	RUN and SH3 domain containing 1
ENSG00000160766.13	44.7542	1.51069	0.151608	9.96441	2.18161e-23	1.24585e-21	ENSG00000160766.14	GBAP1	chr1	transcribed_unprocessed_pseudogene	glucosidase, beta, acid pseudogene 1
ENSG00000160767.19	842.476	1.64902	0.114266	14.4315	3.28018e-47	1.59499e-44	ENSG00000160767.20	FAM189B	chr1	protein_coding	family with sequence similarity 189, member B
ENSG00000160781.14	53.9552	1.07227	0.223022	4.8079	1.52525e-06	7.93836e-06	ENSG00000160781.15	PAQR6	chr1	protein_coding	progestin and adipoQ receptor family member VI
ENSG00000160803.7	1559.11	1.04967	0.110757	9.47722	2.61148e-21	1.17162e-19	ENSG00000160803.7	UBQLN4	chr1	protein_coding	ubiquilin 4
ENSG00000160818.15	1346.16	1.05906	0.132858	7.9714	1.56892e-15	3.31054e-14	ENSG00000160818.16	GPATCH4	chr1	protein_coding	G patch domain containing 4
ENSG00000160948.12	6094.12	1.03889	0.169498	6.12924	8.82975e-10	8.15518e-09	ENSG00000160948.13	VPS28	chr8	protein_coding	vacuolar protein sorting 28 homolog (S. cerevisiae)
ENSG00000160949.15	402.618	1.78121	0.142839	12.4701	1.08678e-35	1.99635e-33	ENSG00000160949.16	TONSL	chr8	protein_coding	tonsoku-like, DNA repair protein
ENSG00000160957.11	425.988	2.25705	0.171782	13.139	1.96723e-39	4.92775e-37	ENSG00000160957.12	RECQL4	chr8	protein_coding	RecQ protein-like 4
ENSG00000160959.6	803.891	1.41997	0.109285	12.9933	1.33569e-38	3.15461e-36	ENSG00000160959.7	LRRC14	chr8	protein_coding	leucine rich repeat containing 14
ENSG00000160972.8	4053.96	1.52453	0.199391	7.64592	2.07453e-14	3.86883e-13	ENSG00000160972.9	PPP1R16A	chr8	protein_coding	protein phosphatase 1, regulatory subunit 16A
ENSG00000160973.7	2.66212	2.22032	0.380151	5.84062	5.20054e-09	4.21771e-08	ENSG00000160973.7	FOXH1	chr8	protein_coding	forkhead box H1
ENSG00000161011.18	24054.7	1.11424	0.164232	6.78454	1.16459e-11	1.43149e-10	ENSG00000161011.19	SQSTM1	chr5	protein_coding	sequestosome 1
ENSG00000161016.14	46588.7	1.00584	0.179272	5.61067	2.0154e-08	1.47857e-07	ENSG00000161016.15	RPL8	chr8	protein_coding	ribosomal protein L8
ENSG00000161082.11	49.5943	1.83782	0.401948	4.57228	4.82454e-06	2.2897e-05	ENSG00000161082.12	CELF5	chr19	protein_coding	CUGBP, Elav-like family member 5
ENSG00000161132.6	40.6586	1.46251	0.329841	4.43398	9.25099e-06	4.15686e-05	ENSG00000161132.6	XXbac-B444P24.10	chr22	unprocessed_pseudogene	--
ENSG00000161270.18	3.28692	2.70301	0.579249	4.66641	3.06507e-06	1.51377e-05	ENSG00000161270.19	NPHS1	chr19	protein_coding	nephrosis 1, congenital, Finnish type (nephrin)
ENSG00000161298.15	52.6692	1.4069	0.213787	6.58087	4.67719e-11	5.2746e-10	ENSG00000161298.16	ZNF382	chr19	protein_coding	zinc finger protein 382
ENSG00000161381.12	175.982	2.82122	0.21321	13.2321	5.72446e-40	1.51423e-37	ENSG00000161381.13	PLXDC1	chr17	protein_coding	plexin domain containing 1
ENSG00000161509.12	18.7286	1.25488	0.200092	6.27152	3.57545e-10	3.54277e-09	ENSG00000161509.13	GRIN2C	chr17	protein_coding	glutamate receptor, ionotropic, N-methyl D-aspartate 2C
ENSG00000161609.8	7.19555	2.71914	0.502398	5.41232	6.22126e-08	4.19189e-07	ENSG00000161609.9	CCDC155	chr19	protein_coding	coiled-coil domain containing 155
ENSG00000161647.17	52.2388	1.50224	0.200315	7.4994	6.41092e-14	1.11216e-12	ENSG00000161647.18	MPP3	chr17	protein_coding	membrane protein, palmitoylated 3 (MAGUK p55 subfamily member 3)
ENSG00000161664.5	26.8749	2.25788	0.209678	10.7683	4.85813e-27	4.12941e-25	ENSG00000161664.6	ASB16	chr17	protein_coding	ankyrin repeat and SOCS box containing 16
ENSG00000161682.13	37.2411	2.09682	0.25848	8.11212	4.97453e-16	1.11741e-14	ENSG00000161682.14	FAM171A2	chr17	protein_coding	family with sequence similarity 171, member A2
ENSG00000161692.16	119.639	1.33709	0.142437	9.38724	6.15915e-21	2.61142e-19	ENSG00000161692.17	DBF4B	chr17	protein_coding	DBF4 zinc finger B
ENSG00000161798.6	3.36028	1.07018	0.37103	2.88435	0.00392224	0.0100154	ENSG00000161798.6	AQP5	chr12	protein_coding	aquaporin 5
ENSG00000161800.11	367.024	2.33662	0.160076	14.597	2.93653e-48	1.61827e-45	ENSG00000161800.12	RACGAP1	chr12	protein_coding	Rac GTPase activating protein 1
ENSG00000161888.10	253.449	3.34114	0.21323	15.6692	2.45815e-55	2.53996e-52	ENSG00000161888.11	SPC24	chr19	protein_coding	SPC24, NDC80 kinetochore complex component
ENSG00000161905.11	9.44591	1.56558	0.324233	4.82858	1.3751e-06	7.22282e-06	ENSG00000161905.12	ALOX15	chr17	protein_coding	arachidonate 15-lipoxygenase
ENSG00000162004.15	23.1313	2.34811	0.324399	7.23834	4.542e-13	6.91761e-12	ENSG00000162004.16	CCDC78	chr16	protein_coding	coiled-coil domain containing 78
ENSG00000162009.8	15.5452	5.35655	0.770849	6.94889	3.68159e-12	4.86344e-11	ENSG00000162009.8	SSTR5	chr16	protein_coding	somatostatin receptor 5
ENSG00000162062.13	113.243	2.63206	0.207838	12.664	9.36464e-37	1.81077e-34	ENSG00000162062.14	C16orf59	chr16	protein_coding	chromosome 16 open reading frame 59
ENSG00000162063.11	209.934	2.05561	0.15739	13.0606	5.52725e-39	1.35377e-36	ENSG00000162063.12	CCNF	chr16	protein_coding	cyclin F
ENSG00000162073.12	189.817	1.95063	0.180757	10.7914	3.77867e-27	3.25369e-25	ENSG00000162073.13	PAQR4	chr16	protein_coding	progestin and adipoQ receptor family member IV
ENSG00000162174.11	216.659	1.12049	0.246469	4.54619	5.46254e-06	2.56306e-05	ENSG00000162174.12	ASRGL1	chr11	protein_coding	asparaginase like 1
ENSG00000162344.3	142.554	1.55317	0.609796	2.54704	0.0108642	0.0246433	ENSG00000162344.3	FGF19	chr11	protein_coding	fibroblast growth factor 19
ENSG00000162366.6	1660.47	3.07177	0.41422	7.41581	1.20888e-13	2.0046e-12	ENSG00000162366.7	PDZK1IP1	chr1	protein_coding	PDZK1 interacting protein 1
ENSG00000162373.11	29.9758	1.07166	0.291917	3.67112	0.00024149	0.000812129	ENSG00000162373.12	BEND5	chr1	protein_coding	BEN domain containing 5
ENSG00000162383.10	221.008	1.33948	0.366373	3.65605	0.000256131	0.000856404	ENSG00000162383.11	SLC1A7	chr1	protein_coding	solute carrier family 1 (glutamate transporter), member 7
ENSG00000162399.6	1.24643	2.31405	0.597291	3.87425	0.000106954	0.000388462	ENSG00000162399.6	BSND	chr1	protein_coding	barttin CLCNK-type chloride channel accessory beta subunit
ENSG00000162409.9	447.591	2.12379	0.315893	6.72313	1.77862e-11	2.12772e-10	ENSG00000162409.10	PRKAA2	chr1	protein_coding	protein kinase, AMP-activated, alpha 2 catalytic subunit
ENSG00000162415.6	246.949	2.28292	0.264294	8.63779	5.73104e-18	1.674e-16	ENSG00000162415.6	ZSWIM5	chr1	protein_coding	zinc finger, SWIM-type containing 5
ENSG00000162426.13	30.9144	1.16256	0.17084	6.80493	1.01097e-11	1.25292e-10	ENSG00000162426.14	SLC45A1	chr1	protein_coding	solute carrier family 45, member 1
ENSG00000162437.13	207.706	1.12722	0.230498	4.89037	1.00648e-06	5.4369e-06	ENSG00000162437.14	RAVER2	chr1	protein_coding	ribonucleoprotein, PTB-binding 2
ENSG00000162438.10	1.20102	1.26897	0.501156	2.53209	0.0113384	0.0255908	ENSG00000162438.11	CTRC	chr1	protein_coding	chymotrypsin C (caldecrin)
ENSG00000162444.11	361.58	2.20788	0.209617	10.5329	6.09219e-26	4.56776e-24	ENSG00000162444.11	RBP7	chr1	protein_coding	retinol binding protein 7, cellular
ENSG00000162458.11	746.871	1.2581	0.201479	6.24432	4.25658e-10	4.15664e-09	ENSG00000162458.12	FBLIM1	chr1	protein_coding	filamin binding LIM protein 1
ENSG00000162493.15	39.2197	1.01535	0.382332	2.65568	0.00791492	0.0186587	ENSG00000162493.16	PDPN	chr1	protein_coding	podoplanin
ENSG00000162522.9	2155.74	1.48831	0.158386	9.39673	5.62832e-21	2.4044e-19	ENSG00000162522.10	KIAA1522	chr1	protein_coding	KIAA1522
ENSG00000162552.13	353.03	2.19502	0.410576	5.34618	8.98295e-08	5.87811e-07	ENSG00000162552.14	WNT4	chr1	protein_coding	wingless-type MMTV integration site family, member 4
ENSG00000162571.12	2.20108	1.36823	0.323909	4.22412	2.39876e-05	9.92928e-05	ENSG00000162571.13	TTLL10	chr1	protein_coding	tubulin tyrosine ligase-like family member 10
ENSG00000162641.17	1.19329	1.52282	0.545958	2.78925	0.00528299	0.0130214	ENSG00000162641.18	AKNAD1	chr1	protein_coding	AKNA domain containing 1
ENSG00000162645.11	2902.3	1.48961	0.201065	7.40861	1.27627e-13	2.10684e-12	ENSG00000162645.12	GBP2	chr1	protein_coding	guanylate binding protein 2, interferon-inducible
ENSG00000162670.9	3.00742	4.20334	0.867151	4.8473	1.25154e-06	6.6222e-06	ENSG00000162670.10	BRINP3	chr1	protein_coding	bone morphogenetic protein/retinoic acid inducible neural-specific 3
ENSG00000162728.4	1.36414	2.45056	0.527939	4.64175	3.45474e-06	1.68831e-05	ENSG00000162728.4	KCNJ9	chr1	protein_coding	potassium channel, inwardly rectifying subfamily J, member 9
ENSG00000162734.11	3755.32	1.25328	0.116593	10.7492	5.97829e-27	5.01706e-25	ENSG00000162734.12	PEA15	chr1	protein_coding	phosphoprotein enriched in astrocytes 15
ENSG00000162745.9	213.543	2.91022	0.197883	14.7067	5.83755e-49	3.44676e-46	ENSG00000162745.10	OLFML2B	chr1	protein_coding	olfactomedin-like 2B
ENSG00000162753.11	17.7896	3.17048	0.455077	6.96691	3.23974e-12	4.31075e-11	ENSG00000162753.11	SLC9C2	chr1	protein_coding	solute carrier family 9, member C2 (putative)
ENSG00000162763.3	4.44091	3.03448	0.735794	4.12409	3.72211e-05	0.000148395	ENSG00000162763.3	LRRC52	chr1	protein_coding	leucine rich repeat containing 52
ENSG00000162769.11	387.037	2.14766	0.163553	13.1313	2.18005e-39	5.4198e-37	ENSG00000162769.12	FLVCR1	chr1	protein_coding	feline leukemia virus subgroup C cellular receptor 1
ENSG00000162779.19	4.25939	1.56485	0.34596	4.5232	6.09116e-06	2.83623e-05	ENSG00000162779.20	AXDND1	chr1	protein_coding	axonemal dynein light chain domain containing 1
ENSG00000162782.14	3.93327	2.74215	0.650659	4.21443	2.50415e-05	0.000103267	ENSG00000162782.15	TDRD5	chr1	protein_coding	tudor domain containing 5
ENSG00000162849.14	134.036	1.76789	0.306741	5.76345	8.2413e-09	6.45884e-08	ENSG00000162849.15	KIF26B	chr1	protein_coding	kinesin family member 26B
ENSG00000162873.13	11.3803	1.89172	0.407814	4.63867	3.50652e-06	1.71033e-05	ENSG00000162873.14	KLHDC8A	chr1	protein_coding	kelch domain containing 8A
ENSG00000162878.11	572.755	1.16768	0.221448	5.27294	1.34253e-07	8.49582e-07	ENSG00000162878.12	PKDCC	chr2	protein_coding	protein kinase domain containing, cytoplasmic
ENSG00000162913.9	8.52044	1.3578	0.340929	3.98265	6.81505e-05	0.000257708	ENSG00000162913.9	C1orf145	chr1	protein_coding	chromosome 1 open reading frame 145
ENSG00000162929.12	107.821	1.33263	0.122112	10.9131	9.97535e-28	9.01189e-26	ENSG00000162929.13	KIAA1841	chr2	protein_coding	KIAA1841
ENSG00000162931.10	13.6356	3.10605	0.399728	7.7704	7.82385e-15	1.52952e-13	ENSG00000162931.11	TRIM17	chr1	protein_coding	tripartite motif containing 17
ENSG00000162975.4	53.9718	2.79475	0.505504	5.52865	3.22707e-08	2.28976e-07	ENSG00000162975.4	KCNF1	chr2	protein_coding	potassium channel, voltage gated modifier subfamily F, member 1
ENSG00000162998.4	280.655	1.17288	0.217373	5.3957	6.82552e-08	4.55931e-07	ENSG00000162998.4	FRZB	chr2	protein_coding	frizzled-related protein
ENSG00000163009.7	6.50716	2.21801	0.334635	6.62813	3.39971e-11	3.9086e-10	ENSG00000163009.8	C2orf48	chr2	lincRNA	chromosome 2 open reading frame 48
ENSG00000163017.12	171.476	1.80422	0.245452	7.35058	1.97353e-13	3.16924e-12	ENSG00000163017.13	ACTG2	chr2	protein_coding	actin, gamma 2, smooth muscle, enteric
ENSG00000163064.6	2.43525	3.9534	1.14385	3.45623	0.00054778	0.00170341	ENSG00000163064.6	EN1	chr2	protein_coding	engrailed homeobox 1
ENSG00000163082.9	66.4813	1.00059	0.347463	2.8797	0.00398056	0.0101455	ENSG00000163082.9	SGPP2	chr2	protein_coding	sphingosine-1-phosphate phosphatase 2
ENSG00000163132.6	58.4325	1.84299	0.210877	8.73961	2.33922e-18	7.19499e-17	ENSG00000163132.6	MSX1	chr4	protein_coding	msh homeobox 1
ENSG00000163141.17	18.5667	1.23169	0.205719	5.98724	2.13438e-09	1.84602e-08	ENSG00000163141.18	BNIPL	chr1	protein_coding	BCL2/adenovirus E1B 19kD interacting protein like
ENSG00000163156.10	702.844	1.13079	0.109905	10.2888	7.91801e-25	5.45436e-23	ENSG00000163156.11	SCNM1	chr1	protein_coding	sodium channel modifier 1
ENSG00000163295.4	5.15818	2.46294	0.543841	4.52879	5.93229e-06	2.76737e-05	ENSG00000163295.4	ALPI	chr2	protein_coding	alkaline phosphatase, intestinal
ENSG00000163348.3	1500.16	1.04438	0.0757489	13.7874	3.03338e-43	1.04478e-40	ENSG00000163348.3	PYGO2	chr1	protein_coding	pygopus family PHD finger 2
ENSG00000163352.5	0.552279	2.11965	0.526247	4.02785	5.62881e-05	0.000216591	ENSG00000163352.5	LENEP	chr1	protein_coding	lens epithelial protein
ENSG00000163354.13	39.2842	1.55702	0.196191	7.93626	2.08363e-15	4.33577e-14	ENSG00000163354.14	DCST2	chr1	protein_coding	DC-STAMP domain containing 2
ENSG00000163357.9	10.4299	1.91087	0.22319	8.56161	1.11303e-17	3.12413e-16	ENSG00000163357.10	DCST1	chr1	protein_coding	DC-STAMP domain containing 1
ENSG00000163362.9	222.94	2.75157	0.37607	7.31665	2.54241e-13	4.01839e-12	ENSG00000163362.10	C1orf106	chr1	protein_coding	chromosome 1 open reading frame 106
ENSG00000163364.8	19.5349	3.30982	0.373718	8.85646	8.2596e-19	2.66443e-17	ENSG00000163364.9	LINC01116	chr2	lincRNA	long intergenic non-protein coding RNA 1116
ENSG00000163393.11	119.903	2.00212	0.313402	6.38834	1.67693e-10	1.74749e-09	ENSG00000163393.12	SLC22A15	chr1	protein_coding	solute carrier family 22, member 15
ENSG00000163431.12	381.281	1.13919	0.238117	4.78418	1.71683e-06	8.86569e-06	ENSG00000163431.12	LMOD1	chr1	protein_coding	leiomodin 1 (smooth muscle)
ENSG00000163463.10	983.165	1.13164	0.135998	8.32098	8.72407e-17	2.17542e-15	ENSG00000163463.11	KRTCAP2	chr1	protein_coding	keratinocyte associated protein 2
ENSG00000163467.10	37.4657	1.50047	0.207578	7.22844	4.88583e-13	7.39359e-12	ENSG00000163467.11	TSACC	chr1	protein_coding	TSSK6 activating co-chaperone
ENSG00000163468.13	11465.5	1.2419	0.124859	9.94644	2.61376e-23	1.45986e-21	ENSG00000163468.14	CCT3	chr1	protein_coding	chaperonin containing TCP1, subunit 3 (gamma)
ENSG00000163472.17	201.193	1.06444	0.0994761	10.7005	1.01242e-26	8.24524e-25	ENSG00000163472.18	TMEM79	chr1	protein_coding	transmembrane protein 79
ENSG00000163479.12	8428.87	1.16301	0.132257	8.79356	1.449e-18	4.59361e-17	ENSG00000163479.13	SSR2	chr1	protein_coding	signal sequence receptor, beta (translocon-associated protein beta)
ENSG00000163485.14	81.5233	1.32148	0.342547	3.85782	0.000114403	0.000411748	ENSG00000163485.15	ADORA1	chr1	protein_coding	adenosine A1 receptor
ENSG00000163499.10	0.959676	1.74432	0.724377	2.40803	0.0160388	0.034732	ENSG00000163499.11	CRYBA2	chr2	protein_coding	crystallin, beta A2
ENSG00000163501.6	205.703	1.28599	0.32291	3.98251	6.81909e-05	0.000257831	ENSG00000163501.6	IHH	chr2	protein_coding	indian hedgehog
ENSG00000163507.12	85.9664	2.13357	0.213716	9.98322	1.80514e-23	1.04898e-21	ENSG00000163507.13	KIAA1524	chr3	protein_coding	KIAA1524
ENSG00000163515.6	1.36772	3.34716	0.849163	3.94172	8.09003e-05	0.000301541	ENSG00000163515.6	RETNLB	chr3	protein_coding	resistin like beta
ENSG00000163517.13	634.964	1.65505	0.155082	10.6721	1.37543e-26	1.10924e-24	ENSG00000163517.14	HDAC11	chr3	protein_coding	histone deacetylase 11
ENSG00000163535.16	107.918	2.32947	0.180675	12.8931	4.92133e-38	1.0431e-35	ENSG00000163535.17	SGOL2	chr2	protein_coding	shugoshin-like 2 (S. pombe)
ENSG00000163536.11	177.777	1.73287	0.184599	9.38722	6.16031e-21	2.61142e-19	ENSG00000163536.12	SERPINI1	chr3	protein_coding	serpin peptidase inhibitor, clade I (neuroserpin), member 1
ENSG00000163554.10	7.96343	1.18793	0.389582	3.04924	0.00229419	0.00618537	ENSG00000163554.11	SPTA1	chr1	protein_coding	spectrin, alpha, erythrocytic 1
ENSG00000163577.6	179.31	1.14708	0.241597	4.74793	2.05508e-06	1.04524e-05	ENSG00000163577.7	EIF5A2	chr3	protein_coding	eukaryotic translation initiation factor 5A2
ENSG00000163584.16	1247.85	1.31233	0.208116	6.30574	2.86827e-10	2.89674e-09	ENSG00000163584.17	RPL22L1	chr3	protein_coding	ribosomal protein L22-like 1
ENSG00000163624.5	216.844	1.65334	0.353774	4.67344	2.96201e-06	1.46659e-05	ENSG00000163624.5	CDS1	chr4	protein_coding	CDP-diacylglycerol synthase (phosphatidate cytidylyltransferase) 1
ENSG00000163673.6	8.10306	1.66036	0.257488	6.44831	1.13107e-10	1.20292e-09	ENSG00000163673.6	DCLK3	chr3	protein_coding	doublecortin-like kinase 3
ENSG00000163704.10	56.1859	1.10112	0.152967	7.1984	6.09241e-13	9.07413e-12	ENSG00000163704.11	PRRT3	chr3	protein_coding	proline-rich transmembrane protein 3
ENSG00000163792.6	7.00945	1.11859	0.319982	3.49578	0.000472679	0.00149389	ENSG00000163792.6	TCF23	chr2	protein_coding	transcription factor 23
ENSG00000163793.11	1.37697	1.61365	0.452836	3.56344	0.000366033	0.00118292	ENSG00000163793.12	DNAJC5G	chr2	protein_coding	DnaJ (Hsp40) homolog, subfamily C, member 5 gamma
ENSG00000163808.15	81.4573	3.23742	0.245936	13.1637	1.42043e-39	3.58523e-37	ENSG00000163808.16	KIF15	chr3	protein_coding	kinesin family member 15
ENSG00000163810.10	1.84527	1.86857	0.458655	4.07401	4.62106e-05	0.000181059	ENSG00000163810.11	TGM4	chr3	protein_coding	transglutaminase 4
ENSG00000163872.14	509.21	1.05949	0.107864	9.82247	9.01051e-23	4.83657e-21	ENSG00000163872.15	YEATS2	chr3	protein_coding	YEATS domain containing 2
ENSG00000163888.3	76.6281	2.69318	0.28071	9.59414	8.46167e-22	4.04314e-20	ENSG00000163888.3	CAMK2N2	chr3	protein_coding	calcium/calmodulin-dependent protein kinase II inhibitor 2
ENSG00000163898.8	88.0715	1.26278	0.398649	3.16766	0.00153671	0.00431446	ENSG00000163898.9	LIPH	chr3	protein_coding	lipase, member H
ENSG00000163914.4	2.87613	3.58866	0.48881	7.34163	2.11013e-13	3.37549e-12	ENSG00000163914.4	RHO	chr3	protein_coding	rhodopsin
ENSG00000163915.6	5.63444	3.60318	0.52499	6.86334	6.7268e-12	8.51537e-11	ENSG00000163915.7	IGF2BP2-AS1	chr3	antisense	IGF2BP2 antisense RNA 1
ENSG00000163918.9	401.488	1.56668	0.121567	12.8873	5.30414e-38	1.11708e-35	ENSG00000163918.10	RFC4	chr3	protein_coding	replication factor C (activator 1) 4, 37kDa
ENSG00000163923.8	165.613	1.46968	0.296677	4.9538	7.27768e-07	4.03076e-06	ENSG00000163923.9	RPL39L	chr3	protein_coding	ribosomal protein L39-like
ENSG00000163931.14	9336.01	1.53693	0.201015	7.64583	2.07606e-14	3.8695e-13	ENSG00000163931.15	TKT	chr3	protein_coding	transketolase
ENSG00000163993.6	1512.89	5.88623	0.474618	12.402	2.54778e-35	4.52917e-33	ENSG00000163993.6	S100P	chr4	protein_coding	S100 calcium binding protein P
ENSG00000163995.17	151.523	1.36533	0.205631	6.63973	3.14259e-11	3.6256e-10	ENSG00000163995.18	ABLIM2	chr4	protein_coding	actin binding LIM protein family, member 2
ENSG00000164007.9	21.3448	2.32058	0.418569	5.54407	2.95521e-08	2.11274e-07	ENSG00000164007.10	CLDN19	chr1	protein_coding	claudin 19
ENSG00000164032.10	2887.8	1.04555	0.104851	9.97178	2.02566e-23	1.16891e-21	ENSG00000164032.11	H2AFZ	chr4	protein_coding	H2A histone family, member Z
ENSG00000164045.10	96.1227	1.86207	0.196195	9.4909	2.29038e-21	1.036e-19	ENSG00000164045.11	CDC25A	chr3	protein_coding	cell division cycle 25A
ENSG00000164061.4	128.638	1.24167	0.250764	4.95155	7.36249e-07	4.075e-06	ENSG00000164061.4	BSN	chr3	protein_coding	bassoon presynaptic cytomatrix protein
ENSG00000164076.15	0.918287	2.20449	0.63296	3.48283	0.000496147	0.00155883	ENSG00000164076.16	CAMKV	chr3	protein_coding	CaM kinase-like vesicle-associated
ENSG00000164078.11	126.497	2.25362	0.360036	6.25942	3.86405e-10	3.80593e-09	ENSG00000164078.12	MST1R	chr3	protein_coding	macrophage stimulating 1 receptor
ENSG00000164082.13	11.2285	1.41308	0.296034	4.77337	1.81167e-06	9.30456e-06	ENSG00000164082.14	GRM2	chr3	protein_coding	glutamate receptor, metabotropic 2
ENSG00000164087.6	345.793	1.14755	0.142855	8.03298	9.51331e-16	2.06132e-14	ENSG00000164087.7	POC1A	chr3	protein_coding	POC1 centriolar protein A
ENSG00000164093.14	3.76893	3.14425	0.781541	4.02314	5.74279e-05	0.000220643	ENSG00000164093.15	PITX2	chr4	protein_coding	paired-like homeodomain 2
ENSG00000164104.10	1340.26	1.36087	0.163003	8.34876	6.89827e-17	1.7393e-15	ENSG00000164104.11	HMGB2	chr4	protein_coding	high mobility group box 2
ENSG00000164109.12	235.91	2.31837	0.195464	11.8609	1.88997e-32	2.65923e-30	ENSG00000164109.13	MAD2L1	chr4	protein_coding	MAD2 mitotic arrest deficient-like 1 (yeast)
ENSG00000164112.11	2.19676	1.70121	0.45999	3.69837	0.000216992	0.000737545	ENSG00000164112.12	TMEM155	chr4	protein_coding	transmembrane protein 155
ENSG00000164171.9	298.348	2.261	0.253512	8.91871	4.7174e-19	1.57716e-17	ENSG00000164171.10	ITGA2	chr5	protein_coding	integrin, alpha 2 (CD49B, alpha 2 subunit of VLA-2 receptor)
ENSG00000164175.13	39.7793	2.07689	0.364426	5.69908	1.20458e-08	9.17308e-08	ENSG00000164175.14	SLC45A2	chr5	protein_coding	solute carrier family 45, member 2
ENSG00000164176.11	162.511	2.67528	0.21204	12.6169	1.7049e-36	3.25852e-34	ENSG00000164176.12	EDIL3	chr5	protein_coding	EGF-like repeats and discoidin I-like domains 3
ENSG00000164181.12	205.044	1.20394	0.324066	3.7151	0.00020312	0.000695184	ENSG00000164181.13	ELOVL7	chr5	protein_coding	ELOVL fatty acid elongase 7
ENSG00000164221.11	81.1276	1.07626	0.18492	5.82016	5.87905e-09	4.7251e-08	ENSG00000164221.12	CCDC112	chr5	protein_coding	coiled-coil domain containing 112
ENSG00000164256.8	1.97198	3.26296	0.536233	6.08498	1.16506e-09	1.05167e-08	ENSG00000164256.9	PRDM9	chr5	protein_coding	PR domain containing 9
ENSG00000164266.9	9587.87	2.98091	0.53976	5.52267	3.33888e-08	2.3615e-07	ENSG00000164266.10	SPINK1	chr5	protein_coding	serine peptidase inhibitor, Kazal type 1
ENSG00000164270.16	11.0158	1.95718	0.42758	4.57734	4.70921e-06	2.23786e-05	ENSG00000164270.17	HTR4	chr5	protein_coding	5-hydroxytryptamine (serotonin) receptor 4, G protein-coupled
ENSG00000164283.11	311.463	4.48585	0.292918	15.3144	6.12864e-53	5.47685e-50	ENSG00000164283.12	ESM1	chr5	protein_coding	endothelial cell-specific molecule 1
ENSG00000164287.11	3.90579	2.4952	0.554669	4.49854	6.84227e-06	3.15507e-05	ENSG00000164287.12	CDC20B	chr5	protein_coding	cell division cycle 20B
ENSG00000164303.9	13.9054	1.36658	0.34334	3.98025	6.88442e-05	0.000260004	ENSG00000164303.10	ENPP6	chr4	protein_coding	ectonucleotide pyrophosphatase/phosphodiesterase 6
ENSG00000164304.14	1.46735	1.03534	0.426598	2.42697	0.0152254	0.0331769	ENSG00000164304.15	CAGE1	chr6	protein_coding	cancer antigen 1
ENSG00000164330.15	104.494	2.15924	0.180975	11.9312	8.14301e-33	1.202e-30	ENSG00000164330.16	EBF1	chr5	protein_coding	early B-cell factor 1
ENSG00000164362.17	84.2015	8.07028	0.62192	12.9764	1.66536e-38	3.82396e-36	ENSG00000164362.18	TERT	chr5	protein_coding	telomerase reverse transcriptase
ENSG00000164398.11	484.466	1.48468	0.327037	4.53979	5.63109e-06	2.63579e-05	ENSG00000164398.12	ACSL6	chr5	protein_coding	acyl-CoA synthetase long-chain family member 6
ENSG00000164508.4	0.519158	1.50459	0.622294	2.41782	0.0156138	0.0339006	ENSG00000164508.4	HIST1H2AA	chr6	protein_coding	histone cluster 1, H2aa
ENSG00000164509.12	2.71577	1.51142	0.474008	3.18859	0.00142966	0.00404343	ENSG00000164509.13	IL31RA	chr5	protein_coding	interleukin 31 receptor A
ENSG00000164520.10	3.54457	1.70593	0.290536	5.87165	4.31467e-09	3.54975e-08	ENSG00000164520.11	RAET1E	chr6	protein_coding	retinoic acid early transcript 1E
ENSG00000164574.14	662.909	1.09387	0.131514	8.31756	8.9795e-17	2.22947e-15	ENSG00000164574.15	GALNT10	chr5	protein_coding	polypeptide N-acetylgalactosaminyltransferase 10
ENSG00000164611.11	321.651	3.36811	0.209199	16.1	2.54939e-58	4.11217e-55	ENSG00000164611.12	PTTG1	chr5	protein_coding	pituitary tumor-transforming 1
ENSG00000164620.7	36.4741	1.15216	0.174551	6.60067	4.09295e-11	4.65543e-10	ENSG00000164620.8	RELL2	chr5	protein_coding	RELT-like 2
ENSG00000164638.9	901.912	1.68718	0.376862	4.47691	7.57296e-06	3.46287e-05	ENSG00000164638.10	SLC29A4	chr7	protein_coding	solute carrier family 29 (equilibrative nucleoside transporter), member 4
ENSG00000164651.15	3.69421	4.51803	0.851449	5.30628	1.11884e-07	7.19034e-07	ENSG00000164651.16	SP8	chr7	protein_coding	Sp8 transcription factor
ENSG00000164663.12	121.766	1.08316	0.107839	10.0442	9.73899e-24	5.88702e-22	ENSG00000164663.13	USP49	chr6	protein_coding	ubiquitin specific peptidase 49
ENSG00000164683.15	162.577	1.09327	0.154215	7.08925	1.34844e-12	1.90376e-11	ENSG00000164683.16	HEY1	chr8	protein_coding	hes-related family bHLH transcription factor with YRPW motif 1
ENSG00000164692.16	6643.39	1.14789	0.233549	4.91496	8.87991e-07	4.84512e-06	ENSG00000164692.17	COL1A2	chr7	protein_coding	collagen, type I, alpha 2
ENSG00000164756.11	1.15977	1.86391	0.662277	2.81439	0.00488698	0.0121595	ENSG00000164756.12	SLC30A8	chr8	protein_coding	solute carrier family 30 (zinc transporter), member 8
ENSG00000164764.10	72.5388	2.00774	0.296581	6.76964	1.29107e-11	1.57176e-10	ENSG00000164764.10	SBSPON	chr8	protein_coding	somatomedin B and thrombospondin, type 1 domain containing
ENSG00000164778.4	6.19148	3.69397	0.636405	5.80444	6.45818e-09	5.1505e-08	ENSG00000164778.4	EN2	chr7	protein_coding	engrailed homeobox 2
ENSG00000164796.16	4.57923	2.47168	0.650339	3.8006	0.000144347	0.000508668	ENSG00000164796.17	CSMD3	chr8	protein_coding	CUB and Sushi multiple domains 3
ENSG00000164841.4	52.2197	1.69006	0.267207	6.32489	2.53412e-10	2.58853e-09	ENSG00000164841.4	TMEM74	chr8	protein_coding	transmembrane protein 74
ENSG00000164916.10	628.756	1.20667	0.113943	10.5901	3.31284e-26	2.54742e-24	ENSG00000164916.10	FOXK1	chr7	protein_coding	forkhead box K1
ENSG00000164920.8	46.5747	4.49434	0.441525	10.1791	2.45751e-24	1.59642e-22	ENSG00000164920.9	OSR2	chr8	protein_coding	odd-skipped related transciption factor 2
ENSG00000164932.11	93.1767	2.93432	0.270408	10.8515	1.96229e-27	1.73022e-25	ENSG00000164932.12	CTHRC1	chr8	protein_coding	collagen triple helix repeat containing 1
ENSG00000164934.12	1190.01	1.03855	0.134985	7.69384	1.42787e-14	2.71805e-13	ENSG00000164934.13	DCAF13	chr8	protein_coding	DDB1 and CUL4 associated factor 13
ENSG00000165023.5	44.0889	1.78269	0.405721	4.39388	1.11347e-05	4.91153e-05	ENSG00000165023.5	DIRAS2	chr9	protein_coding	DIRAS family, GTP-binding RAS-like 2
ENSG00000165078.10	5.70351	4.20035	0.561753	7.47721	7.59153e-14	1.30059e-12	ENSG00000165078.11	CPA6	chr8	protein_coding	carboxypeptidase A6
ENSG00000165084.14	1.35217	1.40062	0.584326	2.39698	0.0165306	0.0356523	ENSG00000165084.15	C8orf34	chr8	protein_coding	chromosome 8 open reading frame 34
ENSG00000165091.14	3.6176	1.70828	0.41371	4.12917	3.64069e-05	0.000145386	ENSG00000165091.15	TMC1	chr9	protein_coding	transmembrane channel-like 1
ENSG00000165105.9	289.239	1.12909	0.359764	3.13841	0.00169868	0.00472227	ENSG00000165105.9	RASEF	chr9	protein_coding	RAS and EF-hand domain containing
ENSG00000165138.15	336.299	1.24819	0.234763	5.31683	1.05591e-07	6.82443e-07	ENSG00000165138.16	ANKS6	chr9	protein_coding	ankyrin repeat and sterile alpha motif domain containing 6
ENSG00000165152.7	305.575	1.23169	0.284758	4.32539	1.5226e-05	6.54945e-05	ENSG00000165152.8	TMEM246	chr9	protein_coding	transmembrane protein 246
ENSG00000165171.9	158.953	1.12431	0.224181	5.01519	5.29797e-07	3.00837e-06	ENSG00000165171.10	WBSCR27	chr7	protein_coding	Williams Beuren syndrome chromosome region 27
ENSG00000165188.12	3.16145	1.50585	0.412051	3.65453	0.000257657	0.00086107	ENSG00000165188.13	RNF183	chr9	protein_coding	ring finger protein 183
ENSG00000165192.12	3.73799	1.91351	0.435137	4.39749	1.0951e-05	4.83892e-05	ENSG00000165192.13	ASB11	chrX	protein_coding	ankyrin repeat and SOCS box containing 11, E3 ubiquitin protein ligase
ENSG00000165197.4	61.8742	1.20136	0.304816	3.94126	8.10555e-05	0.000302017	ENSG00000165197.4	FIGF	chrX	protein_coding	c-fos induced growth factor (vascular endothelial growth factor D)
ENSG00000165238.15	512.169	1.55724	0.429889	3.62243	0.000291843	0.000964594	ENSG00000165238.16	WNK2	chr9	protein_coding	WNK lysine deficient protein kinase 2
ENSG00000165304.6	153.211	3.70519	0.248114	14.9334	1.99753e-50	1.37601e-47	ENSG00000165304.7	MELK	chr9	protein_coding	maternal embryonic leucine zipper kinase
ENSG00000165443.10	296.117	2.17438	0.306797	7.08737	1.36689e-12	1.92735e-11	ENSG00000165443.11	PHYHIPL	chr10	protein_coding	phytanoyl-CoA 2-hydroxylase interacting protein-like
ENSG00000165449.10	281.409	2.5284	0.44782	5.64601	1.64215e-08	1.22182e-07	ENSG00000165449.11	SLC16A9	chr10	protein_coding	solute carrier family 16, member 9
ENSG00000165480.14	87.9013	3.3234	0.243152	13.668	1.57674e-42	5.16187e-40	ENSG00000165480.15	SKA3	chr13	protein_coding	spindle and kinetochore associated complex subunit 3
ENSG00000165490.11	62.4155	1.53082	0.183615	8.33712	7.612e-17	1.91254e-15	ENSG00000165490.12	DDIAS	chr11	protein_coding	DNA damage-induced apoptosis suppressor
ENSG00000165496.4	3.29561	3.95598	0.647347	6.11107	9.89654e-10	9.04447e-09	ENSG00000165496.4	RPL10L	chr14	protein_coding	ribosomal protein L10-like
ENSG00000165521.14	6.89135	1.37546	0.357352	3.84905	0.000118579	0.000425249	ENSG00000165521.15	EML5	chr14	protein_coding	echinoderm microtubule associated protein like 5
ENSG00000165556.9	2.50073	3.13736	0.545678	5.74947	8.95237e-09	6.97644e-08	ENSG00000165556.9	CDX2	chr13	protein_coding	caudal type homeobox 2
ENSG00000165583.12	1.58302	3.64256	0.74824	4.86818	1.12633e-06	6.0204e-06	ENSG00000165583.13	SSX5	chrX	protein_coding	synovial sarcoma, X breakpoint 5
ENSG00000165584.14	4.82317	5.08171	1.07688	4.71893	2.37088e-06	1.19193e-05	ENSG00000165584.15	SSX3	chrX	protein_coding	synovial sarcoma, X breakpoint 3
ENSG00000165606.7	6.52024	4.98372	0.772434	6.45197	1.10406e-10	1.17495e-09	ENSG00000165606.8	DRGX	chr10	protein_coding	dorsal root ganglia homeobox
ENSG00000165633.11	773.623	1.21744	0.219881	5.53681	3.08023e-08	2.19311e-07	ENSG00000165633.12	VSTM4	chr10	protein_coding	V-set and transmembrane domain containing 4
ENSG00000165643.9	2.49899	3.79496	0.745817	5.08833	3.61239e-07	2.11367e-06	ENSG00000165643.10	SOHLH1	chr9	protein_coding	spermatogenesis and oogenesis specific basic helix-loop-helix 1
ENSG00000165695.8	19.447	1.72341	0.309153	5.57462	2.4807e-08	1.7976e-07	ENSG00000165695.9	AK8	chr9	protein_coding	adenylate kinase 8
ENSG00000165730.13	51.4559	2.34161	0.318768	7.34582	2.04504e-13	3.27772e-12	ENSG00000165730.14	STOX1	chr10	protein_coding	storkhead box 1
ENSG00000165757.8	653.872	1.80269	0.181208	9.94815	2.56908e-23	1.43977e-21	ENSG00000165757.8	KIAA1462	chr10	protein_coding	KIAA1462
ENSG00000165804.14	865.327	1.29144	0.146567	8.81122	1.23791e-18	3.95091e-17	ENSG00000165804.15	ZNF219	chr14	protein_coding	zinc finger protein 219
ENSG00000165807.6	16.1209	1.44436	0.319088	4.52652	5.99629e-06	2.79446e-05	ENSG00000165807.7	PPP1R36	chr14	protein_coding	protein phosphatase 1, regulatory subunit 36
ENSG00000165821.10	139.826	1.48768	0.272432	5.46075	4.74136e-08	3.26203e-07	ENSG00000165821.11	SALL2	chr14	protein_coding	spalt-like transcription factor 2
ENSG00000165868.11	118.579	1.21357	0.231426	5.24387	1.57242e-07	9.84137e-07	ENSG00000165868.12	HSPA12A	chr10	protein_coding	heat shock 70kDa protein 12A
ENSG00000165887.10	13.0869	1.92039	0.36765	5.22342	1.7565e-07	1.08904e-06	ENSG00000165887.11	ANKRD2	chr10	protein_coding	ankyrin repeat domain 2 (stretch responsive muscle)
ENSG00000165891.14	47.3368	3.53099	0.302275	11.6814	1.58706e-31	2.10748e-29	ENSG00000165891.15	E2F7	chr12	protein_coding	E2F transcription factor 7
ENSG00000165899.9	2.79073	1.17221	0.351923	3.33086	0.000865794	0.00257905	ENSG00000165899.10	OTOGL	chr12	protein_coding	otogelin-like
ENSG00000165905.15	225.2	1.18723	0.262036	4.53078	5.87666e-06	2.74258e-05	ENSG00000165905.16	GYLTL1B	chr11	protein_coding	glycosyltransferase-like 1B
ENSG00000165953.8	51.4494	1.89719	0.347204	5.4642	4.64999e-08	3.2025e-07	ENSG00000165953.9	SERPINA12	chr14	protein_coding	serpin peptidase inhibitor, clade A (alpha-1 antiproteinase, antitrypsin), member 12
ENSG00000166006.11	34.3993	3.49657	0.605705	5.77272	7.79998e-09	6.13438e-08	ENSG00000166006.12	KCNC2	chr12	protein_coding	potassium channel, voltage gated Shaw related subfamily C, member 2
ENSG00000166104.13	11.5347	2.30023	0.440846	5.21776	1.81103e-07	1.12033e-06	ENSG00000166104.14	RP11-299H22.3	chr15	transcribed_unprocessed_pseudogene	--
ENSG00000166105.14	11.304	3.5429	0.547731	6.46833	9.90924e-11	1.06414e-09	ENSG00000166105.15	GLB1L3	chr11	protein_coding	galactosidase, beta 1-like 3
ENSG00000166143.8	13.8949	3.4917	0.559338	6.24254	4.30509e-10	4.20153e-09	ENSG00000166143.9	PPP1R14D	chr15	protein_coding	protein phosphatase 1, regulatory (inhibitor) subunit 14D
ENSG00000166165.11	2268.15	2.60072	0.323226	8.04613	8.54519e-16	1.86131e-14	ENSG00000166165.12	CKB	chr14	protein_coding	creatine kinase, brain
ENSG00000166268.9	6.35654	1.03595	0.370782	2.79395	0.00520688	0.0128553	ENSG00000166268.10	MYRFL	chr12	protein_coding	myelin regulatory factor-like
ENSG00000166342.17	1.7036	2.53045	0.552373	4.58105	4.62646e-06	2.20075e-05	ENSG00000166342.18	NETO1	chr18	protein_coding	neuropilin (NRP) and tolloid (TLL)-like 1
ENSG00000166348.16	247.031	1.34999	0.215858	6.25408	3.99855e-10	3.92671e-09	ENSG00000166348.17	USP54	chr10	protein_coding	ubiquitin specific peptidase 54
ENSG00000166402.7	106.335	1.15848	0.289738	3.99838	6.37781e-05	0.00024284	ENSG00000166402.8	TUB	chr11	protein_coding	tubby bipartite transcription factor
ENSG00000166473.15	52.4989	2.21036	0.355706	6.21401	5.16502e-10	4.96994e-09	ENSG00000166473.16	PKD1L2	chr16	polymorphic_pseudogene	polycystic kidney disease 1-like 2 (gene/pseudogene)
ENSG00000166492.9	4.23639	1.52399	0.25417	5.99595	2.023e-09	1.75565e-08	ENSG00000166492.9	FAM86GP	chr11	unprocessed_pseudogene	family with sequence similarity 86, member G, pseudogene
ENSG00000166508.16	2167.81	1.16037	0.104443	11.1101	1.1201e-28	1.11555e-26	ENSG00000166508.17	MCM7	chr7	protein_coding	minichromosome maintenance complex component 7
ENSG00000166557.11	1105.8	1.22265	0.24962	4.89805	9.67902e-07	5.24478e-06	ENSG00000166557.12	TMED3	chr15	protein_coding	transmembrane emp24 protein transport domain containing 3
ENSG00000166578.8	46.0308	3.08193	0.287188	10.7314	7.24619e-27	6.01998e-25	ENSG00000166578.9	IQCD	chr12	protein_coding	IQ motif containing D
ENSG00000166589.11	52.6243	1.79189	0.454372	3.94366	8.02488e-05	0.000299383	ENSG00000166589.12	CDH16	chr16	protein_coding	cadherin 16, KSP-cadherin
ENSG00000166664.12	1.19866	1.17384	0.460796	2.5474	0.0108527	0.0246223	ENSG00000166664.13	CHRFAM7A	chr15	protein_coding	CHRNA7 (cholinergic receptor, nicotinic, alpha 7, exons 5-10) and FAM7A (family with sequence similarity 7A, exons A-E) fusion
ENSG00000166736.10	3.39799	2.36304	0.508473	4.64732	3.36272e-06	1.64699e-05	ENSG00000166736.11	HTR3A	chr11	protein_coding	5-hydroxytryptamine (serotonin) receptor 3A, ionotropic
ENSG00000166743.8	1385.55	1.3062	0.391125	3.33959	0.000839007	0.00250762	ENSG00000166743.9	ACSM1	chr16	protein_coding	acyl-CoA synthetase medium-chain family member 1
ENSG00000166763.7	4.73311	1.1181	0.361544	3.09258	0.00198424	0.00543076	ENSG00000166763.7	STRCP1	chr15	unprocessed_pseudogene	stereocilin pseudogene 1
ENSG00000166803.9	208.166	2.25665	0.186835	12.0783	1.37491e-33	2.18564e-31	ENSG00000166803.10	KIAA0101	chr15	protein_coding	KIAA0101
ENSG00000166813.13	94.2189	1.12819	0.232096	4.86086	1.16875e-06	6.22899e-06	ENSG00000166813.14	KIF7	chr15	protein_coding	kinesin family member 7
ENSG00000166823.5	74.9035	1.87062	0.179397	10.4273	1.86183e-25	1.33829e-23	ENSG00000166823.5	MESP1	chr15	protein_coding	mesoderm posterior basic helix-loop-helix transcription factor 1
ENSG00000166845.12	37.9949	1.16033	0.172355	6.7322	1.67122e-11	2.00358e-10	ENSG00000166845.13	C18orf54	chr18	protein_coding	chromosome 18 open reading frame 54
ENSG00000166851.13	246.112	3.39111	0.214203	15.8313	1.89363e-56	2.53437e-53	ENSG00000166851.14	PLK1	chr16	protein_coding	polo-like kinase 1
ENSG00000166863.10	7.0791	3.08999	0.539325	5.72936	1.00812e-08	7.7755e-08	ENSG00000166863.11	TAC3	chr12	protein_coding	tachykinin 3
ENSG00000166866.11	53.543	2.29016	0.276182	8.29221	1.11162e-16	2.72467e-15	ENSG00000166866.12	MYO1A	chr12	protein_coding	myosin IA
ENSG00000166869.2	8.09386	6.26877	1.01197	6.19462	5.84265e-10	5.56736e-09	ENSG00000166869.2	CHP2	chr16	protein_coding	calcineurin-like EF-hand protein 2
ENSG00000166897.13	197.402	3.94179	0.401363	9.82103	9.14086e-23	4.87598e-21	ENSG00000166897.14	ELFN2	chr22	protein_coding	extracellular leucine-rich repeat and fibronectin type III domain containing 2
ENSG00000166920.9	144.94	1.82843	0.335416	5.45123	5.00217e-08	3.42657e-07	ENSG00000166920.10	C15orf48	chr15	protein_coding	chromosome 15 open reading frame 48
ENSG00000166963.11	79.411	1.14707	0.213583	5.37062	7.84665e-08	5.18277e-07	ENSG00000166963.12	MAP1A	chr15	protein_coding	microtubule-associated protein 1A
ENSG00000167011.7	3.55689	1.43804	0.440361	3.2656	0.00109231	0.0031813	ENSG00000167011.8	NAT16	chr7	protein_coding	N-acetyltransferase 16 (GCN5-related, putative)
ENSG00000167037.17	46.3846	1.34328	0.267125	5.02865	4.93943e-07	2.82222e-06	ENSG00000167037.18	SGSM1	chr22	protein_coding	small G protein signaling modulator 1
ENSG00000167080.7	93.7189	7.24791	0.72584	9.98554	1.76338e-23	1.02833e-21	ENSG00000167080.8	B4GALNT2	chr17	protein_coding	beta-1,4-N-acetyl-galactosaminyl transferase 2
ENSG00000167117.7	2.74807	1.67781	0.470814	3.56363	0.000365763	0.00118237	ENSG00000167117.8	LINC00483	chr17	processed_transcript	long intergenic non-protein coding RNA 483
ENSG00000167157.10	6.97039	2.81878	0.509274	5.5349	3.11409e-08	2.21556e-07	ENSG00000167157.10	PRRX2	chr9	protein_coding	paired related homeobox 2
ENSG00000167183.2	168.808	1.21896	0.342044	3.56374	0.000365607	0.00118205	ENSG00000167183.2	PRR15L	chr17	protein_coding	proline rich 15-like
ENSG00000167210.15	5.52361	3.13966	0.385064	8.15361	3.5323e-16	8.10517e-15	ENSG00000167210.16	LOXHD1	chr18	protein_coding	lipoxygenase homology domains 1
ENSG00000167291.14	1348.8	1.78794	0.13767	12.9871	1.44762e-38	3.37081e-36	ENSG00000167291.15	TBC1D16	chr17	protein_coding	TBC1 domain family, member 16
ENSG00000167332.7	3.02753	3.01659	0.501068	6.02032	1.74076e-09	1.5308e-08	ENSG00000167332.7	OR51E2	chr11	protein_coding	olfactory receptor, family 51, subfamily E, member 2
ENSG00000167355.6	7.20431	3.44159	0.612898	5.61528	1.96244e-08	1.44227e-07	ENSG00000167355.7	AC104389.28	chr11	processed_transcript	--
ENSG00000167371.15	16.2925	1.39556	0.226537	6.1604	7.256e-10	6.79659e-09	ENSG00000167371.16	PRRT2	chr16	protein_coding	proline-rich transmembrane protein 2
ENSG00000167434.8	49.9469	3.75861	0.393021	9.56338	1.13967e-21	5.36799e-20	ENSG00000167434.9	CA4	chr17	protein_coding	carbonic anhydrase IV
ENSG00000167513.7	255.076	3.12607	0.228854	13.6597	1.76752e-42	5.72973e-40	ENSG00000167513.8	CDT1	chr16	protein_coding	chromatin licensing and DNA replication factor 1
ENSG00000167535.6	90.7503	1.00659	0.195993	5.13586	2.80859e-07	1.67628e-06	ENSG00000167535.7	CACNB3	chr12	protein_coding	calcium channel, voltage-dependent, beta 3 subunit
ENSG00000167550.9	23.7021	1.01097	0.171093	5.90887	3.44465e-09	2.8791e-08	ENSG00000167550.10	RHEBL1	chr12	protein_coding	Ras homolog enriched in brain like 1
ENSG00000167554.13	24.1573	1.25436	0.270475	4.6376	3.52479e-06	1.71898e-05	ENSG00000167554.14	ZNF610	chr19	protein_coding	zinc finger protein 610
ENSG00000167612.11	9.81414	4.08201	0.589552	6.92392	4.39325e-12	5.72961e-11	ENSG00000167612.12	ANKRD33	chr12	protein_coding	ankyrin repeat domain 33
ENSG00000167618.8	9.76813	1.86552	0.428373	4.3549	1.33126e-05	5.7873e-05	ENSG00000167618.9	LAIR2	chr19	protein_coding	leukocyte-associated immunoglobulin-like receptor 2
ENSG00000167619.10	24.0743	3.86217	0.332663	11.6099	3.67204e-31	4.63419e-29	ENSG00000167619.11	TMEM145	chr19	protein_coding	transmembrane protein 145
ENSG00000167644.10	35.5121	1.4457	0.372234	3.88386	0.000102812	0.000374928	ENSG00000167644.11	C19orf33	chr19	protein_coding	chromosome 19 open reading frame 33
ENSG00000167653.4	7.86532	3.28662	0.507099	6.48122	9.09856e-11	9.8476e-10	ENSG00000167653.4	PSCA	chr8	protein_coding	prostate stem cell antigen
ENSG00000167670.14	485.558	1.39029	0.134765	10.3163	5.94483e-25	4.14696e-23	ENSG00000167670.15	CHAF1A	chr19	protein_coding	chromatin assembly factor 1, subunit A (p150)
ENSG00000167702.10	276.303	1.54513	0.164702	9.38137	6.51234e-21	2.75711e-19	ENSG00000167702.11	KIFC2	chr8	protein_coding	kinesin family member C2
ENSG00000167747.12	1447.03	1.08269	0.14858	7.28687	3.17231e-13	4.93379e-12	ENSG00000167747.13	C19orf48	chr19	protein_coding	chromosome 19 open reading frame 48
ENSG00000167749.10	7.96178	4.7844	0.791044	6.04821	1.46464e-09	1.30254e-08	ENSG00000167749.11	KLK4	chr19	protein_coding	kallikrein-related peptidase 4
ENSG00000167751.11	1.48941	3.25669	0.829631	3.92547	8.65602e-05	0.000320829	ENSG00000167751.12	KLK2	chr19	protein_coding	kallikrein-related peptidase 2
ENSG00000167759.11	1.70272	1.85443	0.70405	2.63394	0.00843995	0.0197556	ENSG00000167759.12	KLK13	chr19	protein_coding	kallikrein-related peptidase 13
ENSG00000167766.17	351.339	1.13867	0.234164	4.86271	1.15787e-06	6.175e-06	ENSG00000167766.18	ZNF83	chr19	protein_coding	zinc finger protein 83
ENSG00000167771.5	12.9375	1.30338	0.27313	4.77203	1.82382e-06	9.3597e-06	ENSG00000167771.5	RCOR2	chr11	protein_coding	REST corepressor 2
ENSG00000167780.10	186.245	1.25548	0.3896	3.2225	0.00127077	0.0036455	ENSG00000167780.11	SOAT2	chr12	protein_coding	sterol O-acyltransferase 2
ENSG00000167800.9	31.3858	1.02119	0.25965	3.93295	8.39088e-05	0.00031163	ENSG00000167800.9	TBX10	chr11	protein_coding	T-box 10
ENSG00000167880.6	44.3049	1.14733	0.430593	2.66453	0.00770971	0.0182364	ENSG00000167880.7	EVPL	chr17	protein_coding	envoplakin
ENSG00000167900.10	835.283	2.13983	0.183905	11.6356	2.71809e-31	3.45668e-29	ENSG00000167900.11	TK1	chr17	protein_coding	thymidine kinase 1, soluble
ENSG00000167910.3	2534.91	1.97198	0.415581	4.74511	2.08391e-06	1.05877e-05	ENSG00000167910.3	CYP7A1	chr8	protein_coding	cytochrome P450, family 7, subfamily A, polypeptide 1
ENSG00000167968.11	20.4153	2.33374	0.307836	7.58112	3.42587e-14	6.18321e-13	ENSG00000167968.12	DNASE1L2	chr16	protein_coding	deoxyribonuclease I-like 2
ENSG00000167971.15	4.83158	2.98329	0.431529	6.9133	4.73493e-12	6.13001e-11	ENSG00000167971.15	CASKIN1	chr16	protein_coding	CASK interacting protein 1
ENSG00000167972.12	315.123	1.67163	0.2344	7.13152	9.92695e-13	1.43271e-11	ENSG00000167972.13	ABCA3	chr16	protein_coding	ATP-binding cassette, sub-family A (ABC1), member 3
ENSG00000168005.7	248.102	1.08265	0.125161	8.65007	5.1469e-18	1.51948e-16	ENSG00000168005.8	C11orf84	chr11	protein_coding	chromosome 11 open reading frame 84
ENSG00000168032.7	4.1693	1.20101	0.382668	3.13851	0.00169808	0.00472101	ENSG00000168032.8	ENTPD3	chr3	protein_coding	ectonucleoside triphosphate diphosphohydrolase 3
ENSG00000168038.9	285.557	1.6026	0.247949	6.46341	1.02366e-10	1.09645e-09	ENSG00000168038.10	ULK4	chr3	protein_coding	unc-51 like kinase 4
ENSG00000168060.13	93.1903	1.05446	0.217685	4.84397	1.27268e-06	6.72329e-06	ENSG00000168060.14	NAALADL1	chr11	protein_coding	N-acetylated alpha-linked acidic dipeptidase-like 1
ENSG00000168061.12	479.475	1.20408	0.129822	9.27489	1.77796e-20	7.11722e-19	ENSG00000168061.13	SAC3D1	chr11	protein_coding	SAC3 domain containing 1
ENSG00000168065.14	437.781	4.1592	0.490005	8.48808	2.10076e-17	5.66572e-16	ENSG00000168065.15	SLC22A11	chr11	protein_coding	solute carrier family 22 (organic anion/urate transporter), member 11
ENSG00000168077.12	491.211	1.13118	0.244419	4.62803	3.69154e-06	1.79133e-05	ENSG00000168077.13	SCARA3	chr8	protein_coding	scavenger receptor class A, member 3
ENSG00000168078.8	148.736	3.47031	0.280115	12.3889	3.00103e-35	5.27814e-33	ENSG00000168078.9	PBK	chr8	protein_coding	PDZ binding kinase
ENSG00000168124.2	2.06967	3.76858	0.732714	5.14332	2.69931e-07	1.61572e-06	ENSG00000168124.2	OR1F1	chr16	protein_coding	olfactory receptor, family 1, subfamily F, member 1
ENSG00000168135.4	129.783	1.73445	0.363169	4.77588	1.78919e-06	9.20057e-06	ENSG00000168135.4	KCNJ4	chr22	protein_coding	potassium channel, inwardly rectifying subfamily J, member 4
ENSG00000168243.9	324.589	5.76296	0.568252	10.1416	3.61272e-24	2.30163e-22	ENSG00000168243.10	GNG4	chr1	protein_coding	guanine nucleotide binding protein (G protein), gamma 4
ENSG00000168263.8	0.587435	1.15581	0.502286	2.3011	0.0213861	0.0445775	ENSG00000168263.8	KCNV2	chr9	protein_coding	potassium channel, voltage gated modifier subfamily V, member 2
ENSG00000168268.9	578.224	2.40657	0.177939	13.5247	1.11819e-41	3.45541e-39	ENSG00000168268.10	NT5DC2	chr3	protein_coding	5'-nucleotidase domain containing 2
ENSG00000168275.13	1022.07	1.23467	0.146241	8.44272	3.10039e-17	8.18806e-16	ENSG00000168275.14	COA6	chr1	protein_coding	cytochrome c oxidase assembly factor 6
ENSG00000168298.5	8.24472	1.40517	0.287079	4.89471	9.84498e-07	5.3286e-06	ENSG00000168298.5	HIST1H1E	chr6	protein_coding	histone cluster 1, H1e
ENSG00000168350.7	55.5293	1.14791	0.287356	3.99474	6.47655e-05	0.00024613	ENSG00000168350.7	DEGS2	chr14	protein_coding	delta(4)-desaturase, sphingolipid 2
ENSG00000168393.11	734.661	1.10955	0.112979	9.82084	9.15766e-23	4.87598e-21	ENSG00000168393.12	DTYMK	chr2	protein_coding	deoxythymidylate kinase (thymidylate kinase)
ENSG00000168398.6	274.299	2.06806	0.30438	6.79432	1.08822e-11	1.34261e-10	ENSG00000168398.6	BDKRB2	chr14	protein_coding	bradykinin receptor B2
ENSG00000168427.8	14.1383	1.64076	0.294983	5.56224	2.66327e-08	1.91854e-07	ENSG00000168427.8	KLHL30	chr2	protein_coding	kelch-like family member 30
ENSG00000168481.7	35.681	4.01983	0.482129	8.33767	7.57665e-17	1.90511e-15	ENSG00000168481.8	LGI3	chr8	protein_coding	leucine-rich repeat LGI family, member 3
ENSG00000168484.11	2.1643	2.2807	0.692705	3.29246	0.000993159	0.002919	ENSG00000168484.12	SFTPC	chr8	protein_coding	surfactant protein C
ENSG00000168496.3	766.134	1.44721	0.113363	12.7661	2.5364e-37	5.17692e-35	ENSG00000168496.3	FEN1	chr11	protein_coding	flap structure-specific endonuclease 1
ENSG00000168505.6	1.31832	3.15487	0.583178	5.40979	6.30974e-08	4.24307e-07	ENSG00000168505.6	GBX2	chr2	protein_coding	gastrulation brain homeobox 2
ENSG00000168646.11	312.775	2.05249	0.326582	6.28477	3.28335e-10	3.27493e-09	ENSG00000168646.12	AXIN2	chr17	protein_coding	axin 2
ENSG00000168671.8	54.4871	1.65133	0.368561	4.48047	7.448e-06	3.40808e-05	ENSG00000168671.9	UGT3A2	chr5	protein_coding	UDP glycosyltransferase 3 family, polypeptide A2
ENSG00000168743.11	387.528	1.27052	0.260917	4.86944	1.11915e-06	5.98686e-06	ENSG00000168743.12	NPNT	chr4	protein_coding	nephronectin
ENSG00000168754.12	37.6017	5.12416	0.567373	9.03138	1.69521e-19	6.05313e-18	ENSG00000168754.13	FAM178B	chr2	protein_coding	family with sequence similarity 178, member B
ENSG00000168779.18	5.79184	2.05433	0.364633	5.63396	1.76122e-08	1.30542e-07	ENSG00000168779.19	SHOX2	chr3	protein_coding	short stature homeobox 2
ENSG00000168785.6	257.136	2.19617	0.30449	7.21262	5.48872e-13	8.23807e-12	ENSG00000168785.7	TSPAN5	chr4	protein_coding	tetraspanin 5
ENSG00000168843.12	47.2787	4.01759	0.634775	6.32915	2.46518e-10	2.522e-09	ENSG00000168843.13	FSTL5	chr4	protein_coding	follistatin-like 5
ENSG00000168903.8	28.0152	3.50403	0.685784	5.10952	3.22972e-07	1.90391e-06	ENSG00000168903.8	BTNL3	chr5	protein_coding	butyrophilin-like 3
ENSG00000168907.12	4.82797	2.18941	0.573445	3.818	0.000134539	0.000477824	ENSG00000168907.13	PLA2G4F	chr15	protein_coding	phospholipase A2, group IVF
ENSG00000168952.14	344.785	1.62911	0.170887	9.53324	1.52446e-21	7.03017e-20	ENSG00000168952.15	STXBP6	chr14	protein_coding	syntaxin binding protein 6 (amisyn)
ENSG00000168955.3	119.264	6.94471	0.634137	10.9514	6.54086e-28	6.0751e-26	ENSG00000168955.3	TM4SF20	chr2	protein_coding	transmembrane 4 L six family member 20
ENSG00000168959.13	0.702343	1.61597	0.686358	2.35441	0.0185521	0.0394308	ENSG00000168959.14	GRM5	chr11	protein_coding	glutamate receptor, metabotropic 5
ENSG00000168993.13	321.533	1.53062	0.261848	5.84547	5.05132e-09	4.10878e-08	ENSG00000168993.14	CPLX1	chr4	protein_coding	complexin 1
ENSG00000169059.11	2.12054	3.88909	0.745653	5.21568	1.83144e-07	1.13253e-06	ENSG00000169059.12	VCX3A	chrX	protein_coding	variable charge, X-linked 3A
ENSG00000169116.10	240.994	1.22879	0.215638	5.6984	1.20935e-08	9.20494e-08	ENSG00000169116.11	PARM1	chr4	protein_coding	prostate androgen-regulated mucin-like protein 1
ENSG00000169169.13	69.4485	1.1975	0.210375	5.69223	1.25391e-08	9.52456e-08	ENSG00000169169.14	CPT1C	chr19	protein_coding	carnitine palmitoyltransferase 1C
ENSG00000169184.5	137.401	1.67414	0.278868	6.00333	1.93315e-09	1.6852e-08	ENSG00000169184.5	MN1	chr22	protein_coding	meningioma (disrupted in balanced translocation) 1
ENSG00000169213.6	452.642	4.26245	0.391712	10.8816	1.41057e-27	1.25715e-25	ENSG00000169213.6	RAB3B	chr1	protein_coding	RAB3B, member RAS oncogene family
ENSG00000169239.11	122.185	1.0383	0.186886	5.55582	2.76312e-08	1.98485e-07	ENSG00000169239.12	CA5B	chrX	protein_coding	carbonic anhydrase VB, mitochondrial
ENSG00000169241.16	2528.46	1.22445	0.142423	8.59723	8.16664e-18	2.32784e-16	ENSG00000169241.17	SLC50A1	chr1	protein_coding	solute carrier family 50 (sugar efflux transporter), member 1
ENSG00000169258.6	102.85	2.59641	0.259358	10.0109	1.36466e-23	8.08648e-22	ENSG00000169258.6	GPRIN1	chr5	protein_coding	G protein regulated inducer of neurite outgrowth 1
ENSG00000169271.2	1.10126	2.8845	1.03465	2.78791	0.00530497	0.0130629	ENSG00000169271.2	HSPB3	chr5	protein_coding	heat shock 27kDa protein 3
ENSG00000169297.7	20.1039	7.06786	1.1078	6.38008	1.76995e-10	1.8392e-09	ENSG00000169297.7	NR0B1	chrX	protein_coding	nuclear receptor subfamily 0, group B, member 1
ENSG00000169330.7	8.27651	1.29386	0.32469	3.98493	6.75012e-05	0.000255519	ENSG00000169330.8	KIAA1024	chr15	protein_coding	KIAA1024
ENSG00000169347.15	30.8074	2.47392	0.611878	4.04316	5.27362e-05	0.000204135	ENSG00000169347.16	GP2	chr16	protein_coding	glycoprotein 2 (zymogen granule membrane)
ENSG00000169427.5	24.3477	6.3079	0.614843	10.2594	1.07398e-24	7.30683e-23	ENSG00000169427.6	KCNK9	chr8	protein_coding	potassium channel, two pore domain subfamily K, member 9
ENSG00000169436.15	33.1286	3.04134	0.407196	7.46898	8.08159e-14	1.37955e-12	ENSG00000169436.16	COL22A1	chr8	protein_coding	collagen, type XXII, alpha 1
ENSG00000169550.11	35.2485	5.30193	0.75075	7.06219	1.63901e-12	2.28859e-11	ENSG00000169550.12	MUC15	chr11	protein_coding	mucin 15, cell surface associated
ENSG00000169607.11	127.364	3.33904	0.247436	13.4945	1.68408e-41	5.10863e-39	ENSG00000169607.12	CKAP2L	chr2	protein_coding	cytoskeleton associated protein 2-like
ENSG00000169627.7	13.3781	1.44179	0.242456	5.94662	2.73741e-09	2.32979e-08	ENSG00000169627.7	BOLA2B	chr16	protein_coding	bolA family member 2B
ENSG00000169668.10	0.592656	1.59699	0.660125	2.41922	0.015554	0.0338017	ENSG00000169668.11	BCRP2	chr22	transcribed_unprocessed_pseudogene	breakpoint cluster region pseudogene 2
ENSG00000169679.13	180.671	3.43016	0.224918	15.2507	1.62863e-52	1.34626e-49	ENSG00000169679.14	BUB1	chr2	protein_coding	BUB1 mitotic checkpoint serine/threonine kinase
ENSG00000169684.12	12.4012	1.78247	0.290205	6.1421	8.14351e-10	7.57e-09	ENSG00000169684.13	CHRNA5	chr15	protein_coding	cholinergic receptor, nicotinic, alpha 5 (neuronal)
ENSG00000169689.13	1912.53	1.02817	0.164544	6.24862	4.14098e-10	4.05454e-09	ENSG00000169689.14	STRA13	chr17	protein_coding	stimulated by retinoic acid 13
ENSG00000169696.14	3029.79	1.17528	0.185521	6.33502	2.37312e-10	2.43536e-09	ENSG00000169696.15	ASPSCR1	chr17	protein_coding	alveolar soft part sarcoma chromosome region, candidate 1
ENSG00000169710.6	25595.1	1.11271	0.23037	4.83009	1.36474e-06	7.17294e-06	ENSG00000169710.6	FASN	chr17	protein_coding	fatty acid synthase
ENSG00000169750.7	564.104	1.04826	0.207908	5.04196	4.60788e-07	2.64697e-06	ENSG00000169750.8	RAC3	chr17	protein_coding	ras-related C3 botulinum toxin substrate 3 (rho family, small GTP binding protein Rac3)
ENSG00000169758.11	46.0562	2.29631	0.272173	8.43696	3.25697e-17	8.55375e-16	ENSG00000169758.12	C15orf27	chr15	protein_coding	chromosome 15 open reading frame 27
ENSG00000169760.16	3.89651	1.44741	0.367837	3.93492	8.32255e-05	0.000309231	ENSG00000169760.17	NLGN1	chr3	protein_coding	neuroligin 1
ENSG00000169783.11	224.411	2.7377	0.271427	10.0863	6.35167e-24	3.9403e-22	ENSG00000169783.12	LINGO1	chr15	protein_coding	leucine rich repeat and Ig domain containing 1
ENSG00000169855.18	1755.87	2.93579	0.247197	11.8764	1.57074e-32	2.21951e-30	ENSG00000169855.19	ROBO1	chr3	protein_coding	roundabout, axon guidance receptor, homolog 1 (Drosophila)
ENSG00000169862.17	243.661	2.35182	0.532691	4.41497	1.01022e-05	4.50234e-05	ENSG00000169862.18	CTNND2	chr5	protein_coding	catenin (cadherin-associated protein), delta 2
ENSG00000169885.8	12.4948	1.46265	0.303715	4.81586	1.46568e-06	7.66934e-06	ENSG00000169885.9	CALML6	chr1	protein_coding	calmodulin-like 6
ENSG00000169900.6	3.73145	3.87389	0.838766	4.61855	3.86424e-06	1.86909e-05	ENSG00000169900.7	PYDC1	chr16	protein_coding	PYD (pyrin domain) containing 1
ENSG00000169926.8	2001.87	1.05567	0.163862	6.44244	1.17569e-10	1.24797e-09	ENSG00000169926.9	KLF13	chr15	protein_coding	Kruppel-like factor 13
ENSG00000169994.17	216.176	1.45814	0.317215	4.59668	4.29273e-06	2.05322e-05	ENSG00000169994.18	MYO7B	chr2	protein_coding	myosin VIIB
ENSG00000170004.15	1028.87	1.07983	0.20314	5.3157	1.06247e-07	6.86276e-07	ENSG00000170004.16	CHD3	chr17	protein_coding	chromodomain helicase DNA binding protein 3
ENSG00000170075.8	17.2663	1.17811	0.235828	4.99561	5.86494e-07	3.30534e-06	ENSG00000170075.8	GPR37L1	chr1	protein_coding	G protein-coupled receptor 37 like 1
ENSG00000170122.5	4.75466	1.26501	0.281393	4.49554	6.93951e-06	3.19575e-05	ENSG00000170122.5	FOXD4	chr9	protein_coding	forkhead box D4
ENSG00000170166.5	4.05486	4.76804	0.565065	8.43803	3.22717e-17	8.48223e-16	ENSG00000170166.5	HOXD4	chr2	protein_coding	homeobox D4
ENSG00000170231.14	4.23297	3.20395	0.644841	4.96859	6.74427e-07	3.75985e-06	ENSG00000170231.15	FABP6	chr5	protein_coding	fatty acid binding protein 6, ileal
ENSG00000170289.11	2.34973	1.94738	0.491955	3.95844	7.5441e-05	0.000282786	ENSG00000170289.12	CNGB3	chr8	protein_coding	cyclic nucleotide gated channel beta 3
ENSG00000170290.3	0.903648	2.35845	0.84759	2.78254	0.00539357	0.0132574	ENSG00000170290.3	SLN	chr11	protein_coding	sarcolipin
ENSG00000170312.14	316.415	3.29693	0.228174	14.4492	2.53522e-47	1.25598e-44	ENSG00000170312.15	CDK1	chr10	protein_coding	cyclin-dependent kinase 1
ENSG00000170323.7	270.939	2.34611	0.320447	7.32136	2.45462e-13	3.8964e-12	ENSG00000170323.8	FABP4	chr8	protein_coding	fatty acid binding protein 4, adipocyte
ENSG00000170324.18	1.62229	1.88829	0.566755	3.33176	0.000862988	0.00257232	ENSG00000170324.19	FRMPD2	chr10	protein_coding	FERM and PDZ domain containing 2
ENSG00000170369.3	8.73763	2.84732	0.56085	5.0768	3.8384e-07	2.23366e-06	ENSG00000170369.3	CST2	chr20	protein_coding	cystatin SA
ENSG00000170373.7	13.4568	4.89177	0.703573	6.95276	3.58217e-12	4.73588e-11	ENSG00000170373.8	CST1	chr20	protein_coding	cystatin SN
ENSG00000170382.10	183.508	2.69965	0.312789	8.6309	6.08696e-18	1.76821e-16	ENSG00000170382.11	LRRN2	chr1	protein_coding	leucine rich repeat neuronal 2
ENSG00000170409.7	0.792397	2.1704	0.473303	4.58564	4.52595e-06	2.15754e-05	ENSG00000170409.7	CTA-313A17.2	chr7	unprocessed_pseudogene	--
ENSG00000170442.10	42.1542	2.57845	0.338548	7.61622	2.61222e-14	4.80651e-13	ENSG00000170442.11	KRT86	chr12	protein_coding	keratin 86, type II
ENSG00000170498.8	73.3864	1.9154	0.284204	6.73952	1.58905e-11	1.90854e-10	ENSG00000170498.8	KISS1	chr1	protein_coding	KiSS-1 metastasis-suppressor
ENSG00000170516.15	149.424	9.51858	0.962905	9.88527	4.82269e-23	2.64887e-21	ENSG00000170516.16	COX7B2	chr4	protein_coding	cytochrome c oxidase subunit VIIb2
ENSG00000170537.11	56.4736	1.99167	0.19535	10.1954	2.07917e-24	1.36134e-22	ENSG00000170537.12	TMC7	chr16	protein_coding	transmembrane channel-like 7
ENSG00000170577.7	15.4623	5.65176	0.506859	11.1506	7.11552e-29	7.35234e-27	ENSG00000170577.7	SIX2	chr2	protein_coding	SIX homeobox 2
ENSG00000170627.8	124.718	4.09051	0.486023	8.41629	3.88603e-17	1.01174e-15	ENSG00000170627.9	GTSF1	chr12	protein_coding	gametocyte specific factor 1
ENSG00000170629.13	12.46	1.9284	0.285057	6.76495	1.33357e-11	1.62171e-10	ENSG00000170629.14	DPY19L2P2	chr7	transcribed_unprocessed_pseudogene	DPY19L2 pseudogene 2
ENSG00000170681.6	8.76328	1.26254	0.252206	5.00598	5.55773e-07	3.14542e-06	ENSG00000170681.6	MURC	chr9	protein_coding	muscle-related coiled-coil protein
ENSG00000170684.7	29.5636	1.78814	0.257438	6.94591	3.76033e-12	4.95754e-11	ENSG00000170684.8	ZNF296	chr19	protein_coding	zinc finger protein 296
ENSG00000170689.9	1.71971	3.29296	0.570064	5.77648	7.62815e-09	6.01108e-08	ENSG00000170689.9	HOXB9	chr17	protein_coding	homeobox B9
ENSG00000170779.10	174.695	1.18639	0.129181	9.18396	4.15521e-20	1.59008e-18	ENSG00000170779.10	CDCA4	chr14	protein_coding	cell division cycle associated 4
ENSG00000170788.12	1.70492	2.65449	0.531571	4.99368	5.92388e-07	3.33288e-06	ENSG00000170788.13	DYDC1	chr10	protein_coding	DPY30 domain containing 1
ENSG00000170801.8	205.716	1.0234	0.258365	3.96105	7.46196e-05	0.000279961	ENSG00000170801.9	HTRA3	chr4	protein_coding	HtrA serine peptidase 3
ENSG00000170819.4	5.73249	2.82263	0.461331	6.11844	9.44934e-10	8.67173e-09	ENSG00000170819.4	BFSP2	chr3	protein_coding	beaded filament structural protein 2, phakinin
ENSG00000170835.13	19.9093	2.48357	0.321384	7.72772	1.09486e-14	2.11088e-13	ENSG00000170835.13	CEL	chr9	protein_coding	carboxyl ester lipase
ENSG00000170837.2	30.2905	2.22338	0.445792	4.98748	6.11734e-07	3.43529e-06	ENSG00000170837.2	GPR27	chr3	protein_coding	G protein-coupled receptor 27
ENSG00000170890.12	38.4536	1.98535	0.32879	6.03836	1.55686e-09	1.37972e-08	ENSG00000170890.13	PLA2G1B	chr12	protein_coding	phospholipase A2, group IB (pancreas)
ENSG00000170891.9	7.29637	1.54346	0.278021	5.55158	2.83101e-08	2.03141e-07	ENSG00000170891.10	CYTL1	chr4	protein_coding	cytokine-like 1
ENSG00000170915.8	192.779	1.20557	0.223286	5.39922	6.69305e-08	4.47625e-07	ENSG00000170915.8	PAQR8	chr6	protein_coding	progestin and adipoQ receptor family member VIII
ENSG00000171004.16	29.1314	2.61705	0.498945	5.24517	1.56139e-07	9.78535e-07	ENSG00000171004.17	HS6ST2	chrX	protein_coding	heparan sulfate 6-O-sulfotransferase 2
ENSG00000171084.14	73.482	1.4397	0.153008	9.40936	4.99178e-21	2.1689e-19	ENSG00000171084.15	FAM86JP	chr3	transcribed_unprocessed_pseudogene	family with sequence similarity 86, member J, pseudogene
ENSG00000171126.7	1.00966	2.8457	1.06854	2.66317	0.00774085	0.0183018	ENSG00000171126.7	KCNG3	chr2	protein_coding	potassium channel, voltage gated modifier subfamily G, member 3
ENSG00000171159.4	1598.31	1.14605	0.211085	5.42934	5.65636e-08	3.83567e-07	ENSG00000171159.4	C9orf16	chr9	protein_coding	chromosome 9 open reading frame 16
ENSG00000171163.14	469.561	1.20595	0.122147	9.87295	5.45383e-23	2.97575e-21	ENSG00000171163.15	ZNF692	chr1	protein_coding	zinc finger protein 692
ENSG00000171199.8	41.9268	2.31828	0.498416	4.65131	3.2984e-06	1.61717e-05	ENSG00000171199.9	PROL1	chr4	protein_coding	proline rich, lacrimal 1
ENSG00000171208.8	87.0866	2.36524	0.203183	11.641	2.5506e-31	3.25621e-29	ENSG00000171208.9	NETO2	chr16	protein_coding	neuropilin (NRP) and tolloid (TLL)-like 2
ENSG00000171241.7	111.83	3.57286	0.26678	13.3925	6.68551e-41	1.95625e-38	ENSG00000171241.8	SHCBP1	chr16	protein_coding	SHC SH2-domain binding protein 1
ENSG00000171243.7	18.8425	3.17193	0.448626	7.07033	1.54567e-12	2.16741e-11	ENSG00000171243.7	SOSTDC1	chr7	protein_coding	sclerostin domain containing 1
ENSG00000171246.5	4.45087	2.37586	0.494239	4.8071	1.53132e-06	7.96745e-06	ENSG00000171246.5	NPTX1	chr17	protein_coding	neuronal pentraxin I
ENSG00000171320.13	68.0307	1.72529	0.263525	6.54695	5.8724e-11	6.50924e-10	ENSG00000171320.14	ESCO2	chr8	protein_coding	establishment of sister chromatid cohesion N-acetyltransferase 2
ENSG00000171388.11	242.519	4.18665	0.275931	15.1728	5.35123e-52	4.31557e-49	ENSG00000171388.11	APLN	chrX	protein_coding	apelin
ENSG00000171405.11	28.0748	8.57019	1.17318	7.30508	2.77106e-13	4.34531e-12	ENSG00000171405.12	XAGE5	chrX	protein_coding	X antigen family, member 5
ENSG00000171425.8	390.496	1.10133	0.15058	7.3139	2.59507e-13	4.0938e-12	ENSG00000171425.9	ZNF581	chr19	protein_coding	zinc finger protein 581
ENSG00000171431.3	25.4277	7.22277	0.895404	8.06649	7.23478e-16	1.59055e-14	ENSG00000171431.3	KRT20	chr17	protein_coding	keratin 20, type I
ENSG00000171435.12	7.51861	1.16089	0.365985	3.17196	0.00151415	0.00425906	ENSG00000171435.13	KSR2	chr12	protein_coding	kinase suppressor of ras 2
ENSG00000171462.13	36.9907	1.53973	0.177243	8.68709	3.71833e-18	1.1177e-16	ENSG00000171462.14	DLK2	chr6	protein_coding	delta-like 2 homolog (Drosophila)
ENSG00000171502.13	18.235	3.49169	0.393277	8.87847	6.77872e-19	2.20392e-17	ENSG00000171502.14	COL24A1	chr1	protein_coding	collagen, type XXIV, alpha 1
ENSG00000171551.10	553.412	7.62954	0.637156	11.9744	4.84135e-33	7.34309e-31	ENSG00000171551.11	ECEL1	chr2	protein_coding	endothelin converting enzyme-like 1
ENSG00000171658.7	112.842	5.82531	0.504336	11.5504	7.34379e-31	9.09448e-29	ENSG00000171658.8	RP11-443P15.2	chr3	transcribed_unprocessed_pseudogene	--
ENSG00000171695.9	3.00266	4.38378	0.873438	5.01899	5.19431e-07	2.9556e-06	ENSG00000171695.10	LKAAEAR1	chr20	protein_coding	LKAAEAR motif containing 1
ENSG00000171724.2	102.741	1.11219	0.335964	3.31044	0.000931508	0.00275336	ENSG00000171724.2	VAT1L	chr16	protein_coding	vesicle amine transport 1-like
ENSG00000171747.7	12034.6	1.09869	0.311341	3.52891	0.000417279	0.00133346	ENSG00000171747.8	LGALS4	chr19	protein_coding	lectin, galactoside-binding, soluble, 4
ENSG00000171792.9	353.615	1.0705	0.111932	9.56391	1.13387e-21	5.34828e-20	ENSG00000171792.10	RHNO1	chr12	protein_coding	RAD9-HUS1-RAD1 interacting nuclear orphan 1
ENSG00000171811.11	31.9212	1.22996	0.443524	2.77316	0.00555144	0.01361	ENSG00000171811.12	CFAP46	chr10	protein_coding	cilia and flagella associated protein 46
ENSG00000171847.9	7.76281	1.15944	0.343057	3.37973	0.000725567	0.00219737	ENSG00000171847.10	FAM90A1	chr12	protein_coding	family with sequence similarity 90, member A1
ENSG00000171848.12	654.795	2.96492	0.22438	13.2138	7.30403e-40	1.91673e-37	ENSG00000171848.13	RRM2	chr2	protein_coding	ribonucleotide reductase M2
ENSG00000171864.4	10.4797	2.97697	0.392326	7.588	3.24869e-14	5.87947e-13	ENSG00000171864.4	PRND	chr20	protein_coding	prion protein 2 (dublet)
ENSG00000171873.7	29.042	2.35511	0.495754	4.75057	2.02845e-06	1.03281e-05	ENSG00000171873.7	ADRA1D	chr20	protein_coding	adrenoceptor alpha 1D
ENSG00000171916.15	27.114	1.54395	0.44481	3.47102	0.000518477	0.00162082	ENSG00000171916.16	LGALS9C	chr17	protein_coding	lectin, galactoside-binding, soluble, 9C
ENSG00000171931.11	26.6692	3.85369	0.464091	8.30373	1.00893e-16	2.49143e-15	ENSG00000171931.12	FBXW10	chr17	protein_coding	F-box and WD repeat domain containing 10
ENSG00000171951.4	8.61233	3.60358	0.475891	7.57227	3.66749e-14	6.56555e-13	ENSG00000171951.4	SCG2	chr2	protein_coding	secretogranin II
ENSG00000171954.11	776.612	1.0123	0.329283	3.07425	0.0021103	0.00573824	ENSG00000171954.12	CYP4F22	chr19	protein_coding	cytochrome P450, family 4, subfamily F, polypeptide 22
ENSG00000171970.11	103.145	1.0288	0.147895	6.95631	3.49292e-12	4.62714e-11	ENSG00000171970.12	ZNF57	chr19	protein_coding	zinc finger protein 57
ENSG00000172000.6	3.86139	1.59924	0.371902	4.30016	1.70676e-05	7.26868e-05	ENSG00000172000.7	ZNF556	chr19	protein_coding	zinc finger protein 556
ENSG00000172016.14	887.972	8.68469	0.909913	9.54453	1.36727e-21	6.35846e-20	ENSG00000172016.15	REG3A	chr2	protein_coding	regenerating islet-derived 3 alpha
ENSG00000172020.11	4.12977	2.1968	0.437732	5.01859	5.20522e-07	2.96079e-06	ENSG00000172020.12	GAP43	chr3	protein_coding	growth associated protein 43
ENSG00000172023.6	4.17725	4.68893	1.23486	3.79714	0.000146374	0.000514878	ENSG00000172023.7	REG1B	chr2	protein_coding	regenerating islet-derived 1 beta
ENSG00000172031.6	7.96768	2.68469	0.324489	8.2736	1.2997e-16	3.15525e-15	ENSG00000172031.6	EPHX4	chr1	protein_coding	epoxide hydrolase 4
ENSG00000172073.3	4.09686	5.15486	1.47787	3.48803	0.000486591	0.00153215	ENSG00000172073.3	TEX37	chr2	protein_coding	testis expressed 37
ENSG00000172159.14	192.1	2.26027	0.261754	8.6351	5.86733e-18	1.71079e-16	ENSG00000172159.15	FRMD3	chr9	protein_coding	FERM domain containing 3
ENSG00000172167.6	66.0075	1.73271	0.15429	11.2302	2.89696e-29	3.13032e-27	ENSG00000172167.7	MTBP	chr8	protein_coding	MDM2 binding protein
ENSG00000172244.7	38.1327	2.27159	0.174865	12.9905	1.38544e-38	3.24891e-36	ENSG00000172244.8	C5orf34	chr5	protein_coding	chromosome 5 open reading frame 34
ENSG00000172250.13	12.8608	1.65802	0.261937	6.32986	2.45379e-10	2.51269e-09	ENSG00000172250.14	SERHL	chr22	processed_transcript	serine hydrolase-like (pseudogene)
ENSG00000172318.5	19.5225	4.88884	0.571297	8.55744	1.15397e-17	3.23631e-16	ENSG00000172318.5	B3GALT1	chr2	protein_coding	UDP-Gal:betaGlcNAc beta 1,3-galactosyltransferase, polypeptide 1
ENSG00000172361.5	19.7149	1.40005	0.194336	7.20427	5.83576e-13	8.72331e-12	ENSG00000172361.5	CFAP53	chr18	protein_coding	cilia and flagella associated protein 53
ENSG00000172458.4	75.5514	3.48001	0.377407	9.22083	2.94819e-20	1.14685e-18	ENSG00000172458.4	IL17D	chr13	protein_coding	interleukin 17D
ENSG00000172508.9	95.5551	1.72571	0.289659	5.95773	2.55767e-09	2.18695e-08	ENSG00000172508.10	CARNS1	chr11	protein_coding	carnosine synthase 1
ENSG00000172687.12	39.592	1.61368	0.226461	7.12564	1.03599e-12	1.48935e-11	ENSG00000172687.13	ZNF738	chr19	protein_coding	zinc finger protein 738
ENSG00000172689.1	2.53012	2.15856	0.737575	2.92656	0.0034273	0.0088756	ENSG00000172689.1	MS4A10	chr11	protein_coding	membrane-spanning 4-domains, subfamily A, member 10
ENSG00000172771.10	163.627	1.27402	0.26252	4.85303	1.21588e-06	6.4521e-06	ENSG00000172771.11	EFCAB12	chr3	protein_coding	EF-hand calcium binding domain 12
ENSG00000172818.8	19.2027	1.2165	0.454269	2.67794	0.00740764	0.0176224	ENSG00000172818.9	OVOL1	chr11	protein_coding	ovo-like zinc finger 1
ENSG00000172901.18	4.17161	2.07334	0.367521	5.64142	1.6865e-08	1.25284e-07	ENSG00000172901.19	LVRN	chr5	protein_coding	laeverin
ENSG00000172965.13	457.032	1.79872	0.216248	8.31786	8.95685e-17	2.22843e-15	ENSG00000172965.14	MIR4435-2HG	chr2	lincRNA	MIR4435-2 host gene
ENSG00000172967.7	3.30939	4.28203	0.803331	5.33034	9.80303e-08	6.36812e-07	ENSG00000172967.7	XKR3	chr22	protein_coding	XK, Kell blood group complex subunit-related family, member 3
ENSG00000172985.10	222.171	1.47381	0.254871	5.78258	7.3562e-09	5.81618e-08	ENSG00000172985.10	SH3RF3	chr2	protein_coding	SH3 domain containing ring finger 3
ENSG00000172986.11	19.422	1.38203	0.291167	4.74653	2.0694e-06	1.05204e-05	ENSG00000172986.12	GXYLT2	chr3	protein_coding	glucoside xylosyltransferase 2
ENSG00000172987.11	2.08096	2.15268	0.444186	4.84636	1.25748e-06	6.65148e-06	ENSG00000172987.12	HPSE2	chr10	protein_coding	heparanase 2 (inactive)
ENSG00000173077.13	2.15655	1.28293	0.45089	2.84532	0.00443661	0.0111675	ENSG00000173077.14	2019-12-01	chr9	protein_coding	deleted in esophageal cancer 1
ENSG00000173080.5	0.426621	1.12616	0.471738	2.38726	0.0169747	0.0364673	ENSG00000173080.5	RXFP4	chr1	protein_coding	relaxin/insulin-like family peptide receptor 4
ENSG00000173124.13	1.95511	1.00683	0.37547	2.68151	0.00732906	0.0174505	ENSG00000173124.14	ACSM6	chr10	protein_coding	acyl-CoA synthetase medium-chain family member 6
ENSG00000173157.15	2.61669	3.73872	0.812471	4.60167	4.19121e-06	2.01177e-05	ENSG00000173157.16	ADAMTS20	chr12	protein_coding	ADAM metallopeptidase with thrombospondin type 1 motif, 20
ENSG00000173207.11	732.208	1.15023	0.117986	9.74894	1.86408e-22	9.61557e-21	ENSG00000173207.12	CKS1B	chr1	protein_coding	CDC28 protein kinase regulatory subunit 1B
ENSG00000173261.7	7.55324	1.01596	0.223953	4.53649	5.71971e-06	2.67499e-05	ENSG00000173261.8	PLAC8L1	chr5	protein_coding	PLAC8-like 1
ENSG00000173267.12	634.013	3.51234	0.336077	10.451	1.44966e-25	1.05348e-23	ENSG00000173267.13	SNCG	chr10	protein_coding	synuclein, gamma (breast cancer-specific protein 1)
ENSG00000173421.15	4.72165	1.0439	0.309138	3.37681	0.000733318	0.00221861	ENSG00000173421.16	CCDC36	chr3	protein_coding	coiled-coil domain containing 36
ENSG00000173546.7	355.044	2.32736	0.197876	11.7617	6.14872e-32	8.36656e-30	ENSG00000173546.7	CSPG4	chr15	protein_coding	chondroitin sulfate proteoglycan 4
ENSG00000173621.8	90.609	1.02117	0.260165	3.92508	8.67008e-05	0.000321278	ENSG00000173621.8	LRFN4	chr11	protein_coding	leucine rich repeat and fibronectin type III domain containing 4
ENSG00000173698.16	219.669	1.98344	0.366646	5.4097	6.31316e-08	4.2445e-07	ENSG00000173698.17	ADGRG2	chrX	protein_coding	adhesion G protein-coupled receptor G2
ENSG00000173702.6	5531.98	5.97	0.48079	12.4171	2.11139e-35	3.79419e-33	ENSG00000173702.7	MUC13	chr3	protein_coding	mucin 13, cell surface associated
ENSG00000173714.7	5.87886	1.15601	0.453973	2.54643	0.010883	0.0246825	ENSG00000173714.7	WFIKKN2	chr17	protein_coding	WAP, follistatin/kazal, immunoglobulin, kunitz and netrin domain containing 2
ENSG00000173727.10	62.6759	2.9071	0.287507	10.1114	4.91832e-24	3.08e-22	ENSG00000173727.11	CMB9-22P13.1	chr11	lincRNA	--
ENSG00000173728.9	2.13915	1.73822	0.444297	3.91229	9.14264e-05	0.000337089	ENSG00000173728.10	C1orf100	chr1	protein_coding	chromosome 1 open reading frame 100
ENSG00000173825.6	26.7673	2.24926	0.268866	8.36571	5.97559e-17	1.52338e-15	ENSG00000173825.6	TIGD3	chr11	protein_coding	tigger transposable element derived 3
ENSG00000173826.13	14.4639	4.29688	0.535273	8.02746	9.95092e-16	2.1477e-14	ENSG00000173826.14	KCNH6	chr17	protein_coding	potassium channel, voltage gated eag related subfamily H, member 6
ENSG00000173894.9	127.218	2.61504	0.220492	11.86	1.90936e-32	2.67513e-30	ENSG00000173894.10	CBX2	chr17	protein_coding	chromobox homolog 2
ENSG00000174015.8	1.03475	2.8987	0.811765	3.57086	0.000355814	0.00115298	ENSG00000174015.9	SPERT	chr13	protein_coding	spermatid associated
ENSG00000174059.15	1266.98	2.21854	0.135318	16.395	2.0766e-60	4.29143e-57	ENSG00000174059.16	CD34	chr1	protein_coding	CD34 molecule
ENSG00000174137.11	78.909	1.11446	0.178744	6.23494	4.51964e-10	4.39276e-09	ENSG00000174137.12	FAM53A	chr4	protein_coding	family with sequence similarity 53, member A
ENSG00000174145.7	34.221	3.3713	0.492496	6.84533	7.63007e-12	9.60001e-11	ENSG00000174145.7	NWD2	chr4	protein_coding	NACHT and WD repeat domain containing 2
ENSG00000174151.13	171.044	1.26206	0.175079	7.20852	5.65644e-13	8.4821e-12	ENSG00000174151.14	CYB561D1	chr1	protein_coding	cytochrome b561 family, member D1
ENSG00000174233.10	950.791	1.18605	0.124992	9.48899	2.33292e-21	1.0538e-19	ENSG00000174233.11	ADCY6	chr12	protein_coding	adenylate cyclase 6
ENSG00000174307.6	759.696	1.64039	0.257537	6.36952	1.89615e-10	1.96416e-09	ENSG00000174307.6	PHLDA3	chr1	protein_coding	pleckstrin homology-like domain, family A, member 3
ENSG00000174326.10	800.815	1.5623	0.317948	4.91368	8.93815e-07	4.87368e-06	ENSG00000174326.11	SLC16A11	chr17	protein_coding	solute carrier family 16, member 11
ENSG00000174371.15	101.131	3.45028	0.241938	14.261	3.8287e-46	1.71076e-43	ENSG00000174371.16	EXO1	chr1	protein_coding	exonuclease 1
ENSG00000174448.7	0.574066	1.4307	0.59144	2.41901	0.0155629	0.0338115	ENSG00000174448.8	STARD6	chr18	protein_coding	StAR-related lipid transfer (START) domain containing 6
ENSG00000174460.3	10.0017	3.89035	0.582645	6.67705	2.43799e-11	2.8657e-10	ENSG00000174460.3	ZCCHC12	chrX	protein_coding	zinc finger, CCHC domain containing 12
ENSG00000174498.12	5.78683	3.67613	0.6112	6.01461	1.80323e-09	1.57986e-08	ENSG00000174498.13	IGDCC3	chr15	protein_coding	immunoglobulin superfamily, DCC subclass, member 3
ENSG00000174599.5	17.5774	2.53522	0.363269	6.97891	2.97486e-12	3.99041e-11	ENSG00000174599.5	TRAM1L1	chr4	protein_coding	translocation associated membrane protein 1-like 1
ENSG00000174640.11	440.521	1.40114	0.237355	5.90313	3.56668e-09	2.97283e-08	ENSG00000174640.12	SLCO2A1	chr3	protein_coding	solute carrier organic anion transporter family, member 2A1
ENSG00000174672.14	33.1183	3.79961	0.380006	9.99882	1.54225e-23	9.07378e-22	ENSG00000174672.15	BRSK2	chr11	protein_coding	BR serine/threonine kinase 2
ENSG00000174705.10	405.03	1.24661	0.11618	10.73	7.35771e-27	6.09731e-25	ENSG00000174705.11	SH3PXD2B	chr5	protein_coding	SH3 and PX domains 2B
ENSG00000174844.13	26.2225	2.7797	0.36676	7.57907	3.48033e-14	6.26441e-13	ENSG00000174844.14	DNAH12	chr3	protein_coding	dynein, axonemal, heavy chain 12
ENSG00000174899.9	3.68966	2.49143	0.580295	4.29339	1.75968e-05	7.4729e-05	ENSG00000174899.10	PQLC2L	chr3	protein_coding	PQ loop repeat containing 2-like
ENSG00000174938.13	1365.47	4.09428	0.350932	11.6669	1.88146e-31	2.44923e-29	ENSG00000174938.14	SEZ6L2	chr16	protein_coding	seizure related 6 homolog (mouse)-like 2
ENSG00000174939.9	287.633	3.52277	0.372947	9.44576	3.52839e-21	1.55971e-19	ENSG00000174939.10	ASPHD1	chr16	protein_coding	aspartate beta-hydroxylase domain containing 1
ENSG00000174951.9	112.285	1.05104	0.189814	5.53719	3.07368e-08	2.18986e-07	ENSG00000174951.10	FUT1	chr19	protein_coding	fucosyltransferase 1 (galactoside 2-alpha-L-fucosyltransferase, H blood group)
ENSG00000174963.16	73.7124	3.91187	0.487061	8.03158	9.62267e-16	2.08229e-14	ENSG00000174963.17	ZIC4	chr3	protein_coding	Zic family member 4
ENSG00000174996.10	440.619	1.11269	0.110589	10.0615	8.177e-24	4.96097e-22	ENSG00000174996.11	KLC2	chr11	protein_coding	kinesin light chain 2
ENSG00000175063.15	253.544	3.57767	0.234316	15.2685	1.23939e-52	1.05078e-49	ENSG00000175063.16	UBE2C	chr20	protein_coding	ubiquitin-conjugating enzyme E2C
ENSG00000175164.12	40.4716	1.10596	0.358437	3.08549	0.00203215	0.00554993	ENSG00000175164.13	ABO	chr9	protein_coding	ABO blood group (transferase A, alpha 1-3-N-acetylgalactosaminyltransferase; transferase B, alpha 1-3-galactosyltransferase)
ENSG00000175170.13	5.76006	1.75399	0.305907	5.73372	9.8252e-09	7.60464e-08	ENSG00000175170.14	FAM182B	chr20	protein_coding	family with sequence similarity 182, member B
ENSG00000175175.5	108.935	1.43595	0.351453	4.08576	4.39335e-05	0.000172854	ENSG00000175175.5	PPM1E	chr17	protein_coding	protein phosphatase, Mg2+/Mn2+ dependent, 1E
ENSG00000175305.15	61.4714	2.15439	0.241741	8.91201	5.0115e-19	1.67042e-17	ENSG00000175305.16	CCNE2	chr8	protein_coding	cyclin E2
ENSG00000175329.11	174.495	7.23003	0.582076	12.4211	2.00747e-35	3.62716e-33	ENSG00000175329.12	ISX	chr22	protein_coding	intestine-specific homeobox
ENSG00000175356.11	105.898	1.58739	0.322124	4.9279	8.31192e-07	4.55626e-06	ENSG00000175356.12	SCUBE2	chr11	protein_coding	signal peptide, CUB domain, EGF-like 2
ENSG00000175426.9	7.4822	1.09554	0.360416	3.03965	0.00236855	0.00636407	ENSG00000175426.10	PCSK1	chr5	protein_coding	proprotein convertase subtilisin/kexin type 1
ENSG00000175445.13	106.242	2.17306	0.221778	9.79832	1.14472e-22	6.04633e-21	ENSG00000175445.14	LPL	chr8	protein_coding	lipoprotein lipase
ENSG00000175471.18	196.464	1.29809	0.222401	5.8367	5.32455e-09	4.31193e-08	ENSG00000175471.19	MCTP1	chr5	protein_coding	multiple C2 domains, transmembrane 1
ENSG00000175513.8	2.32484	1.18358	0.333415	3.54986	0.000385436	0.00123937	ENSG00000175513.9	TSGA10IP	chr11	protein_coding	testis specific, 10 interacting protein
ENSG00000175643.8	202.669	2.05018	0.238723	8.5881	8.8417e-18	2.5073e-16	ENSG00000175643.8	RMI2	chr16	protein_coding	RecQ mediated genome instability 2
ENSG00000175697.9	2.28292	1.21388	0.375476	3.23291	0.00122536	0.00352762	ENSG00000175697.10	GPR156	chr3	protein_coding	G protein-coupled receptor 156
ENSG00000175711.7	154.745	1.17967	0.131381	8.97895	2.73366e-19	9.44498e-18	ENSG00000175711.8	B3GNTL1	chr17	protein_coding	UDP-GlcNAc:betaGal beta-1,3-N-acetylglucosaminyltransferase-like 1
ENSG00000175746.6	0.5997	1.04839	0.460295	2.27764	0.022748	0.0471014	ENSG00000175746.6	C15orf54	chr15	lincRNA	chromosome 15 open reading frame 54
ENSG00000175793.11	780.649	3.84355	0.412281	9.32263	1.13487e-20	4.66723e-19	ENSG00000175793.11	SFN	chr1	protein_coding	stratifin
ENSG00000175832.11	480.607	2.78995	0.321882	8.66764	4.41168e-18	1.31535e-16	ENSG00000175832.12	ETV4	chr17	protein_coding	ets variant 4
ENSG00000175868.12	6.36164	1.26185	0.311207	4.05468	5.02026e-05	0.000195265	ENSG00000175868.13	CALCB	chr11	protein_coding	calcitonin-related polypeptide beta
ENSG00000175874.8	5.35736	2.96737	0.361446	8.20971	2.21725e-16	5.24791e-15	ENSG00000175874.9	CREG2	chr2	protein_coding	cellular repressor of E1A-stimulated genes 2
ENSG00000175877.3	11.6494	2.7234	0.433846	6.27734	3.44406e-10	3.42181e-09	ENSG00000175877.3	WBSCR28	chr7	protein_coding	Williams-Beuren syndrome chromosome region 28
ENSG00000175879.8	32.4157	3.48241	0.286459	12.1568	5.28082e-34	8.8187e-32	ENSG00000175879.8	HOXD8	chr2	protein_coding	homeobox D8
ENSG00000175894.13	22.73	1.93079	0.312316	6.18215	6.32336e-10	5.98917e-09	ENSG00000175894.14	TSPEAR	chr21	protein_coding	thrombospondin-type laminin G domain and EAR repeats
ENSG00000175920.14	94.1664	1.41794	0.310232	4.57058	4.86381e-06	2.30503e-05	ENSG00000175920.15	DOK7	chr4	protein_coding	docking protein 7
ENSG00000175946.8	4.16993	2.97598	0.503204	5.91407	3.33756e-09	2.79635e-08	ENSG00000175946.8	KLHL38	chr8	protein_coding	kelch-like family member 38
ENSG00000175970.8	448.611	1.17893	0.170778	6.90329	5.08108e-12	6.53975e-11	ENSG00000175970.8	UNC119B	chr12	protein_coding	unc-119 homolog B (C. elegans)
ENSG00000176076.7	23.5005	3.1869	0.426877	7.46563	8.29018e-14	1.41151e-12	ENSG00000176076.7	KCNE5	chrX	protein_coding	potassium channel, voltage gated subfamily E regulatory beta subunit 5
ENSG00000176092.12	84.9684	2.51525	0.318322	7.90161	2.75329e-15	5.6545e-14	ENSG00000176092.13	AIM1L	chr1	protein_coding	absent in melanoma 1-like
ENSG00000176170.12	344.267	1.20553	0.290253	4.1534	3.27574e-05	0.000132088	ENSG00000176170.13	SPHK1	chr17	protein_coding	sphingosine kinase 1
ENSG00000176208.7	79.8813	1.46887	0.179335	8.19065	2.5982e-16	6.08854e-15	ENSG00000176208.8	ATAD5	chr17	protein_coding	ATPase family, AAA domain containing 5
ENSG00000176244.6	6.82787	1.94123	0.322486	6.01958	1.74872e-09	1.53739e-08	ENSG00000176244.6	ACBD7	chr10	protein_coding	acyl-CoA binding domain containing 7
ENSG00000176268.5	4.51669	1.0007	0.327842	3.05238	0.00227033	0.00612605	ENSG00000176268.5	CYCSP34	chr13	processed_pseudogene	cytochrome c, somatic pseudogene 34
ENSG00000176371.12	282.902	1.05168	0.12033	8.74001	2.33081e-18	7.17582e-17	ENSG00000176371.13	ZSCAN2	chr15	protein_coding	zinc finger and SCAN domain containing 2
ENSG00000176383.8	10.969	1.09196	0.248898	4.38716	1.14838e-05	5.0561e-05	ENSG00000176383.8	B3GNT4	chr12	protein_coding	UDP-GlcNAc:betaGal beta-1,3-N-acetylglucosaminyltransferase 4
ENSG00000176387.6	345.241	1.14506	0.191758	5.97137	2.35274e-09	2.02323e-08	ENSG00000176387.6	HSD11B2	chr16	protein_coding	hydroxysteroid (11-beta) dehydrogenase 2
ENSG00000176406.19	6.02091	1.61498	0.414849	3.89294	9.90375e-05	0.000362363	ENSG00000176406.20	RIMS2	chr8	protein_coding	regulating synaptic membrane exocytosis 2
ENSG00000176490.4	30.0563	3.19388	0.421559	7.57634	3.55434e-14	6.38372e-13	ENSG00000176490.4	DIRAS1	chr19	protein_coding	DIRAS family, GTP-binding RAS-like 1
ENSG00000176515.1	1.42748	2.60857	0.654319	3.98669	6.70001e-05	0.000253851	ENSG00000176515.1	RP5-856G1.2	chr6	lincRNA	--
ENSG00000176532.3	43.1841	1.42022	0.48135	2.95049	0.0031727	0.00828766	ENSG00000176532.3	PRR15	chr7	protein_coding	proline rich 15
ENSG00000176566.4	335.994	10.1923	0.929559	10.9646	5.6548e-28	5.29677e-26	ENSG00000176566.4	DCAF4L2	chr8	protein_coding	DDB1 and CUL4 associated factor 4-like 2
ENSG00000176597.10	323.766	1.79175	0.284432	6.29941	2.98778e-10	3.0046e-09	ENSG00000176597.11	B3GNT5	chr3	protein_coding	UDP-GlcNAc:betaGal beta-1,3-N-acetylglucosaminyltransferase 5
ENSG00000176654.11	2.93801	1.81171	0.455924	3.97371	7.07619e-05	0.000266759	ENSG00000176654.12	NANOGP1	chr12	transcribed_unprocessed_pseudogene	Nanog homeobox pseudogene 1
ENSG00000176678.5	19.413	1.35147	0.280279	4.82187	1.42221e-06	7.45962e-06	ENSG00000176678.5	FOXL1	chr16	protein_coding	forkhead box L1
ENSG00000176692.5	15.415	1.34808	0.267591	5.03782	4.70869e-07	2.70019e-06	ENSG00000176692.5	FOXC2	chr16	protein_coding	forkhead box C2
ENSG00000176732.6	16.1378	1.47473	0.234267	6.29509	3.07221e-10	3.082e-09	ENSG00000176732.6	PFN4	chr2	protein_coding	profilin family, member 4
ENSG00000176746.6	2.03428	4.14688	0.940464	4.40939	1.0366e-05	4.60998e-05	ENSG00000176746.6	MAGEB6	chrX	protein_coding	melanoma antigen family B6
ENSG00000176749.7	56.8871	1.047	0.177286	5.90571	3.51128e-09	2.93109e-08	ENSG00000176749.8	CDK5R1	chr17	protein_coding	cyclin-dependent kinase 5, regulatory subunit 1 (p35)
ENSG00000176809.9	90.0935	1.41959	0.182289	7.78754	6.83242e-15	1.34233e-13	ENSG00000176809.10	LRRC37A3	chr17	protein_coding	leucine rich repeat containing 37, member A3
ENSG00000176842.13	13.7128	1.29324	0.496096	2.60684	0.00913817	0.02118	ENSG00000176842.14	IRX5	chr16	protein_coding	iroquois homeobox 5
ENSG00000176884.13	3.47208	2.61179	0.501368	5.20932	1.89533e-07	1.16767e-06	ENSG00000176884.14	GRIN1	chr9	protein_coding	glutamate receptor, ionotropic, N-methyl D-aspartate 1
ENSG00000176887.6	5.717	3.74217	0.546241	6.85077	7.34527e-12	9.2699e-11	ENSG00000176887.6	SOX11	chr2	protein_coding	SRY (sex determining region Y)-box 11
ENSG00000176890.14	559.332	1.78292	0.205546	8.6741	4.16829e-18	1.24728e-16	ENSG00000176890.15	TYMS	chr18	protein_coding	thymidylate synthetase
ENSG00000176909.10	36.0995	1.92729	0.214757	8.97428	2.85216e-19	9.83386e-18	ENSG00000176909.11	MAMSTR	chr19	protein_coding	MEF2 activating motif and SAP domain containing transcriptional regulator
ENSG00000176912.3	94.2592	1.44145	0.246765	5.84137	5.17737e-09	4.19994e-08	ENSG00000176912.3	TYMSOS	chr18	processed_transcript	TYMS opposite strand
ENSG00000176920.11	34.4261	1.84735	0.281235	6.5687	5.07555e-11	5.67737e-10	ENSG00000176920.11	FUT2	chr19	protein_coding	fucosyltransferase 2 (secretor status included)
ENSG00000176933.5	19.0774	2.76099	0.252481	10.9354	7.80223e-28	7.14628e-26	ENSG00000176933.5	TOB2P1	chr6	processed_pseudogene	transducer of ERBB2, 2 pseudogene 1
ENSG00000176956.11	14.7531	4.34082	0.402727	10.7786	4.34664e-27	3.71373e-25	ENSG00000176956.12	LY6H	chr8	protein_coding	lymphocyte antigen 6 complex, locus H
ENSG00000177098.7	102.13	1.58324	0.192934	8.20613	2.28435e-16	5.3836e-15	ENSG00000177098.8	SCN4B	chr11	protein_coding	sodium channel, voltage gated, type IV beta subunit
ENSG00000177112.6	1.47736	1.10258	0.454915	2.4237	0.0153634	0.0334336	ENSG00000177112.7	MRVI1-AS1	chr11	antisense	MRVI1 antisense RNA 1
ENSG00000177133.9	23.6106	1.15669	0.361486	3.19982	0.00137513	0.0039049	ENSG00000177133.10	LINC00982	chr1	antisense	long intergenic non-protein coding RNA 982
ENSG00000177173.5	19.5518	2.9333	0.368522	7.95963	1.7255e-15	3.62476e-14	ENSG00000177173.5	NAP1L4P1	chr1	processed_pseudogene	nucleosome assembly protein 1-like 4 pseudogene 1
ENSG00000177181.13	23.8661	1.09145	0.278344	3.92123	8.80986e-05	0.000326055	ENSG00000177181.14	RIMKLA	chr1	protein_coding	ribosomal modification protein rimK-like family member A
ENSG00000177182.9	14.9892	2.50857	0.320411	7.82924	4.9083e-15	9.78258e-14	ENSG00000177182.10	CLVS1	chr8	protein_coding	clavesin 1
ENSG00000177363.4	6.09818	1.18896	0.361493	3.28903	0.00100535	0.00295116	ENSG00000177363.4	LRRN4CL	chr11	protein_coding	LRRN4 C-terminal like
ENSG00000177414.12	4.59284	3.06728	0.699798	4.38309	1.17008e-05	5.14203e-05	ENSG00000177414.13	UBE2U	chr1	protein_coding	ubiquitin-conjugating enzyme E2U (putative)
ENSG00000177459.9	1308.38	1.80247	0.323652	5.56916	2.55972e-08	1.84943e-07	ENSG00000177459.10	ERICH5	chr8	protein_coding	glutamate-rich 5
ENSG00000177494.5	7.46317	1.9876	0.480094	4.14003	3.47255e-05	0.000139209	ENSG00000177494.5	ZBED2	chr3	protein_coding	zinc finger, BED-type containing 2
ENSG00000177508.11	134.6	2.49877	0.330773	7.55434	4.20995e-14	7.46391e-13	ENSG00000177508.11	IRX3	chr16	protein_coding	iroquois homeobox 3
ENSG00000177519.3	0.873368	1.73956	0.645401	2.69531	0.00703222	0.0168091	ENSG00000177519.3	RPRM	chr2	protein_coding	reprimo, TP53 dependent G2 arrest mediator candidate
ENSG00000177602.5	18.9502	2.62794	0.254799	10.3138	6.10498e-25	4.24078e-23	ENSG00000177602.5	GSG2	chr17	protein_coding	germ cell associated 2 (haspin)
ENSG00000177628.14	2531.55	1.44574	0.111672	12.9463	2.46412e-38	5.50514e-36	ENSG00000177628.15	GBA	chr1	protein_coding	glucosidase, beta, acid
ENSG00000177679.15	80.2265	3.24637	0.351447	9.23716	2.53119e-20	9.9517e-19	ENSG00000177679.15	SRRM3	chr7	protein_coding	serine/arginine repetitive matrix 3
ENSG00000177685.15	207.733	1.08941	0.232503	4.68557	2.79177e-06	1.38707e-05	ENSG00000177685.16	CRACR2B	chr11	protein_coding	calcium release activated channel regulator 2B
ENSG00000177699.4	1.86771	1.54444	0.451875	3.41785	0.000631182	0.00193671	ENSG00000177699.4	RP11-16K12.1	chr15	antisense	--
ENSG00000177721.4	59.8451	1.27761	0.193213	6.61244	3.78041e-11	4.31777e-10	ENSG00000177721.4	ANXA2R	chr5	protein_coding	annexin A2 receptor
ENSG00000177732.7	832.562	1.39831	0.18183	7.6902	1.46907e-14	2.79005e-13	ENSG00000177732.7	SOX12	chr20	protein_coding	SRY (sex determining region Y)-box 12
ENSG00000177738.3	64.7683	1.13012	0.206435	5.47446	4.38839e-08	3.03625e-07	ENSG00000177738.3	CTD-2201E18.3	chr5	sense_overlapping	--
ENSG00000177788.5	28.9155	1.00811	0.165785	6.08083	1.19564e-09	1.07663e-08	ENSG00000177788.5	RP5-1061H20.4	chr1	lincRNA	--
ENSG00000177800.2	0.639503	1.98139	0.659013	3.0066	0.00264191	0.00702644	ENSG00000177800.2	TMEM78	chr1	protein_coding	transmembrane protein 78
ENSG00000177839.6	19.8336	1.41892	0.283597	5.0033	5.63564e-07	3.1848e-06	ENSG00000177839.6	PCDHB9	chr5	protein_coding	protocadherin beta 9
ENSG00000178015.4	12.5212	1.97233	0.354074	5.57039	2.54166e-08	1.83814e-07	ENSG00000178015.4	GPR150	chr5	protein_coding	G protein-coupled receptor 150
ENSG00000178093.13	55.0194	1.26285	0.157348	8.02582	1.00854e-15	2.1753e-14	ENSG00000178093.13	TSSK6	chr19	protein_coding	testis-specific serine kinase 6
ENSG00000178187.6	7.76571	1.37403	0.292311	4.70057	2.59432e-06	1.29599e-05	ENSG00000178187.7	ZNF454	chr5	protein_coding	zinc finger protein 454
ENSG00000178201.4	19.5091	1.39661	0.22651	6.16579	7.01335e-10	6.58797e-09	ENSG00000178201.4	VN1R1	chr19	protein_coding	vomeronasal 1 receptor 1
ENSG00000178217.12	2.70995	3.26517	0.487338	6.7	2.08415e-11	2.46909e-10	ENSG00000178217.13	SH2D4B	chr10	protein_coding	SH2 domain containing 4B
ENSG00000178233.16	0.738842	2.0678	0.418975	4.93538	7.99934e-07	4.39731e-06	ENSG00000178233.17	TMEM151B	chr6	protein_coding	transmembrane protein 151B
ENSG00000178297.11	227.386	1.13304	0.290016	3.9068	9.35262e-05	0.000343872	ENSG00000178297.12	TMPRSS9	chr19	protein_coding	transmembrane protease, serine 9
ENSG00000178395.6	1.55652	2.95063	0.759195	3.88652	0.000101691	0.000371169	ENSG00000178395.6	CCDC185	chr1	protein_coding	coiled-coil domain containing 185
ENSG00000178460.16	53.3326	1.32632	0.162891	8.14234	3.87724e-16	8.84144e-15	ENSG00000178460.17	MCMDC2	chr8	protein_coding	minichromosome maintenance domain containing 2
ENSG00000178522.13	1.52336	3.45744	1.0521	3.28623	0.0010154	0.00297801	ENSG00000178522.14	AMBN	chr4	protein_coding	ameloblastin (enamel matrix protein)
ENSG00000178531.5	19.3774	1.93618	0.334913	5.78115	7.41928e-09	5.85905e-08	ENSG00000178531.5	CTXN1	chr19	protein_coding	cortexin 1
ENSG00000178538.8	13.7305	2.13131	0.352941	6.03871	1.55353e-09	1.37715e-08	ENSG00000178538.9	CA8	chr8	protein_coding	carbonic anhydrase VIII
ENSG00000178623.10	131.36	2.94564	0.34091	8.64052	5.59578e-18	1.64029e-16	ENSG00000178623.11	GPR35	chr2	protein_coding	G protein-coupled receptor 35
ENSG00000178636.7	1.48692	1.53876	0.422218	3.64448	0.000267934	0.000892978	ENSG00000178636.8	RP11-455G16.1	chr4	transcribed_processed_pseudogene	--
ENSG00000178723.7	3.90988	1.84683	0.434561	4.24989	2.13878e-05	8.93592e-05	ENSG00000178723.7	GLULP4	chr9	processed_pseudogene	glutamate-ammonia ligase (glutamine synthetase) pseudogene 4
ENSG00000178752.14	31.138	2.34386	0.235093	9.96994	2.06353e-23	1.18456e-21	ENSG00000178752.15	FAM132B	chr2	protein_coding	family with sequence similarity 132, member B
ENSG00000178773.13	68.942	2.4434	0.364595	6.70169	2.06016e-11	2.4433e-10	ENSG00000178773.14	CPNE7	chr16	protein_coding	copine VII
ENSG00000178776.4	13.7941	3.65509	0.428462	8.53072	1.45435e-17	4.00402e-16	ENSG00000178776.4	C5orf46	chr5	protein_coding	chromosome 5 open reading frame 46
ENSG00000178796.11	2.11571	2.42676	0.528116	4.59512	4.32507e-06	2.06719e-05	ENSG00000178796.12	RIIAD1	chr1	protein_coding	regulatory subunit of type II PKA R-subunit (RIIa) domain containing 1
ENSG00000178860.8	786.019	3.54009	0.394604	8.97124	2.93207e-19	1.00831e-17	ENSG00000178860.8	MSC	chr8	protein_coding	musculin
ENSG00000178882.12	16.3324	2.42854	0.341624	7.10882	1.17039e-12	1.67166e-11	ENSG00000178882.13	FAM101A	chr12	protein_coding	family with sequence similarity 101, member A
ENSG00000178896.6	1445.27	1.16833	0.199971	5.84252	5.14156e-09	4.17294e-08	ENSG00000178896.6	EXOSC4	chr8	protein_coding	exosome component 4
ENSG00000178999.11	141.204	2.99838	0.198872	15.077	2.29564e-51	1.76524e-48	ENSG00000178999.12	AURKB	chr17	protein_coding	aurora kinase B
ENSG00000179058.6	1.88359	1.3812	0.406761	3.3956	0.000684796	0.00208401	ENSG00000179058.6	C9orf50	chr9	protein_coding	chromosome 9 open reading frame 50
ENSG00000179066.7	25.9636	1.94322	0.294667	6.59464	4.26285e-11	4.83206e-10	ENSG00000179066.7	CTD-2527I21.15	chr19	lincRNA	--
ENSG00000179082.3	7.07287	1.14346	0.333262	3.4311	0.000601132	0.00185155	ENSG00000179082.3	C9orf106	chr9	lincRNA	chromosome 9 open reading frame 106
ENSG00000179083.6	115.158	5.94511	0.550606	10.7974	3.54096e-27	3.05696e-25	ENSG00000179083.6	FAM133A	chrX	protein_coding	family with sequence similarity 133, member A
ENSG00000179097.5	1.18172	2.31209	0.473627	4.88167	1.05194e-06	5.65749e-06	ENSG00000179097.5	HTR1F	chr3	protein_coding	5-hydroxytryptamine (serotonin) receptor 1F, G protein-coupled
ENSG00000179168.13	6.065	1.60987	0.300569	5.35608	8.5048e-08	5.58846e-07	ENSG00000179168.14	GGN	chr19	protein_coding	gametogenetin
ENSG00000179284.5	3.92763	2.96831	0.395667	7.50204	6.28321e-14	1.09172e-12	ENSG00000179284.5	DAND5	chr19	protein_coding	DAN domain family member 5, BMP antagonist
ENSG00000179292.4	38.7938	1.75373	0.325338	5.39048	7.0269e-08	4.67965e-07	ENSG00000179292.4	TMEM151A	chr11	protein_coding	transmembrane protein 151A
ENSG00000179314.12	136.971	1.44986	0.24931	5.8155	6.04545e-09	4.84471e-08	ENSG00000179314.13	WSCD1	chr17	protein_coding	WSC domain containing 1
ENSG00000179428.2	0.728118	1.32269	0.558823	2.36692	0.0179367	0.0382729	ENSG00000179428.2	AC073072.5	chr7	antisense	--
ENSG00000179455.7	18.6927	4.24927	0.448114	9.48257	2.481e-21	1.11763e-19	ENSG00000179455.7	MKRN3	chr15	protein_coding	makorin ring finger protein 3
ENSG00000179542.14	13.0665	1.50271	0.349406	4.30077	1.70209e-05	7.25066e-05	ENSG00000179542.15	SLITRK4	chrX	protein_coding	SLIT and NTRK-like family, member 4
ENSG00000179546.4	33.5702	3.18708	0.51486	6.1902	6.00873e-10	5.71244e-09	ENSG00000179546.4	HTR1D	chr1	protein_coding	5-hydroxytryptamine (serotonin) receptor 1D, G protein-coupled
ENSG00000179580.8	0.616106	1.14086	0.447128	2.55153	0.0107251	0.0243678	ENSG00000179580.9	RNF151	chr16	protein_coding	ring finger protein 151
ENSG00000179593.14	19.1695	1.21529	0.332607	3.65382	0.000258365	0.000863348	ENSG00000179593.15	ALOX15B	chr17	protein_coding	arachidonate 15-lipoxygenase, type B
ENSG00000179673.4	7.3646	3.73473	0.54084	6.90543	5.00513e-12	6.44952e-11	ENSG00000179673.4	RPRML	chr17	protein_coding	reprimo-like
ENSG00000179698.12	48.6907	1.12443	0.230969	4.86829	1.12566e-06	6.01776e-06	ENSG00000179698.13	KIAA1875	chr8	protein_coding	KIAA1875
ENSG00000179750.14	165.196	2.5621	0.297011	8.62627	6.33869e-18	1.83367e-16	ENSG00000179750.15	APOBEC3B	chr22	protein_coding	apolipoprotein B mRNA editing enzyme, catalytic polypeptide-like 3B
ENSG00000179772.7	58.7442	2.76391	0.250102	11.0511	2.16543e-28	2.07536e-26	ENSG00000179772.7	FOXS1	chr20	protein_coding	forkhead box S1
ENSG00000179796.10	5.43265	2.1115	0.406202	5.19816	2.01274e-07	1.23449e-06	ENSG00000179796.11	LRRC3B	chr3	protein_coding	leucine rich repeat containing 3B
ENSG00000179832.16	1266.53	1.3411	0.153599	8.73119	2.52009e-18	7.73694e-17	ENSG00000179832.17	MROH1	chr8	protein_coding	maestro heat-like repeat family member 1
ENSG00000179846.8	2.66754	1.83574	0.398551	4.60604	4.1041e-06	1.97586e-05	ENSG00000179846.8	NKPD1	chr19	protein_coding	NTPase, KAP family P-loop domain containing 1
ENSG00000179873.13	74.8635	1.05941	0.291304	3.63679	0.000276055	0.000916167	ENSG00000179873.14	NLRP11	chr19	protein_coding	NLR family, pyrin domain containing 11
ENSG00000179886.5	389.203	1.54266	0.14525	10.6207	2.38766e-26	1.8576e-24	ENSG00000179886.5	TIGD5	chr8	protein_coding	tigger transposable element derived 5
ENSG00000179902.11	0.714794	1.33668	0.439512	3.04128	0.00235574	0.00633274	ENSG00000179902.12	C1orf194	chr1	protein_coding	chromosome 1 open reading frame 194
ENSG00000179913.9	479.983	2.07791	0.403237	5.15308	2.56243e-07	1.54104e-06	ENSG00000179913.10	B3GNT3	chr19	protein_coding	UDP-GlcNAc:betaGal beta-1,3-N-acetylglucosaminyltransferase 3
ENSG00000179930.5	44.056	2.43362	0.375093	6.48805	8.69526e-11	9.42961e-10	ENSG00000179930.5	ZNF648	chr1	protein_coding	zinc finger protein 648
ENSG00000179934.6	3.32748	1.42941	0.50184	2.84834	0.0043948	0.0110747	ENSG00000179934.6	CCR8	chr3	protein_coding	chemokine (C-C motif) receptor 8
ENSG00000180061.8	249.336	1.95672	0.297963	6.56701	5.1337e-11	5.73668e-10	ENSG00000180061.9	TMEM150B	chr19	protein_coding	transmembrane protein 150B
ENSG00000180066.8	1.70928	1.67136	0.507662	3.29226	0.000993852	0.00292052	ENSG00000180066.9	C10orf91	chr10	lincRNA	chromosome 10 open reading frame 91
ENSG00000180178.9	4.17407	4.00557	0.774138	5.17423	2.2885e-07	1.38639e-06	ENSG00000180178.10	FAR2P1	chr2	transcribed_unprocessed_pseudogene	fatty acyl CoA reductase 2 pseudogene 1
ENSG00000180229.11	46.6418	1.2611	0.320456	3.93534	8.30785e-05	0.000308789	ENSG00000180229.12	HERC2P3	chr15	transcribed_unprocessed_pseudogene	hect domain and RLD 2 pseudogene 3
ENSG00000180385.7	25.961	2.15673	0.190269	11.3352	8.78666e-30	1.00879e-27	ENSG00000180385.8	EMC3-AS1	chr3	transcribed_unprocessed_pseudogene	EMC3 antisense RNA 1
ENSG00000180438.13	5.96479	2.89996	0.498835	5.81347	6.11927e-09	4.89912e-08	ENSG00000180438.14	TPRXL	chr3	protein_coding	tetra-peptide repeat homeobox-like
ENSG00000180458.2	0.988731	1.37663	0.535942	2.56863	0.0102103	0.0233167	ENSG00000180458.2	CTD-3064H18.4	chr19	antisense	--
ENSG00000180638.16	18.8338	1.2705	0.237557	5.34819	8.88396e-08	5.81795e-07	ENSG00000180638.17	SLC47A2	chr17	protein_coding	solute carrier family 47 (multidrug and toxin extrusion), member 2
ENSG00000180697.7	1.10542	1.32139	0.436955	3.0241	0.00249374	0.00666954	ENSG00000180697.8	C3orf22	chr3	protein_coding	chromosome 3 open reading frame 22
ENSG00000180712.3	33.4523	1.56266	0.272889	5.72637	1.02604e-08	7.90451e-08	ENSG00000180712.3	RP11-290F5.2	chr4	lincRNA	--
ENSG00000180720.7	1.73935	1.0078	0.38309	2.63072	0.00852045	0.0199214	ENSG00000180720.7	CHRM4	chr11	protein_coding	cholinergic receptor, muscarinic 4
ENSG00000180730.4	9.52106	2.1686	0.387516	5.59614	2.19172e-08	1.60118e-07	ENSG00000180730.4	SHISA2	chr13	protein_coding	shisa family member 2
ENSG00000180785.8	14.3574	3.11154	0.279812	11.1201	1.00148e-28	1.01576e-26	ENSG00000180785.8	OR51E1	chr11	protein_coding	olfactory receptor, family 51, subfamily E, member 1
ENSG00000180806.4	4.93686	4.01034	0.724753	5.53338	3.14117e-08	2.23409e-07	ENSG00000180806.4	HOXC9	chr12	protein_coding	homeobox C9
ENSG00000180815.13	9.04447	1.18441	0.313366	3.77963	0.000157064	0.000549501	ENSG00000180815.14	MAP3K15	chrX	protein_coding	mitogen-activated protein kinase kinase kinase 15
ENSG00000180861.8	4.22886	1.46001	0.596144	2.44909	0.0143219	0.0314299	ENSG00000180861.9	LINC01559	chr12	lincRNA	long intergenic non-protein coding RNA 1559
ENSG00000180891.11	606.447	1.03672	0.13933	7.44077	1.00099e-13	1.67923e-12	ENSG00000180891.12	CUEDC1	chr17	protein_coding	CUE domain containing 1
ENSG00000180900.15	2892.94	1.25127	0.125277	9.98801	1.71999e-23	1.00658e-21	ENSG00000180900.16	SCRIB	chr8	protein_coding	scribbled planar cell polarity protein
ENSG00000180914.9	30.514	1.13942	0.254769	4.47238	7.73541e-06	3.53178e-05	ENSG00000180914.10	OXTR	chr3	protein_coding	oxytocin receptor
ENSG00000180921.6	2979.6	1.38839	0.143021	9.70759	2.79886e-22	1.40432e-20	ENSG00000180921.6	FAM83H	chr8	protein_coding	family with sequence similarity 83, member H
ENSG00000180938.5	59.6214	1.4274	0.18006	7.92736	2.2385e-15	4.64342e-14	ENSG00000180938.5	ZNF572	chr8	protein_coding	zinc finger protein 572
ENSG00000180999.9	17.5527	1.09996	0.236238	4.65613	3.22212e-06	1.58447e-05	ENSG00000180999.10	C1orf105	chr1	protein_coding	chromosome 1 open reading frame 105
ENSG00000181019.11	5744.93	5.2168	0.446684	11.679	1.63278e-31	2.15952e-29	ENSG00000181019.12	NQO1	chr16	protein_coding	NAD(P)H dehydrogenase, quinone 1
ENSG00000181092.8	0.9166	2.00216	0.747217	2.67949	0.00737336	0.0175484	ENSG00000181092.9	ADIPOQ	chr3	protein_coding	adiponectin, C1Q and collagen domain containing
ENSG00000181097.5	6.79982	1.05623	0.205534	5.13894	2.76286e-07	1.651e-06	ENSG00000181097.5	RP11-429J17.2	chr8	antisense	--
ENSG00000181218.5	83.078	3.19974	0.369847	8.65153	5.08143e-18	1.50284e-16	ENSG00000181218.5	HIST3H2A	chr1	protein_coding	histone cluster 3, H2a
ENSG00000181264.7	85.1338	1.25784	0.180069	6.98529	2.84273e-12	3.82559e-11	ENSG00000181264.8	TMEM136	chr11	protein_coding	transmembrane protein 136
ENSG00000181374.6	8.49675	1.09786	0.313225	3.50502	0.000456576	0.00144812	ENSG00000181374.7	CCL13	chr17	protein_coding	chemokine (C-C motif) ligand 13
ENSG00000181378.12	6.04883	1.1033	0.322022	3.42616	0.000612173	0.00188275	ENSG00000181378.13	CCDC108	chr2	protein_coding	coiled-coil domain containing 108
ENSG00000181408.3	1.64391	2.90868	0.694681	4.18707	2.82576e-05	0.000115379	ENSG00000181408.3	UTS2R	chr17	protein_coding	urotensin 2 receptor
ENSG00000181409.10	107.366	1.49272	0.272768	5.4725	4.43721e-08	3.06681e-07	ENSG00000181409.11	AATK	chr17	protein_coding	apoptosis-associated tyrosine kinase
ENSG00000181418.7	2.27829	1.1033	0.350226	3.15025	0.00163132	0.00455108	ENSG00000181418.7	DDN	chr12	protein_coding	dendrin
ENSG00000181444.11	418.362	1.44246	0.205739	7.01113	2.36402e-12	3.21672e-11	ENSG00000181444.12	ZNF467	chr7	protein_coding	zinc finger protein 467
ENSG00000181449.3	7.9517	3.32925	0.586038	5.68094	1.33954e-08	1.01077e-07	ENSG00000181449.3	SOX2	chr3	protein_coding	SRY (sex determining region Y)-box 2
ENSG00000181544.12	11.0482	2.1436	0.249369	8.5961	8.24735e-18	2.3468e-16	ENSG00000181544.13	FANCB	chrX	protein_coding	Fanconi anemia, complementation group B
ENSG00000181577.14	184.707	4.84276	0.508191	9.5294	1.58201e-21	7.23541e-20	ENSG00000181577.15	C6orf223	chr6	protein_coding	chromosome 6 open reading frame 223
ENSG00000181585.3	52.1458	1.51949	0.271621	5.59416	2.21696e-08	1.61747e-07	ENSG00000181585.3	TMIE	chr3	protein_coding	transmembrane inner ear
ENSG00000181617.5	13.1035	2.49414	0.754336	3.3064	0.000945037	0.00278947	ENSG00000181617.5	FDCSP	chr4	protein_coding	follicular dendritic cell secreted protein
ENSG00000181625.16	0.802706	1.62169	0.438171	3.70105	0.00021471	0.000730765	ENSG00000181625.17	SLX1B	chr16	protein_coding	SLX1 structure-specific endonuclease subunit homolog B (S. cerevisiae)
ENSG00000181634.7	59.7103	1.68732	0.273145	6.17736	6.51814e-10	6.15427e-09	ENSG00000181634.7	TNFSF15	chr9	protein_coding	tumor necrosis factor (ligand) superfamily, member 15
ENSG00000181638.16	287.504	1.91494	0.160775	11.9107	1.04053e-32	1.51564e-30	ENSG00000181638.17	ZFP41	chr8	protein_coding	ZFP41 zinc finger protein
[truncated: 3,235 more rows]

## Sheet: Down DEGs
Gene	baseMean	log2FoldChange	lfcSE	stat	pvalue	padj	Gene	Symbol	Chr	GeneType	Description
ENSG00000000938.11	276.468	-1.02714	0.17123	-5.9986	1.99023e-09	1.73085e-08	ENSG00000000938.12	FGR	chr1	protein_coding	FGR proto-oncogene, Src family tyrosine kinase
ENSG00000002726.18	290.93	-2.3526	0.451979	-5.20509	1.93899e-07	1.19302e-06	ENSG00000002726.19	AOC1	chr7	protein_coding	amine oxidase, copper containing 1
ENSG00000004468.11	198.461	-1.19248	0.234239	-5.09086	3.5645e-07	2.08787e-06	ENSG00000004468.12	CD38	chr4	protein_coding	CD38 molecule
ENSG00000004799.7	10988.2	-1.22696	0.243177	-5.04553	4.52272e-07	2.60257e-06	ENSG00000004799.7	PDK4	chr7	protein_coding	pyruvate dehydrogenase kinase, isozyme 4
ENSG00000004939.12	12.0246	-1.77055	0.420824	-4.20734	2.58389e-05	0.000106264	ENSG00000004939.13	SLC4A1	chr17	protein_coding	solute carrier family 4 (anion exchanger), member 1 (Diego blood group)
ENSG00000005001.8	38.6763	-1.34615	0.44623	-3.01672	0.0025553	0.00681323	ENSG00000005001.9	PRSS22	chr16	protein_coding	protease, serine, 22
ENSG00000005187.10	2730.27	-1.94694	0.22658	-8.59272	8.49369e-18	2.41275e-16	ENSG00000005187.11	ACSM3	chr16	protein_coding	acyl-CoA synthetase medium-chain family member 3
ENSG00000005249.11	133.048	-2.29772	0.210256	-10.9282	8.45022e-28	7.69715e-26	ENSG00000005249.12	PRKAR2B	chr7	protein_coding	protein kinase, cAMP-dependent, regulatory, type II, beta
ENSG00000005381.7	9.53829	-1.13284	0.309269	-3.66298	0.0002493	0.000836098	ENSG00000005381.7	MPO	chr17	protein_coding	myeloperoxidase
ENSG00000005421.7	23901.2	-1.11909	0.236339	-4.73509	2.18961e-06	1.10702e-05	ENSG00000005421.8	PON1	chr7	protein_coding	paraoxonase 1
ENSG00000006128.10	1.64536	-2.05867	0.620797	-3.31618	0.000912572	0.00270281	ENSG00000006128.11	TAC1	chr7	protein_coding	tachykinin, precursor 1
ENSG00000006638.10	296.422	-1.61753	0.175155	-9.23482	2.58716e-20	1.01597e-18	ENSG00000006638.11	TBXA2R	chr19	protein_coding	thromboxane A2 receptor
ENSG00000007038.9	3.70596	-1.16791	0.334615	-3.49032	0.000482437	0.00152038	ENSG00000007038.10	PRSS21	chr16	protein_coding	protease, serine, 21 (testisin)
ENSG00000007062.10	151.455	-1.73554	0.435903	-3.9815	6.8483e-05	0.000258788	ENSG00000007062.11	PROM1	chr4	protein_coding	prominin 1
ENSG00000007908.14	171.604	-1.36345	0.273622	-4.98298	6.26115e-07	3.50729e-06	ENSG00000007908.15	SELE	chr1	protein_coding	selectin E
ENSG00000007933.11	23842.4	-1.03575	0.23083	-4.48709	7.22014e-06	3.31299e-05	ENSG00000007933.12	FMO3	chr1	protein_coding	flavin containing monooxygenase 3
ENSG00000008438.4	4.49657	-2.18611	0.323371	-6.76036	1.37647e-11	1.66959e-10	ENSG00000008438.4	PGLYRP1	chr19	protein_coding	peptidoglycan recognition protein 1
ENSG00000009765.13	1758.97	-1.43077	0.251366	-5.69197	1.25578e-08	9.53663e-08	ENSG00000009765.14	IYD	chr6	protein_coding	iodotyrosine deiodinase
ENSG00000010327.9	3498.81	-1.16376	0.163162	-7.13258	9.85081e-13	1.42359e-11	ENSG00000010327.10	STAB1	chr3	protein_coding	stabilin 1
ENSG00000010610.8	4854.45	-1.6603	0.189266	-8.77231	1.75043e-18	5.4965e-17	ENSG00000010610.9	CD4	chr12	protein_coding	CD4 molecule
ENSG00000011465.15	8540.75	-2.41801	0.295249	-8.18973	2.61818e-16	6.12235e-15	ENSG00000011465.16	DCN	chr12	protein_coding	decorin
ENSG00000013016.13	629.613	-2.05237	0.193456	-10.609	2.70635e-26	2.09568e-24	ENSG00000013016.14	EHD3	chr2	protein_coding	EH-domain containing 3
ENSG00000013588.5	104.441	-1.0663	0.374494	-2.8473	0.00440917	0.011106	ENSG00000013588.5	GPRC5A	chr12	protein_coding	G protein-coupled receptor, class C, group 5, member A
ENSG00000016402.11	28.2539	-1.41178	0.449732	-3.13915	0.00169436	0.00471146	ENSG00000016402.12	IL20RA	chr6	protein_coding	interleukin 20 receptor, alpha
ENSG00000017427.14	616.551	-1.29693	0.27352	-4.74163	2.12008e-06	1.07499e-05	ENSG00000017427.15	IGF1	chr12	protein_coding	insulin-like growth factor 1 (somatomedin C)
ENSG00000019169.10	2438.99	-5.17011	0.396225	-13.0484	6.48994e-39	1.56635e-36	ENSG00000019169.10	MARCO	chr2	protein_coding	macrophage receptor with collagenous structure
ENSG00000019991.14	913.57	-2.57728	0.235508	-10.9435	7.13756e-28	6.57392e-26	ENSG00000019991.15	HGF	chr7	protein_coding	hepatocyte growth factor (hepapoietin A; scatter factor)
ENSG00000021461.15	287.643	-1.96038	0.302964	-6.47066	9.75731e-11	1.04864e-09	ENSG00000021461.16	CYP3A43	chr7	protein_coding	cytochrome P450, family 3, subfamily A, polypeptide 43
ENSG00000021852.11	26807.9	-1.42329	0.198511	-7.16987	7.50709e-13	1.10074e-11	ENSG00000021852.12	C8B	chr1	protein_coding	complement component 8, beta polypeptide
ENSG00000022267.15	1159.54	-1.18265	0.172686	-6.84852	7.46188e-12	9.40629e-11	ENSG00000022267.16	FHL1	chrX	protein_coding	four and a half LIM domains 1
ENSG00000023330.13	19409.2	-1.20971	0.186752	-6.47763	9.31732e-11	1.00679e-09	ENSG00000023330.14	ALAS1	chr3	protein_coding	5'-aminolevulinate synthase 1
ENSG00000025423.10	33159.5	-1.15495	0.227184	-5.08377	3.70008e-07	2.15963e-06	ENSG00000025423.11	HSD17B6	chr12	protein_coding	hydroxysteroid (17-beta) dehydrogenase 6
ENSG00000034152.17	4086.85	-1.13256	0.152395	-7.43171	1.07205e-13	1.79027e-12	ENSG00000034152.18	MAP2K3	chr17	protein_coding	mitogen-activated protein kinase kinase 3
ENSG00000036448.8	188.977	-1.62539	0.299403	-5.42876	5.67459e-08	3.84646e-07	ENSG00000036448.9	MYOM2	chr8	protein_coding	myomesin 2
ENSG00000036565.13	1.66304	-1.11757	0.43429	-2.57332	0.0100727	0.0230486	ENSG00000036565.14	SLC18A1	chr8	protein_coding	solute carrier family 18 (vesicular monoamine transporter), member 1
ENSG00000036828.12	23.8436	-2.25381	0.401518	-5.61323	1.98587e-08	1.4582e-07	ENSG00000036828.13	CASR	chr3	protein_coding	calcium-sensing receptor
ENSG00000039537.12	27241.2	-1.67696	0.219648	-7.63477	2.26218e-14	4.18807e-13	ENSG00000039537.13	C6	chr5	protein_coding	complement component 6
ENSG00000041515.14	165.015	-1.0465	0.199534	-5.24471	1.56529e-07	9.80607e-07	ENSG00000041515.15	MYO16	chr13	protein_coding	myosin XVI
ENSG00000042062.10	282.355	-2.52759	0.237653	-10.6356	2.03417e-26	1.60524e-24	ENSG00000042062.11	FAM65C	chr20	protein_coding	family with sequence similarity 65, member C
ENSG00000042813.6	0.817388	-2.50261	0.426095	-5.87337	4.27022e-09	3.51931e-08	ENSG00000042813.7	ZPBP	chr7	protein_coding	zona pellucida binding protein
ENSG00000047457.12	63659.3	-1.25006	0.208409	-5.99811	1.99627e-09	1.73565e-08	ENSG00000047457.13	CP	chr3	protein_coding	ceruloplasmin (ferroxidase)
ENSG00000048462.9	13.1083	-1.47892	0.398107	-3.71487	0.000203306	0.000695687	ENSG00000048462.10	TNFRSF17	chr16	protein_coding	tumor necrosis factor receptor superfamily, member 17
ENSG00000055957.9	104991	-1.13185	0.207527	-5.454	4.92494e-08	3.37569e-07	ENSG00000055957.10	ITIH1	chr3	protein_coding	inter-alpha-trypsin inhibitor heavy chain 1
ENSG00000058085.13	137.901	-1.00337	0.336327	-2.9833	0.00285154	0.00752964	ENSG00000058085.14	LAMC2	chr1	protein_coding	laminin, gamma 2
ENSG00000059769.18	1399.39	-1.15159	0.12982	-8.87063	7.27339e-19	2.35779e-17	ENSG00000059769.19	DNAJC25	chr9	protein_coding	DnaJ (Hsp40) homolog, subfamily C , member 25
ENSG00000060566.12	15178.1	-1.0839	0.223785	-4.8435	1.27575e-06	6.7352e-06	ENSG00000060566.13	CREB3L3	chr19	protein_coding	cAMP responsive element binding protein 3-like 3
ENSG00000060762.17	6100.21	-1.53865	0.144543	-10.6449	1.841e-26	1.45629e-24	ENSG00000060762.18	MPC1	chr6	protein_coding	mitochondrial pyruvate carrier 1
ENSG00000060971.16	16118	-1.41303	0.157907	-8.94846	3.60487e-19	1.22503e-17	ENSG00000060971.17	ACAA1	chr3	protein_coding	acetyl-CoA acyltransferase 1
ENSG00000062524.14	92.6255	-1.80204	0.265423	-6.78933	1.12657e-11	1.38889e-10	ENSG00000062524.15	LTK	chr15	protein_coding	leukocyte receptor tyrosine kinase
ENSG00000064225.11	1917.51	-1.26957	0.1768	-7.18081	6.93018e-13	1.02161e-11	ENSG00000064225.12	ST3GAL6	chr3	protein_coding	ST3 beta-galactoside alpha-2,3-sialyltransferase 6
ENSG00000064300.7	1084.24	-2.13361	0.2496	-8.54808	1.25149e-17	3.48615e-16	ENSG00000064300.8	NGFR	chr17	protein_coding	nerve growth factor receptor
ENSG00000064655.17	88.4252	-1.7241	0.333145	-5.17521	2.27652e-07	1.37964e-06	ENSG00000064655.18	EYA2	chr20	protein_coding	EYA transcriptional coactivator and phosphatase 2
ENSG00000065325.11	48.598	-1.76024	0.34272	-5.13608	2.80535e-07	1.67465e-06	ENSG00000065325.12	GLP2R	chr17	protein_coding	glucagon-like peptide 2 receptor
ENSG00000067082.13	9194.1	-1.26189	0.177367	-7.11458	1.12255e-12	1.6075e-11	ENSG00000067082.14	KLF6	chr10	protein_coding	Kruppel-like factor 6
ENSG00000069431.9	2126.74	-1.26451	0.228327	-5.53817	3.05656e-08	2.17954e-07	ENSG00000069431.10	ABCC9	chr12	protein_coding	ATP-binding cassette, sub-family C (CFTR/MRP), member 9
ENSG00000070193.4	2.0969	-1.89751	0.402053	-4.71956	2.36359e-06	1.18881e-05	ENSG00000070193.4	FGF10	chr5	protein_coding	fibroblast growth factor 10
ENSG00000070526.13	17.8758	-1.16141	0.317635	-3.65642	0.000255758	0.000855328	ENSG00000070526.14	ST6GALNAC1	chr17	protein_coding	ST6 (alpha-N-acetyl-neuraminyl-2,3-beta-galactosyl-1,3)-N-acetylgalactosaminide alpha-2,6-sialyltransferase 1
ENSG00000071205.10	436.364	-1.74018	0.202119	-8.60968	7.32662e-18	2.10552e-16	ENSG00000071205.11	ARHGAP10	chr4	protein_coding	Rho GTPase activating protein 10
ENSG00000071991.7	151.051	-2.06259	0.356377	-5.78766	7.13727e-09	5.65526e-08	ENSG00000071991.8	CDH19	chr18	protein_coding	cadherin 19, type 2
ENSG00000072080.9	7474.6	-1.77632	0.330318	-5.3776	7.54861e-08	5.0019e-07	ENSG00000072080.10	SPP2	chr2	protein_coding	secreted phosphoprotein 2, 24kDa
ENSG00000072133.9	36.1576	-1.67677	0.451974	-3.70989	0.00020735	0.0007079	ENSG00000072133.10	RPS6KA6	chrX	protein_coding	ribosomal protein S6 kinase, 90kDa, polypeptide 6
ENSG00000072694.17	468.011	-2.22886	0.295125	-7.55225	4.27788e-14	7.57623e-13	ENSG00000072694.18	FCGR2B	chr1	protein_coding	Fc fragment of IgG, low affinity IIb, receptor (CD32)
ENSG00000073712.12	3374.51	-1.05614	0.117557	-8.98409	2.60896e-19	9.06147e-18	ENSG00000073712.13	FERMT2	chr14	protein_coding	fermitin family member 2
ENSG00000073754.5	2432.18	-2.62833	0.406553	-6.46492	1.01352e-10	1.08664e-09	ENSG00000073754.5	CD5L	chr1	protein_coding	CD5 molecule-like
ENSG00000073756.10	130.507	-2.67133	0.291875	-9.1523	5.57353e-20	2.09657e-18	ENSG00000073756.11	PTGS2	chr1	protein_coding	prostaglandin-endoperoxide synthase 2 (prostaglandin G/H synthase and cyclooxygenase)
ENSG00000074276.9	3282.86	-1.70539	0.394251	-4.32564	1.5209e-05	6.54374e-05	ENSG00000074276.10	CDHR2	chr5	protein_coding	cadherin-related family member 2
ENSG00000074706.12	65.1179	-1.12914	0.203932	-5.53683	3.07995e-08	2.19311e-07	ENSG00000074706.13	IPCEF1	chr6	protein_coding	interaction protein for cytohesin exchange factors 1
ENSG00000074935.12	918.125	-1.70663	0.168121	-10.1512	3.27179e-24	2.09654e-22	ENSG00000074935.13	TUBE1	chr6	protein_coding	tubulin, epsilon 1
ENSG00000075239.12	22456.8	-1.18919	0.135721	-8.76203	1.91771e-18	5.99896e-17	ENSG00000075239.13	ACAT1	chr11	protein_coding	acetyl-CoA acetyltransferase 1
ENSG00000076555.14	6084.23	-1.07367	0.162043	-6.62586	3.45241e-11	3.96375e-10	ENSG00000076555.15	ACACB	chr12	protein_coding	acetyl-CoA carboxylase beta
ENSG00000078053.15	18.6291	-1.07395	0.241531	-4.44642	8.73131e-06	3.94454e-05	ENSG00000078053.16	AMPH	chr7	protein_coding	amphiphysin
ENSG00000079557.4	14957.8	-2.00232	0.276195	-7.24968	4.17758e-13	6.38907e-12	ENSG00000079557.4	AFM	chr4	protein_coding	afamin
ENSG00000079739.14	12073.3	-1.06499	0.119599	-8.90467	5.35473e-19	1.77409e-17	ENSG00000079739.15	PGM1	chr1	protein_coding	phosphoglucomutase 1
ENSG00000080709.13	482.374	-3.21824	0.343669	-9.36436	7.6516e-21	3.21066e-19	ENSG00000080709.14	KCNN2	chr5	protein_coding	potassium channel, calcium activated intermediate/small conductance subfamily N alpha, member 2
ENSG00000081041.8	2743.51	-2.13764	0.251923	-8.48531	2.15148e-17	5.79304e-16	ENSG00000081041.8	CXCL2	chr4	protein_coding	chemokine (C-X-C motif) ligand 2
ENSG00000082293.11	4.19723	-1.20653	0.433691	-2.782	0.00540249	0.0132744	ENSG00000082293.12	COL19A1	chr6	protein_coding	collagen, type XIX, alpha 1
ENSG00000083123.13	2444.7	-1.16952	0.162536	-7.19547	6.22438e-13	9.25817e-12	ENSG00000083123.14	BCKDHB	chr6	protein_coding	branched chain keto acid dehydrogenase E1, beta polypeptide
ENSG00000083307.9	48.6967	-2.0279	0.397986	-5.09542	3.47967e-07	2.0418e-06	ENSG00000083307.10	GRHL2	chr8	protein_coding	grainyhead-like 2 (Drosophila)
ENSG00000083807.8	37714.4	-1.37293	0.25633	-5.35609	8.50414e-08	5.58846e-07	ENSG00000083807.9	SLC27A5	chr19	protein_coding	solute carrier family 27 (fatty acid transporter), member 5
ENSG00000084734.7	3138.5	-1.29413	0.222304	-5.82144	5.8344e-09	4.69123e-08	ENSG00000084734.8	GCKR	chr2	protein_coding	glucokinase (hexokinase 4) regulator
ENSG00000085265.9	231.94	-1.42064	0.240846	-5.89855	3.66704e-09	3.04956e-08	ENSG00000085265.10	FCN1	chr9	protein_coding	ficolin (collagen/fibrinogen domain containing) 1
ENSG00000085741.11	338.702	-1.44471	0.337434	-4.28147	1.85666e-05	7.85446e-05	ENSG00000085741.12	WNT11	chr11	protein_coding	wingless-type MMTV integration site family, member 11
ENSG00000086205.15	887.029	-1.13394	0.211414	-5.36361	8.15751e-08	5.37093e-07	ENSG00000086205.16	FOLH1	chr11	protein_coding	folate hydrolase (prostate-specific membrane antigen) 1
ENSG00000086548.8	61.905	-2.28608	0.649973	-3.51719	0.000436149	0.00138893	ENSG00000086548.8	CEACAM6	chr19	protein_coding	carcinoembryonic antigen-related cell adhesion molecule 6 (non-specific cross reacting antigen)
ENSG00000086696.9	6762.28	-1.02205	0.223558	-4.57173	4.83708e-06	2.29532e-05	ENSG00000086696.10	HSD17B2	chr16	protein_coding	hydroxysteroid (17-beta) dehydrogenase 2
ENSG00000087237.9	1029.49	-2.34977	0.274866	-8.54879	1.24391e-17	3.47087e-16	ENSG00000087237.10	CETP	chr16	protein_coding	cholesteryl ester transfer protein, plasma
ENSG00000087258.12	1021.86	-2.44416	0.282024	-8.66649	4.45661e-18	1.32755e-16	ENSG00000087258.13	GNAO1	chr16	protein_coding	guanine nucleotide binding protein (G protein), alpha activating activity polypeptide O
ENSG00000087495.15	16.4765	-3.26708	0.257382	-12.6935	6.42577e-37	1.24981e-34	ENSG00000087495.16	PHACTR3	chr20	protein_coding	phosphatase and actin regulator 3
ENSG00000088053.10	6.59298	-1.27319	0.274597	-4.63657	3.54244e-06	1.72651e-05	ENSG00000088053.11	GP6	chr19	protein_coding	glycoprotein VI (platelet)
ENSG00000088827.11	748.093	-1.6277	0.194635	-8.36285	6.12195e-17	1.55768e-15	ENSG00000088827.12	SIGLEC1	chr20	protein_coding	sialic acid binding Ig-like lectin 1, sialoadhesin
ENSG00000090512.10	6753.82	-1.15423	0.305569	-3.77731	0.00015853	0.00055422	ENSG00000090512.11	FETUB	chr3	protein_coding	fetuin B
ENSG00000090530.8	279.457	-1.55408	0.194159	-8.00414	1.20308e-15	2.57642e-14	ENSG00000090530.9	P3H2	chr3	protein_coding	prolyl 3-hydroxylase 2
ENSG00000091181.18	4.73685	-1.42974	0.307395	-4.65115	3.30088e-06	1.61814e-05	ENSG00000091181.19	IL5RA	chr3	protein_coding	interleukin 5 receptor, alpha
ENSG00000091317.7	4917.8	-1.11034	0.0957753	-11.5931	4.46456e-31	5.59169e-29	ENSG00000091317.7	CMTM6	chr3	protein_coding	CKLF-like MARVEL transmembrane domain containing 6
ENSG00000091583.9	263534	-1.04762	0.226584	-4.62353	3.77259e-06	1.82851e-05	ENSG00000091583.10	APOH	chr17	protein_coding	apolipoprotein H (beta-2-glycoprotein I)
ENSG00000091622.14	158.864	-2.59035	0.320286	-8.08763	6.08386e-16	1.35099e-14	ENSG00000091622.15	PITPNM3	chr17	protein_coding	PITPNM family member 3
ENSG00000091831.20	1204.15	-2.12486	0.292116	-7.27405	3.48868e-13	5.40295e-12	ENSG00000091831.21	ESR1	chr6	protein_coding	estrogen receptor 1
ENSG00000092068.17	520.762	-1.34142	0.238219	-5.63104	1.79122e-08	1.32528e-07	ENSG00000092068.18	SLC7A8	chr14	protein_coding	solute carrier family 7 (amino acid transporter light chain, L system), member 8
ENSG00000092607.12	1624.06	-1.24778	0.320626	-3.8917	9.95462e-05	0.000363942	ENSG00000092607.13	TBX15	chr1	protein_coding	T-box 15
ENSG00000092621.10	6168.88	-1.37725	0.273509	-5.03548	4.76641e-07	2.7295e-06	ENSG00000092621.11	PHGDH	chr1	protein_coding	phosphoglycerate dehydrogenase
ENSG00000092850.10	5.69858	-1.73756	0.286345	-6.06805	1.29475e-09	1.16081e-08	ENSG00000092850.11	TEKT2	chr1	protein_coding	tektin 2 (testicular)
ENSG00000093010.10	7995.87	-1.05516	0.160383	-6.57899	4.73649e-11	5.33784e-10	ENSG00000093010.11	COMT	chr22	protein_coding	catechol-O-methyltransferase
ENSG00000093134.12	935.215	-1.41459	0.274913	-5.14558	2.66702e-07	1.59871e-06	ENSG00000093134.13	VNN3	chr6	protein_coding	vanin 3
ENSG00000094755.15	101.292	-3.20043	0.382698	-8.36281	6.12424e-17	1.55768e-15	ENSG00000094755.16	GABRP	chr5	protein_coding	gamma-aminobutyric acid (GABA) A receptor, pi
ENSG00000094963.12	146.133	-1.18873	0.239827	-4.95663	7.17262e-07	3.97657e-06	ENSG00000094963.13	FMO2	chr1	protein_coding	flavin containing monooxygenase 2 (non-functional)
ENSG00000095203.13	4080.97	-1.55886	0.187417	-8.31761	8.97533e-17	2.22947e-15	ENSG00000095203.14	EPB41L4B	chr9	protein_coding	erythrocyte membrane protein band 4.1 like 4B
ENSG00000095585.15	1330.9	-1.04303	0.165023	-6.3205	2.6072e-10	2.65416e-09	ENSG00000095585.16	BLNK	chr10	protein_coding	B-cell linker
ENSG00000095596.10	668.298	-5.01044	0.35695	-14.0368	9.27935e-45	3.60967e-42	ENSG00000095596.11	CYP26A1	chr10	protein_coding	cytochrome P450, family 26, subfamily A, polypeptide 1
ENSG00000095627.8	10.988	-2.13427	0.449461	-4.7485	2.04933e-06	1.04264e-05	ENSG00000095627.9	TDRD1	chr10	protein_coding	tudor domain containing 1
ENSG00000095713.12	17.0046	-1.20611	0.317215	-3.80219	0.000143421	0.000505838	ENSG00000095713.13	CRTAC1	chr10	protein_coding	cartilage acidic protein 1
ENSG00000095777.13	5.54384	-2.55908	0.378003	-6.77001	1.28775e-11	1.56888e-10	ENSG00000095777.14	MYO3A	chr10	protein_coding	myosin IIIA
ENSG00000097096.8	142.149	-1.10159	0.20784	-5.3002	1.15678e-07	7.41403e-07	ENSG00000097096.8	SYDE2	chr1	protein_coding	synapse defective 1, Rho GTPase, homolog 2 (C. elegans)
ENSG00000099769.5	5879.81	-2.66249	0.379516	-7.01549	2.29148e-12	3.12703e-11	ENSG00000099769.5	IGFALS	chr16	protein_coding	insulin-like growth factor binding protein, acid labile subunit
ENSG00000099860.7	12740.5	-1.81694	0.224803	-8.08238	6.35126e-16	1.40659e-14	ENSG00000099860.8	GADD45B	chr19	protein_coding	growth arrest and DNA-damage-inducible, beta
ENSG00000099960.11	15.4011	-2.07986	0.329755	-6.30727	2.84005e-10	2.87439e-09	ENSG00000099960.12	SLC7A4	chr22	protein_coding	solute carrier family 7, member 4
ENSG00000099985.3	41.6509	-1.17095	0.28223	-4.14893	3.34029e-05	0.000134445	ENSG00000099985.3	OSM	chr22	protein_coding	oncostatin M
ENSG00000099998.16	1968.34	-1.399	0.222701	-6.28198	3.34287e-10	3.32827e-09	ENSG00000099998.17	GGT5	chr22	protein_coding	gamma-glutamyltransferase 5
ENSG00000100095.17	6.66809	-1.69893	0.316411	-5.36937	7.90118e-08	5.21671e-07	ENSG00000100095.18	SEZ6L	chr22	protein_coding	seizure related 6 homolog (mouse)-like
ENSG00000100170.8	177.796	-3.32846	0.398441	-8.35371	6.61497e-17	1.67348e-15	ENSG00000100170.9	SLC5A1	chr22	protein_coding	solute carrier family 5 (sodium/glucose cotransporter), member 1
ENSG00000100181.20	19.0176	-2.11937	0.213866	-9.90976	3.77533e-23	2.09449e-21	ENSG00000100181.21	TPTEP1	chr22	lincRNA	transmembrane phosphatase with tensin homology pseudogene 1
ENSG00000100292.15	4676.04	-1.79348	0.218973	-8.19042	2.60327e-16	6.0961e-15	ENSG00000100292.16	HMOX1	chr22	protein_coding	heme oxygenase 1
ENSG00000100362.11	40.5654	-3.12854	0.368721	-8.48483	2.1603e-17	5.81208e-16	ENSG00000100362.12	PVALB	chr22	protein_coding	parvalbumin
ENSG00000100385.12	474.586	-1.23791	0.201564	-6.14155	8.17203e-10	7.59225e-09	ENSG00000100385.13	IL2RB	chr22	protein_coding	interleukin 2 receptor, beta
ENSG00000100522.7	2594.67	-1.02091	0.122437	-8.33825	7.53999e-17	1.89734e-15	ENSG00000100522.8	GNPNAT1	chr14	protein_coding	glucosamine-phosphate N-acetyltransferase 1
ENSG00000100558.7	685.934	-1.18368	0.33895	-3.49219	0.00047908	0.00151138	ENSG00000100558.8	PLEK2	chr14	protein_coding	pleckstrin 2
ENSG00000100577.17	4327.24	-1.95092	0.194735	-10.0183	1.26615e-23	7.55689e-22	ENSG00000100577.18	GSTZ1	chr14	protein_coding	glutathione S-transferase zeta 1
ENSG00000100652.4	12401.2	-1.29593	0.329065	-3.93821	8.20915e-05	0.000305568	ENSG00000100652.4	SLC10A1	chr14	protein_coding	solute carrier family 10 (sodium/bile acid cotransporter), member 1
ENSG00000100665.10	15875.8	-1.3139	0.252767	-5.19808	2.01357e-07	1.23477e-06	ENSG00000100665.11	SERPINA4	chr14	protein_coding	serpin peptidase inhibitor, clade A (alpha-1 antiproteinase, antitrypsin), member 4
ENSG00000100714.14	17143.7	-1.06974	0.171597	-6.23399	4.547e-10	4.41676e-09	ENSG00000100714.15	MTHFD1	chr14	protein_coding	methylenetetrahydrofolate dehydrogenase (NADP+ dependent) 1, methenyltetrahydrofolate cyclohydrolase, formyltetrahydrofolate synthetase
ENSG00000100884.8	11.8021	-1.34317	0.294179	-4.56583	4.9753e-06	2.35146e-05	ENSG00000100884.9	CPNE6	chr14	protein_coding	copine VI (neuronal)
ENSG00000100889.10	30638.1	-1.04817	0.199582	-5.25185	1.50579e-07	9.46017e-07	ENSG00000100889.11	PCK2	chr14	protein_coding	phosphoenolpyruvate carboxykinase 2 (mitochondrial)
ENSG00000101162.3	10.9272	-1.03318	0.23774	-4.34585	1.3874e-05	6.00921e-05	ENSG00000101162.3	TUBB1	chr20	protein_coding	tubulin, beta 1 class VI
ENSG00000101203.15	1.90945	-1.7246	0.344323	-5.00866	5.48102e-07	3.10379e-06	ENSG00000101203.16	COL20A1	chr20	protein_coding	collagen, type XX, alpha 1
ENSG00000101307.14	50.6303	-1.35735	0.257016	-5.28117	1.28359e-07	8.15403e-07	ENSG00000101307.15	SIRPB1	chr20	protein_coding	signal-regulatory protein beta 1
ENSG00000101323.4	14407.3	-1.32504	0.201797	-6.56618	5.16227e-11	5.76462e-10	ENSG00000101323.4	HAO1	chr20	protein_coding	hydroxyacid oxidase (glycolate oxidase) 1
ENSG00000101349.15	7.62723	-2.09336	0.420258	-4.98114	6.32123e-07	3.53836e-06	ENSG00000101349.16	PAK7	chr20	protein_coding	p21 protein (Cdc42/Rac)-activated kinase 7
ENSG00000101405.3	98.9294	-1.95189	0.482308	-4.04698	5.18831e-05	0.000201135	ENSG00000101405.3	OXT	chr20	protein_coding	oxytocin/neurophysin I prepropeptide
ENSG00000101425.11	24.2789	-1.13858	0.279222	-4.07769	4.54848e-05	0.000178447	ENSG00000101425.12	BPI	chr20	protein_coding	bactericidal/permeability-increasing protein
ENSG00000101670.10	2631.57	-1.08583	0.2183	-4.97402	6.55791e-07	3.66341e-06	ENSG00000101670.11	LIPG	chr18	protein_coding	lipase, endothelial
ENSG00000101695.7	1013.62	-1.67394	0.202856	-8.25187	1.55938e-16	3.75808e-15	ENSG00000101695.8	RNF125	chr18	protein_coding	ring finger protein 125, E3 ubiquitin protein ligase
ENSG00000101746.14	42.4306	-1.41228	0.452241	-3.12283	0.00179119	0.0049528	ENSG00000101746.15	NOL4	chr18	protein_coding	nucleolar protein 4
ENSG00000101825.7	494.409	-1.39881	0.236786	-5.9075	3.47329e-09	2.90157e-08	ENSG00000101825.7	MXRA5	chrX	protein_coding	matrix-remodelling associated 5
ENSG00000101955.13	361.037	-2.40716	0.264758	-9.09191	9.73124e-20	3.55147e-18	ENSG00000101955.14	SRPX	chrX	protein_coding	sushi-repeat containing protein, X-linked
ENSG00000101974.13	1909.66	-1.06907	0.178296	-5.99607	2.02151e-09	1.75483e-08	ENSG00000101974.14	ATP11C	chrX	protein_coding	ATPase, class VI, type 11C
ENSG00000101981.9	20720.2	-1.77192	0.290833	-6.09257	1.11109e-09	1.00708e-08	ENSG00000101981.10	F9	chrX	protein_coding	coagulation factor IX
ENSG00000102243.11	2.97472	-2.21659	0.430897	-5.14414	2.68755e-07	1.60927e-06	ENSG00000102243.12	VGLL1	chrX	protein_coding	vestigial-like family member 1
ENSG00000102967.10	4841.49	-1.71548	0.205154	-8.36189	6.17223e-17	1.56828e-15	ENSG00000102967.11	DHODH	chr16	protein_coding	dihydroorotate dehydrogenase (quinone)
ENSG00000103056.10	205.023	-2.19122	0.270448	-8.10217	5.39853e-16	1.20773e-14	ENSG00000103056.11	SMPD3	chr16	protein_coding	sphingomyelin phosphodiesterase 3, neutral membrane (neutral sphingomyelinase II)
ENSG00000103150.5	1991.68	-1.04378	0.129102	-8.08492	6.22026e-16	1.37943e-14	ENSG00000103150.5	MLYCD	chr16	protein_coding	malonyl-CoA decarboxylase
ENSG00000103175.9	116.531	-1.04138	0.230713	-4.51376	6.36896e-06	2.95569e-05	ENSG00000103175.10	WFDC1	chr16	protein_coding	WAP four-disulfide core domain 1
ENSG00000103241.6	148.839	-1.02109	0.221857	-4.60246	4.17521e-06	2.00513e-05	ENSG00000103241.6	FOXF1	chr16	protein_coding	forkhead box F1
ENSG00000103313.10	24.3237	-1.34618	0.1939	-6.94266	3.84797e-12	5.063e-11	ENSG00000103313.11	MEFV	chr16	protein_coding	Mediterranean fever
ENSG00000104267.8	4609.64	-1.05032	0.211933	-4.95593	7.19869e-07	3.99035e-06	ENSG00000104267.9	CA2	chr8	protein_coding	carbonic anhydrase II
ENSG00000104332.10	188.196	-2.43766	0.317954	-7.66671	1.76461e-14	3.31893e-13	ENSG00000104332.11	SFRP1	chr8	protein_coding	secreted frizzled-related protein 1
ENSG00000104635.12	26999.6	-1.56166	0.15488	-10.0831	6.56424e-24	4.05694e-22	ENSG00000104635.13	SLC39A14	chr8	protein_coding	solute carrier family 39 (zinc transporter), member 14
ENSG00000104760.15	106213	-1.23505	0.275004	-4.49103	7.088e-06	3.25733e-05	ENSG00000104760.16	FGL1	chr8	protein_coding	fibrinogen-like 1
ENSG00000104883.6	539.765	-1.15322	0.155696	-7.40684	1.2934e-13	2.1325e-12	ENSG00000104883.7	PEX11G	chr19	protein_coding	peroxisomal biogenesis factor 11 gamma
ENSG00000104918.6	3.54285	-1.24431	0.419145	-2.96867	0.00299089	0.00785806	ENSG00000104918.7	RETN	chr19	protein_coding	resistin
ENSG00000104938.15	747.626	-4.5026	0.54355	-8.28369	1.1942e-16	2.91195e-15	ENSG00000104938.16	CLEC4M	chr19	protein_coding	C-type lectin domain family 4, member M
ENSG00000104972.13	230.887	-1.10775	0.209211	-5.29491	1.19072e-07	7.61236e-07	ENSG00000104972.14	LILRB1	chr19	protein_coding	leukocyte immunoglobulin-like receptor, subfamily B (with TM and ITIM domains), member 1
ENSG00000104974.9	52.4328	-1.69778	0.177095	-9.58684	9.08253e-22	4.32729e-20	ENSG00000104974.10	LILRA1	chr19	protein_coding	leukocyte immunoglobulin-like receptor, subfamily A (with TM domain), member 1
ENSG00000105205.6	1.34116	-2.93473	0.427511	-6.86469	6.66358e-12	8.44828e-11	ENSG00000105205.6	CLC	chr19	protein_coding	Charcot-Leyden crystal galectin
ENSG00000105352.9	14.1043	-1.38919	0.232693	-5.97004	2.3719e-09	2.03759e-08	ENSG00000105352.10	CEACAM4	chr19	protein_coding	carcinoembryonic antigen-related cell adhesion molecule 4
ENSG00000105366.14	44.3725	-1.61511	0.291044	-5.54936	2.86713e-08	2.05376e-07	ENSG00000105366.15	SIGLEC8	chr19	protein_coding	sialic acid binding Ig-like lectin 8
ENSG00000105369.8	90.96	-1.15192	0.350453	-3.28696	0.00101275	0.00297077	ENSG00000105369.9	CD79A	chr19	protein_coding	CD79a molecule, immunoglobulin-associated alpha
ENSG00000105398.3	34277.1	-1.19111	0.259152	-4.5962	4.30276e-06	2.05712e-05	ENSG00000105398.3	SULT2A1	chr19	protein_coding	sulfotransferase family, cytosolic, 2A, dehydroepiandrosterone (DHEA)-preferring, member 1
ENSG00000105501.10	11.6468	-1.4492	0.244031	-5.9386	2.87462e-09	2.43779e-08	ENSG00000105501.11	SIGLEC5	chr19	protein_coding	sialic acid binding Ig-like lectin 5
ENSG00000105523.3	9.5538	-2.4252	0.332929	-7.28443	3.23039e-13	5.02176e-12	ENSG00000105523.3	FAM83E	chr19	protein_coding	family with sequence similarity 83, member E
ENSG00000105605.6	0.590221	-1.82765	0.510963	-3.57687	0.000347739	0.00112958	ENSG00000105605.7	CACNG7	chr19	protein_coding	calcium channel, voltage-dependent, gamma subunit 7
ENSG00000105609.15	582.058	-1.96208	0.214067	-9.1657	4.92272e-20	1.86235e-18	ENSG00000105609.16	LILRB5	chr19	protein_coding	leukocyte immunoglobulin-like receptor, subfamily B (with TM and ITIM domains), member 5
ENSG00000105695.13	15.5833	-2.57988	0.505731	-5.10128	3.37361e-07	1.9845e-06	ENSG00000105695.14	MAG	chr19	protein_coding	myelin associated glycoprotein
ENSG00000105697.6	17812.5	-2.54202	0.518946	-4.89844	9.66021e-07	5.23545e-06	ENSG00000105697.7	HAMP	chr19	protein_coding	hepcidin antimicrobial peptide
ENSG00000105825.10	225.381	-2.40274	0.280603	-8.56276	1.10195e-17	3.09568e-16	ENSG00000105825.11	TFPI2	chr7	protein_coding	tissue factor pathway inhibitor 2
ENSG00000105835.10	12974.2	-1.30679	0.209583	-6.23517	4.51294e-10	4.38754e-09	ENSG00000105835.11	NAMPT	chr7	protein_coding	nicotinamide phosphoribosyltransferase
ENSG00000105852.9	11773	-1.18361	0.215973	-5.48035	4.24492e-08	2.94437e-07	ENSG00000105852.10	PON3	chr7	protein_coding	paraoxonase 3
ENSG00000105894.10	118.965	-1.22733	0.220863	-5.55699	2.74467e-08	1.97288e-07	ENSG00000105894.11	PTN	chr7	protein_coding	pleiotrophin
ENSG00000105989.7	40.5669	-2.29285	0.409211	-5.60309	2.10558e-08	1.54131e-07	ENSG00000105989.8	WNT2	chr7	protein_coding	wingless-type MMTV integration site family member 2
ENSG00000106018.12	6.87628	-1.45317	0.268494	-5.41229	6.22222e-08	4.19189e-07	ENSG00000106018.13	VIPR2	chr7	protein_coding	vasoactive intestinal peptide receptor 2
ENSG00000106034.16	1380.43	-1.68198	0.220099	-7.64192	2.14e-14	3.97523e-13	ENSG00000106034.17	CPED1	chr7	protein_coding	cadherin-like and PC-esterase domain containing 1
ENSG00000106366.8	17405.2	-1.80583	0.334451	-5.39939	6.68694e-08	4.47397e-07	ENSG00000106366.8	SERPINE1	chr7	protein_coding	serpin peptidase inhibitor, clade E (nexin, plasminogen activator inhibitor type 1), member 1
ENSG00000106536.18	35.5583	-1.78825	0.443306	-4.0339	5.48584e-05	0.000211508	ENSG00000106536.19	POU6F2	chr7	protein_coding	POU class 6 homeobox 2
ENSG00000106686.15	160.942	-1.10861	0.179716	-6.1687	6.88542e-10	6.47515e-09	ENSG00000106686.16	SPATA6L	chr9	protein_coding	spermatogenesis associated 6-like
ENSG00000106688.10	2969.02	-1.27299	0.23467	-5.42458	5.80902e-08	3.93194e-07	ENSG00000106688.11	SLC1A1	chr9	protein_coding	solute carrier family 1 (neuronal/epithelial high affinity glutamate transporter, system Xag), member 1
ENSG00000106689.9	100.275	-1.75981	0.256253	-6.86746	6.53536e-12	8.30163e-11	ENSG00000106689.10	LHX2	chr9	protein_coding	LIM homeobox 2
ENSG00000106772.16	101.656	-1.17743	0.236654	-4.97533	6.51358e-07	3.64049e-06	ENSG00000106772.17	PRUNE2	chr9	protein_coding	prune homolog 2 (Drosophila)
ENSG00000106927.10	377198	-1.04175	0.202485	-5.1448	2.67805e-07	1.60445e-06	ENSG00000106927.11	AMBP	chr9	protein_coding	alpha-1-microglobulin/bikunin precursor
ENSG00000106993.10	2258.1	-1.45311	0.140169	-10.3668	3.50911e-25	2.47924e-23	ENSG00000106993.11	CDC37L1	chr9	protein_coding	cell division cycle 37-like 1
ENSG00000107014.8	1.03952	-1.19239	0.41347	-2.88387	0.00392827	0.0100261	ENSG00000107014.8	RLN2	chr9	protein_coding	relaxin 2
ENSG00000107295.9	4.25869	-1.31183	0.351628	-3.73074	0.000190915	0.000656947	ENSG00000107295.9	SH3GL2	chr9	protein_coding	SH3-domain GRB2-like 2
ENSG00000107372.11	10870.1	-1.01243	0.162036	-6.24815	4.15347e-10	4.06315e-09	ENSG00000107372.12	ZFAND5	chr9	protein_coding	zinc finger, AN1-type domain 5
ENSG00000107485.14	105.246	-1.08618	0.273458	-3.97204	7.12603e-05	0.000268515	ENSG00000107485.15	GATA3	chr10	protein_coding	GATA binding protein 3
ENSG00000107562.15	6753.88	-2.70399	0.23929	-11.3	1.31157e-29	1.48518e-27	ENSG00000107562.16	CXCL12	chr10	protein_coding	chemokine (C-X-C motif) ligand 12
ENSG00000107566.12	4684.47	-1.28996	0.137221	-9.40066	5.42205e-21	2.33437e-19	ENSG00000107566.13	ERLIN1	chr10	protein_coding	ER lipid raft associated 1
ENSG00000107864.13	1386.7	-1.90156	0.182192	-10.4371	1.67824e-25	1.21425e-23	ENSG00000107864.14	CPEB3	chr10	protein_coding	cytoplasmic polyadenylation element binding protein 3
ENSG00000108176.13	1148.4	-1.53031	0.261829	-5.8447	5.07473e-09	4.12681e-08	ENSG00000108176.14	DNAJC12	chr10	protein_coding	DnaJ (Hsp40) homolog, subfamily C, member 12
ENSG00000108187.14	8187.18	-1.85308	0.202601	-9.14644	5.88423e-20	2.20842e-18	ENSG00000108187.15	PBLD	chr10	protein_coding	phenazine biosynthesis-like protein domain containing
ENSG00000108231.10	24.1654	-1.36526	0.456668	-2.98961	0.00279334	0.00738657	ENSG00000108231.11	LGI1	chr10	protein_coding	leucine-rich, glioma inactivated 1
ENSG00000108342.11	5.46927	-2.52487	0.496958	-5.08066	3.76126e-07	2.19186e-06	ENSG00000108342.12	CSF3	chr17	protein_coding	colony stimulating factor 3 (granulocyte)
ENSG00000108381.9	329.101	-1.4475	0.265191	-5.45833	4.80642e-08	3.3013e-07	ENSG00000108381.10	ASPA	chr17	protein_coding	aspartoacylase
ENSG00000108515.16	2853.61	-1.84349	0.28705	-6.4222	1.34319e-10	1.41396e-09	ENSG00000108515.17	ENO3	chr17	protein_coding	enolase 3 (beta, muscle)
ENSG00000108691.8	1040.99	-1.55774	0.267696	-5.81906	5.91798e-09	4.75408e-08	ENSG00000108691.9	CCL2	chr17	protein_coding	chemokine (C-C motif) ligand 2
ENSG00000108823.14	99.3519	-1.2356	0.297719	-4.15024	3.32125e-05	0.00013376	ENSG00000108823.15	SGCA	chr17	protein_coding	sarcoglycan, alpha (50kDa dystrophin-associated glycoprotein)
ENSG00000108947.4	68.4767	-2.28848	0.22385	-10.2233	1.55973e-24	1.03767e-22	ENSG00000108947.4	EFNB3	chr17	protein_coding	ephrin-B3
ENSG00000109047.7	2.41883	-1.70729	0.297617	-5.73653	9.66362e-09	7.49186e-08	ENSG00000109047.7	RCVRN	chr17	protein_coding	recoverin
ENSG00000109158.9	0.749729	-1.76178	0.522628	-3.371	0.000748962	0.00226221	ENSG00000109158.10	GABRA4	chr4	protein_coding	gamma-aminobutyric acid (GABA) A receptor, alpha 4
ENSG00000109181.10	17291.3	-1.53246	0.251932	-6.08285	1.18064e-09	1.06428e-08	ENSG00000109181.11	UGT2B10	chr4	protein_coding	UDP glucuronosyltransferase 2 family, polypeptide B10
ENSG00000109182.10	32.5017	-1.27895	0.492194	-2.59847	0.00936409	0.0216436	ENSG00000109182.11	CWH43	chr4	protein_coding	cell wall biogenesis 43 C-terminal homolog (S. cerevisiae)
ENSG00000109193.9	515.247	-1.35811	0.343029	-3.95917	7.5211e-05	0.00028202	ENSG00000109193.10	SULT1E1	chr4	protein_coding	sulfotransferase family 1E, estrogen-preferring, member 1
ENSG00000109321.9	67.4044	-1.16739	0.325019	-3.59176	0.000328451	0.00107272	ENSG00000109321.10	AREG	chr4	protein_coding	amphiregulin
ENSG00000109511.9	1659.54	-1.4162	0.282011	-5.02179	5.1191e-07	2.91581e-06	ENSG00000109511.10	ANXA10	chr4	protein_coding	annexin A10
ENSG00000109576.12	1346.09	-2.19131	0.265642	-8.24912	1.59571e-16	3.83206e-15	ENSG00000109576.13	AADAT	chr4	protein_coding	aminoadipate aminotransferase
ENSG00000109758.7	8224.11	-1.53515	0.410772	-3.73723	0.000186062	0.00064232	ENSG00000109758.8	HGFAC	chr4	protein_coding	HGF activator
ENSG00000109794.12	1221.54	-1.16955	0.154971	-7.54688	4.458e-14	7.87414e-13	ENSG00000109794.13	FAM149A	chr4	protein_coding	family with sequence similarity 149, member A
ENSG00000109819.7	3756.34	-1.06992	0.268639	-3.98273	6.81272e-05	0.000257649	ENSG00000109819.8	PPARGC1A	chr4	protein_coding	peroxisome proliferator-activated receptor gamma, coactivator 1 alpha
ENSG00000109927.8	51.3361	-1.00136	0.195855	-5.11277	3.17461e-07	1.87477e-06	ENSG00000109927.9	TECTA	chr11	protein_coding	tectorin alpha
ENSG00000110077.13	1872.22	-1.86515	0.187637	-9.94022	2.78226e-23	1.55136e-21	ENSG00000110077.14	MS4A6A	chr11	protein_coding	membrane-spanning 4-domains, subfamily A, member 6A
ENSG00000110169.9	220163	-1.47483	0.237147	-6.21906	5.00128e-10	4.82402e-09	ENSG00000110169.10	HPX	chr11	protein_coding	hemopexin
ENSG00000110203.7	3.31298	-1.99381	0.424304	-4.69901	2.61422e-06	1.30533e-05	ENSG00000110203.8	FOLR3	chr11	protein_coding	folate receptor 3 (gamma)
ENSG00000110665.10	26.3675	-1.05755	0.205987	-5.13403	2.83601e-07	1.69143e-06	ENSG00000110665.11	C11orf21	chr11	protein_coding	chromosome 11 open reading frame 21
ENSG00000110693.14	592.189	-1.17196	0.25673	-4.56493	4.99663e-06	2.3602e-05	ENSG00000110693.15	SOX6	chr11	protein_coding	SRY (sex determining region Y)-box 6
ENSG00000110723.10	489.398	-1.16048	0.283757	-4.08969	4.31949e-05	0.000170292	ENSG00000110723.11	EXPH5	chr11	protein_coding	exophilin 5
ENSG00000110756.16	2407.16	-1.46161	0.188949	-7.73546	1.03026e-14	1.99098e-13	ENSG00000110756.17	HPS5	chr11	protein_coding	Hermansky-Pudlak syndrome 5
ENSG00000110848.7	171.109	-1.5156	0.2514	-6.02863	1.65351e-09	1.4599e-08	ENSG00000110848.8	CD69	chr12	protein_coding	CD69 molecule
ENSG00000110900.13	53.5108	-1.40951	0.264303	-5.33296	9.66265e-08	6.28557e-07	ENSG00000110900.14	TSPAN11	chr12	protein_coding	tetraspanin 11
ENSG00000110975.7	5.99718	-3.41328	0.447335	-7.63026	2.3428e-14	4.33248e-13	ENSG00000110975.8	SYT10	chr12	protein_coding	synaptotagmin X
ENSG00000111199.9	484.952	-1.45573	0.285357	-5.10142	3.37112e-07	1.98374e-06	ENSG00000111199.10	TRPV4	chr12	protein_coding	transient receptor potential cation channel, subfamily V, member 4
ENSG00000111245.13	0.47117	-1.30167	0.55415	-2.34895	0.0188263	0.0399243	ENSG00000111245.14	MYL2	chr12	protein_coding	myosin, light chain 2, regulatory, cardiac, slow
ENSG00000111254.6	44.2885	-1.05073	0.21258	-4.94276	7.70262e-07	4.24904e-06	ENSG00000111254.7	AKAP3	chr12	protein_coding	A kinase (PRKA) anchor protein 3
ENSG00000111275.11	69341.5	-1.45045	0.153594	-9.44343	3.60763e-21	1.59261e-19	ENSG00000111275.12	ALDH2	chr12	protein_coding	aldehyde dehydrogenase 2 family (mitochondrial)
ENSG00000111700.11	2135.91	-2.23022	0.49434	-4.51151	6.43684e-06	2.98379e-05	ENSG00000111700.12	SLCO1B3	chr12	protein_coding	solute carrier organic anion transporter family, member 1B3
ENSG00000111713.2	5078.42	-1.99625	0.308891	-6.46265	1.02884e-10	1.10128e-09	ENSG00000111713.2	GYS2	chr12	protein_coding	glycogen synthase 2 (liver)
ENSG00000111817.15	490.739	-1.54767	0.148639	-10.4123	2.17843e-25	1.55572e-23	ENSG00000111817.16	DSE	chr6	protein_coding	dermatan sulfate epimerase
ENSG00000111885.6	10102	-1.16172	0.142345	-8.16131	3.31411e-16	7.62567e-15	ENSG00000111885.6	MAN1A1	chr6	protein_coding	mannosidase, alpha, class 1A, member 1
ENSG00000111912.17	2293.48	-1.14239	0.18463	-6.18748	6.1133e-10	5.80351e-09	ENSG00000111912.18	NCOA7	chr6	protein_coding	nuclear receptor coactivator 7
ENSG00000112175.7	84.7038	-2.94094	0.329573	-8.92348	4.51858e-19	1.51221e-17	ENSG00000112175.7	BMP5	chr6	protein_coding	bone morphogenetic protein 5
ENSG00000112182.13	242.275	-1.51953	0.25376	-5.98803	2.12394e-09	1.83747e-08	ENSG00000112182.14	BACH2	chr6	protein_coding	BTB and CNC homology 1, basic leucine zipper transcription factor 2
ENSG00000112195.8	5.81137	-1.27002	0.274014	-4.63489	3.57122e-06	1.73881e-05	ENSG00000112195.8	TREML2	chr6	protein_coding	triggering receptor expressed on myeloid cells-like 2
ENSG00000112297.13	901.782	-1.0102	0.177227	-5.70002	1.19791e-08	9.12645e-08	ENSG00000112297.14	AIM1	chr6	protein_coding	absent in melanoma 1
ENSG00000112299.7	10625.1	-1.25013	0.309368	-4.04091	5.32442e-05	0.000205957	ENSG00000112299.7	VNN1	chr6	protein_coding	vanin 1
ENSG00000112337.9	2249.14	-1.06113	0.248724	-4.26632	1.98724e-05	8.35876e-05	ENSG00000112337.10	SLC17A2	chr6	protein_coding	solute carrier family 17, member 2
ENSG00000112414.13	4185.03	-1.27513	0.191298	-6.66565	2.63499e-11	3.07866e-10	ENSG00000112414.14	ADGRG6	chr6	protein_coding	adhesion G protein-coupled receptor G6
ENSG00000112761.17	22.0479	-1.42511	0.219914	-6.48033	9.15197e-11	9.89785e-10	ENSG00000112761.18	WISP3	chr6	protein_coding	WNT1 inducible signaling pathway protein 3
ENSG00000112773.14	1915.67	-1.4575	0.191515	-7.61038	2.73287e-14	4.99516e-13	ENSG00000112773.15	FAM46A	chr6	protein_coding	family with sequence similarity 46, member A
ENSG00000112936.17	8178.02	-2.19812	0.309925	-7.09244	1.31771e-12	1.86596e-11	ENSG00000112936.18	C7	chr5	protein_coding	complement component 7
ENSG00000112964.12	7459.84	-2.05647	0.242151	-8.49249	2.0225e-17	5.4591e-16	ENSG00000112964.13	GHR	chr5	protein_coding	growth hormone receptor
ENSG00000113088.5	112.299	-1.04634	0.267979	-3.90456	9.43969e-05	0.00034686	ENSG00000113088.5	GZMK	chr5	protein_coding	granzyme K (granzyme 3; tryptase II)
ENSG00000113396.11	1.86194	-2.75415	0.460074	-5.9863	2.14662e-09	1.85564e-08	ENSG00000113396.12	SLC27A6	chr5	protein_coding	solute carrier family 27 (fatty acid transporter), member 6
ENSG00000113492.12	3682.27	-1.88435	0.248495	-7.58304	3.37549e-14	6.0956e-13	ENSG00000113492.13	AGXT2	chr5	protein_coding	alanine--glyoxylate aminotransferase 2
ENSG00000113594.8	1887.9	-2.68827	0.216796	-12.4	2.6133e-35	4.62079e-33	ENSG00000113594.9	LIFR	chr5	protein_coding	leukemia inhibitory factor receptor alpha
ENSG00000113600.9	44182.5	-2.75966	0.399045	-6.91566	4.65704e-12	6.03627e-11	ENSG00000113600.10	C9	chr5	protein_coding	complement component 9
ENSG00000113790.9	16197.4	-1.00338	0.200106	-5.01422	5.3248e-07	3.02257e-06	ENSG00000113790.10	EHHADH	chr3	protein_coding	enoyl-CoA, hydratase/3-hydroxyacyl CoA dehydrogenase
ENSG00000114200.8	4257.55	-1.91735	0.332441	-5.7675	8.04569e-09	6.31152e-08	ENSG00000114200.9	BCHE	chr3	protein_coding	butyrylcholinesterase
ENSG00000114541.13	1327.63	-1.27498	0.127517	-9.99845	1.54799e-23	9.09133e-22	ENSG00000114541.14	FRMD4B	chr3	protein_coding	FERM domain containing 4B
ENSG00000114638.6	7.61134	-2.72847	0.463014	-5.89284	3.7961e-09	3.15292e-08	ENSG00000114638.7	UPK1B	chr3	protein_coding	uroplakin 1B
ENSG00000114698.13	1792.74	-1.58118	0.165149	-9.57427	1.02575e-21	4.8591e-20	ENSG00000114698.14	PLSCR4	chr3	protein_coding	phospholipid scramblase 4
ENSG00000114737.14	2357.6	-1.25211	0.197441	-6.34169	2.27256e-10	2.33796e-09	ENSG00000114737.15	CISH	chr3	protein_coding	cytokine inducible SH2-containing protein
ENSG00000114790.11	1763.63	-1.00805	0.2267	-4.44662	8.72335e-06	3.94202e-05	ENSG00000114790.12	ARHGEF26	chr3	protein_coding	Rho guanine nucleotide exchange factor (GEF) 26
ENSG00000114812.11	815.634	-3.11027	0.276985	-11.229	2.93711e-29	3.16337e-27	ENSG00000114812.12	VIPR1	chr3	protein_coding	vasoactive intestinal peptide receptor 1
ENSG00000115107.18	9511.34	-1.72269	0.182825	-9.42261	4.39998e-21	1.93208e-19	ENSG00000115107.19	STEAP3	chr2	protein_coding	STEAP family member 3, metalloreductase
ENSG00000115361.6	836.408	-1.26801	0.309374	-4.09863	4.15607e-05	0.000164182	ENSG00000115361.7	ACADL	chr2	protein_coding	acyl-CoA dehydrogenase, long chain
ENSG00000115363.12	3221.53	-1.12526	0.203634	-5.52591	3.27786e-08	2.32132e-07	ENSG00000115363.13	EVA1A	chr2	protein_coding	eva-1 homolog A (C. elegans)
ENSG00000115474.6	4.40468	-3.81371	0.510105	-7.47633	7.64289e-14	1.30871e-12	ENSG00000115474.6	KCNJ13	chr2	protein_coding	potassium channel, inwardly rectifying subfamily J, member 13
ENSG00000115602.15	209.582	-2.7485	0.427045	-6.43608	1.22599e-10	1.29637e-09	ENSG00000115602.16	IL1RL1	chr2	protein_coding	interleukin 1 receptor-like 1
ENSG00000115604.9	330.921	-1.36099	0.192988	-7.05219	1.76128e-12	2.44692e-11	ENSG00000115604.10	IL18R1	chr2	protein_coding	interleukin 18 receptor 1
ENSG00000115607.8	47.3839	-1.31759	0.222505	-5.92161	3.18798e-09	2.67879e-08	ENSG00000115607.9	IL18RAP	chr2	protein_coding	interleukin 18 receptor accessory protein
ENSG00000115641.17	823.341	-1.04749	0.247275	-4.23613	2.27402e-05	9.45435e-05	ENSG00000115641.18	FHL2	chr2	protein_coding	four and a half LIM domains 2
ENSG00000115665.7	1.33604	-2.6775	0.537987	-4.97689	6.46139e-07	3.61316e-06	ENSG00000115665.8	SLC5A7	chr2	protein_coding	solute carrier family 5 (sodium/choline cotransporter), member 7
ENSG00000115738.8	11143.4	-1.57384	0.148915	-10.5687	4.16368e-26	3.16487e-24	ENSG00000115738.9	ID2	chr2	protein_coding	inhibitor of DNA binding 2, dominant negative helix-loop-helix protein
ENSG00000115963.12	4695.47	-2.25792	0.214764	-10.5135	7.48613e-26	5.56245e-24	ENSG00000115963.13	RND3	chr2	protein_coding	Rho family GTPase 3
ENSG00000116031.8	29.0976	-1.00877	0.312874	-3.22422	0.00126318	0.00362498	ENSG00000116031.8	CD207	chr2	protein_coding	CD207 molecule, langerin
ENSG00000116147.15	62.0168	-1.98447	0.457256	-4.33995	1.42517e-05	6.16232e-05	ENSG00000116147.16	TNR	chr1	protein_coding	tenascin R
ENSG00000116171.15	30945.1	-1.09907	0.161662	-6.79858	1.05658e-11	1.30504e-10	ENSG00000116171.16	SCP2	chr1	protein_coding	sterol carrier protein 2
ENSG00000116285.11	20751.2	-1.30401	0.200772	-6.49498	8.30436e-11	9.04724e-10	ENSG00000116285.12	ERRFI1	chr1	protein_coding	ERBB receptor feedback inhibitor 1
ENSG00000116704.7	5500.3	-1.08089	0.127729	-8.46234	2.62061e-17	6.9767e-16	ENSG00000116704.7	SLC35D1	chr1	protein_coding	solute carrier family 35 (UDP-GlcA/UDP-GalNAc transporter), member D1
ENSG00000116711.9	43.9981	-1.25536	0.183962	-6.82403	8.85196e-12	1.10407e-10	ENSG00000116711.9	PLA2G4A	chr1	protein_coding	phospholipase A2, group IVA (cytosolic, calcium-dependent)
ENSG00000116748.18	7.16365	-2.48318	0.414131	-5.99612	2.02093e-09	1.75478e-08	ENSG00000116748.19	AMPD1	chr1	protein_coding	adenosine monophosphate deaminase 1
ENSG00000116761.10	4342.4	-1.19553	0.242677	-4.92643	8.37464e-07	4.58684e-06	ENSG00000116761.11	CTH	chr1	protein_coding	cystathionine gamma-lyase
ENSG00000116774.10	725.341	-2.04273	0.202265	-10.0993	5.56542e-24	3.47865e-22	ENSG00000116774.11	OLFML3	chr1	protein_coding	olfactomedin-like 3
ENSG00000116785.12	10286.2	-1.39368	0.363736	-3.83156	0.000127334	0.000453793	ENSG00000116785.13	CFHR3	chr1	protein_coding	complement factor H-related 3
ENSG00000116882.13	6699.96	-2.29509	0.358254	-6.40631	1.49088e-10	1.56148e-09	ENSG00000116882.14	HAO2	chr1	protein_coding	hydroxyacid oxidase 2 (long chain)
ENSG00000117009.10	2164.66	-1.55899	0.265456	-5.87289	4.2827e-09	3.52784e-08	ENSG00000117009.11	KMO	chr1	protein_coding	kynurenine 3-monooxygenase (kynurenine 3-hydroxylase)
ENSG00000117152.12	137.295	-1.41067	0.276713	-5.09797	3.43314e-07	2.01772e-06	ENSG00000117152.13	RGS4	chr1	protein_coding	regulator of G-protein signaling 4
ENSG00000117228.9	3252.81	-1.01739	0.195908	-5.19319	2.0672e-07	1.26507e-06	ENSG00000117228.9	GBP1	chr1	protein_coding	guanylate binding protein 1, interferon-inducible
ENSG00000117281.14	47.6959	-1.31885	0.249398	-5.28814	1.23566e-07	7.87076e-07	ENSG00000117281.15	CD160	chr1	protein_coding	CD160 molecule
ENSG00000117305.13	11030.9	-1.23754	0.134119	-9.22716	2.77905e-20	1.08745e-18	ENSG00000117305.14	HMGCL	chr1	protein_coding	3-hydroxymethyl-3-methylglutaryl-CoA lyase
ENSG00000117643.13	1709.34	-1.43134	0.234244	-6.11044	9.93573e-10	9.07277e-09	ENSG00000117643.14	MAN1C1	chr1	protein_coding	mannosidase, alpha, class 1C, member 1
ENSG00000118004.16	3254.34	-1.09462	0.251284	-4.35612	1.3239e-05	5.75757e-05	ENSG00000118004.17	COLEC11	chr2	protein_coding	collectin sub-family member 11
ENSG00000118017.3	4.69913	-1.19171	0.439286	-2.71284	0.00667085	0.0160346	ENSG00000118017.3	A4GNT	chr3	protein_coding	alpha-1,4-N-acetylglucosaminyltransferase
ENSG00000118113.10	1.28641	-1.99563	0.477737	-4.17726	2.95044e-05	0.000119892	ENSG00000118113.11	MMP8	chr11	protein_coding	matrix metallopeptidase 8
ENSG00000118137.8	546649	-1.34732	0.265795	-5.069	3.99918e-07	2.32151e-06	ENSG00000118137.9	APOA1	chr11	protein_coding	apolipoprotein A-I
ENSG00000118271.8	175586	-1.638	0.28346	-5.7786	7.53259e-09	5.94286e-08	ENSG00000118271.9	TTR	chr18	protein_coding	transthyretin
ENSG00000118514.12	8053.7	-1.91615	0.219782	-8.7184	2.82172e-18	8.60703e-17	ENSG00000118514.13	ALDH8A1	chr6	protein_coding	aldehyde dehydrogenase 8 family, member A1
ENSG00000118515.10	3810.05	-1.57008	0.20654	-7.60181	2.92012e-14	5.3139e-13	ENSG00000118515.11	SGK1	chr6	protein_coding	serum/glucocorticoid regulated kinase 1
ENSG00000118526.6	80.6499	-1.60141	0.221118	-7.24235	4.40979e-13	6.73797e-12	ENSG00000118526.6	TCF21	chr6	protein_coding	transcription factor 21
ENSG00000118972.1	23.5985	-3.16298	0.647703	-4.88338	1.04282e-06	5.61211e-06	ENSG00000118972.1	FGF23	chr12	protein_coding	fibroblast growth factor 23
ENSG00000119139.15	3701.86	-1.11812	0.146425	-7.63613	2.23853e-14	4.14894e-13	ENSG00000119139.16	TJP2	chr9	protein_coding	tight junction protein 2
ENSG00000119508.16	409.556	-2.2019	0.271632	-8.10619	5.22306e-16	1.16926e-14	ENSG00000119508.17	NR4A3	chr9	protein_coding	nuclear receptor subfamily 4, group A, member 3
ENSG00000119535.16	278.848	-1.68651	0.18479	-9.12663	7.06667e-20	2.62539e-18	ENSG00000119535.17	CSF3R	chr1	protein_coding	colony stimulating factor 3 receptor (granulocyte)
ENSG00000119703.13	272.764	-1.4491	0.160828	-9.01021	2.05671e-19	7.27328e-18	ENSG00000119703.13	ZC2HC1C	chr14	protein_coding	zinc finger, C2HC-type containing 1C
ENSG00000119711.11	20034.5	-1.33256	0.185206	-7.19502	6.24513e-13	9.28069e-12	ENSG00000119711.12	ALDH6A1	chr14	protein_coding	aldehyde dehydrogenase 6 family, member A1
ENSG00000119986.6	1574.54	-1.02029	0.158852	-6.4229	1.33707e-10	1.40796e-09	ENSG00000119986.6	AVPI1	chr10	protein_coding	arginine vasopressin-induced 1
ENSG00000120057.4	582.956	-2.58626	0.498085	-5.19239	2.07609e-07	1.26981e-06	ENSG00000120057.4	SFRP5	chr10	protein_coding	secreted frizzled-related protein 5
ENSG00000120129.5	19739.2	-1.40724	0.203323	-6.92123	4.47734e-12	5.81474e-11	ENSG00000120129.5	DUSP1	chr5	protein_coding	dual specificity phosphatase 1
ENSG00000120156.19	439.9	-1.30278	0.20067	-6.49212	8.46356e-11	9.20551e-10	ENSG00000120156.20	TEK	chr9	protein_coding	TEK tyrosine kinase, endothelial
ENSG00000120158.10	2476.72	-1.60154	0.17042	-9.39758	5.58318e-21	2.39357e-19	ENSG00000120158.11	RCL1	chr9	protein_coding	RNA terminal phosphate cyclase-like 1
ENSG00000120217.12	129.588	-1.01964	0.221836	-4.59639	4.29882e-06	2.05584e-05	ENSG00000120217.13	CD274	chr9	protein_coding	CD274 molecule
ENSG00000120332.14	83.8802	-1.10064	0.239562	-4.59438	4.3404e-06	2.07392e-05	ENSG00000120332.15	TNN	chr1	protein_coding	tenascin N
ENSG00000120659.13	82.0787	-1.31508	0.309099	-4.25455	2.09474e-05	8.76962e-05	ENSG00000120659.14	TNFSF11	chr13	protein_coding	tumor necrosis factor (ligand) superfamily, member 11
ENSG00000120664.9	1.12765	-1.21089	0.359671	-3.36668	0.000760797	0.00229523	ENSG00000120664.10	SPG20-AS1	chr13	antisense	SPG20 antisense RNA 1
ENSG00000120729.8	6.78437	-1.64094	0.340845	-4.81433	1.47694e-06	7.71888e-06	ENSG00000120729.9	MYOT	chr5	protein_coding	myotilin
ENSG00000120738.7	15906.5	-2.31165	0.253638	-9.11397	7.94239e-20	2.94082e-18	ENSG00000120738.7	EGR1	chr5	protein_coding	early growth response 1
ENSG00000120833.12	1895.86	-2.33423	0.218836	-10.6666	1.45916e-26	1.1739e-24	ENSG00000120833.13	SOCS2	chr12	protein_coding	suppressor of cytokine signaling 2
ENSG00000120907.16	1188.01	-2.83046	0.318578	-8.88467	6.41094e-19	2.10087e-17	ENSG00000120907.17	ADRA1A	chr8	protein_coding	adrenoceptor alpha 1A
ENSG00000120915.12	9757.17	-1.29509	0.18163	-7.13038	1.00089e-12	1.44328e-11	ENSG00000120915.13	EPHX2	chr8	protein_coding	epoxide hydrolase 2, cytoplasmic
ENSG00000121207.10	312.357	-2.67863	0.250804	-10.6802	1.26044e-26	1.01899e-24	ENSG00000121207.11	LRAT	chr4	protein_coding	lecithin retinol acyltransferase (phosphatidylcholine--retinol O-acyltransferase)
ENSG00000121410.10	6675.12	-1.32116	0.25923	-5.09647	3.46054e-07	2.03274e-06	ENSG00000121410.11	A1BG	chr19	protein_coding	alpha-1-B glycoprotein
ENSG00000121570.11	15.2653	-1.83208	0.326643	-5.60881	2.03727e-08	1.49395e-07	ENSG00000121570.12	DPPA4	chr3	protein_coding	developmental pluripotency associated 4
ENSG00000121690.8	1629.85	-1.38008	0.182339	-7.56876	3.76801e-14	6.73456e-13	ENSG00000121690.9	DEPDC7	chr11	protein_coding	DEP domain containing 7
ENSG00000121691.4	27559.4	-1.27505	0.154682	-8.24306	1.67857e-16	4.02188e-15	ENSG00000121691.4	CAT	chr11	protein_coding	catalase
ENSG00000121871.3	300.656	-2.23578	0.559711	-3.99452	6.48268e-05	0.000246294	ENSG00000121871.3	SLITRK3	chr3	protein_coding	SLIT and NTRK-like family, member 3
ENSG00000121933.16	179.675	-1.67701	0.213763	-7.8452	4.3226e-15	8.66223e-14	ENSG00000121933.17	ADORA3	chr1	protein_coding	adenosine A3 receptor
ENSG00000122025.13	30.7513	-1.24674	0.245897	-5.07018	3.97437e-07	2.30751e-06	ENSG00000122025.14	FLT3	chr13	protein_coding	fms-related tyrosine kinase 3
ENSG00000122194.17	114406	-1.49382	0.224144	-6.66457	2.65449e-11	3.10034e-10	ENSG00000122194.18	PLG	chr6	protein_coding	plasminogen
ENSG00000122223.11	84.1101	-1.79757	0.222885	-8.065	7.32385e-16	1.60799e-14	ENSG00000122223.12	CD244	chr1	protein_coding	CD244 molecule, natural killer cell receptor 2B4
ENSG00000122787.13	6577.43	-1.83838	0.344098	-5.3426	9.16217e-08	5.98591e-07	ENSG00000122787.14	AKR1D1	chr7	protein_coding	aldo-keto reductase family 1, member D1
ENSG00000122824.9	22.1628	-3.15067	0.366822	-8.5891	8.76542e-18	2.4878e-16	ENSG00000122824.10	NUDT10	chrX	protein_coding	nudix (nucleoside diphosphate linked moiety X)-type motif 10
ENSG00000122862.4	2061.84	-1.16662	0.183193	-6.36826	1.9118e-10	1.97976e-09	ENSG00000122862.4	SRGN	chr10	protein_coding	serglycin
ENSG00000122877.12	410.015	-2.3675	0.280843	-8.42998	3.45734e-17	9.03692e-16	ENSG00000122877.13	EGR2	chr10	protein_coding	early growth response 2
ENSG00000122971.7	8525.64	-1.71666	0.154072	-11.1419	7.83899e-29	8.07465e-27	ENSG00000122971.8	ACADS	chr12	protein_coding	acyl-CoA dehydrogenase, C-2 to C-3 short chain
ENSG00000123342.14	297.277	-1.03655	0.244194	-4.24478	2.18807e-05	9.12914e-05	ENSG00000123342.15	MMP19	chr12	protein_coding	matrix metallopeptidase 19
ENSG00000123358.18	2780.63	-2.15009	0.244755	-8.78465	1.56849e-18	4.94397e-17	ENSG00000123358.19	NR4A1	chr12	protein_coding	nuclear receptor subfamily 4, group A, member 1
ENSG00000123453.15	8377.17	-1.35839	0.181871	-7.46899	8.08107e-14	1.37955e-12	ENSG00000123453.16	SARDH	chr9	protein_coding	sarcosine dehydrogenase
ENSG00000123454.9	1047.05	-3.30094	0.282931	-11.6669	1.88069e-31	2.44923e-29	ENSG00000123454.10	DBH	chr9	protein_coding	dopamine beta-hydroxylase (dopamine beta-monooxygenase)
ENSG00000123496.6	148.737	-1.48865	0.376373	-3.95524	7.64569e-05	0.000286335	ENSG00000123496.7	IL13RA2	chrX	protein_coding	interleukin 13 receptor, alpha 2
ENSG00000123560.12	11.9692	-2.84606	0.437339	-6.50767	7.6323e-11	8.34807e-10	ENSG00000123560.13	PLP1	chrX	protein_coding	proteolipid protein 1
ENSG00000123572.15	16.824	-1.57351	0.277168	-5.67709	1.37009e-08	1.03217e-07	ENSG00000123572.16	NRK	chrX	protein_coding	Nik related kinase
ENSG00000123612.14	140.823	-1.15916	0.237513	-4.88042	1.05862e-06	5.69159e-06	ENSG00000123612.15	ACVR1C	chr2	protein_coding	activin A receptor, type IC
ENSG00000123901.7	10.9793	-1.99515	0.269531	-7.40228	1.33866e-13	2.20104e-12	ENSG00000123901.8	GPR83	chr11	protein_coding	G protein-coupled receptor 83
ENSG00000124145.6	28081.8	-1.22512	0.190766	-6.42211	1.34397e-10	1.41434e-09	ENSG00000124145.6	SDC4	chr20	protein_coding	syndecan 4
ENSG00000124203.5	38.2251	-1.0766	0.273444	-3.93719	8.24424e-05	0.000306805	ENSG00000124203.5	ZNF831	chr20	protein_coding	zinc finger protein 831
ENSG00000124212.5	484.437	-1.95847	0.307402	-6.37104	1.8775e-10	1.94668e-09	ENSG00000124212.5	PTGIS	chr20	protein_coding	prostaglandin I2 (prostacyclin) synthase
ENSG00000124253.10	88903.2	-2.08058	0.290354	-7.16565	7.74171e-13	1.13265e-11	ENSG00000124253.10	PCK1	chr20	protein_coding	phosphoenolpyruvate carboxykinase 1 (soluble)
ENSG00000124343.11	54.6214	-1.47412	0.348634	-4.22828	2.35489e-05	9.7648e-05	ENSG00000124343.12	XG	chrX	protein_coding	Xg blood group
ENSG00000124469.9	0.690518	-1.78982	0.581261	-3.07921	0.00207554	0.00565348	ENSG00000124469.10	CEACAM8	chr19	protein_coding	carcinoembryonic antigen-related cell adhesion molecule 8
ENSG00000124713.5	7286.95	-1.13787	0.341212	-3.33478	0.000853668	0.00254775	ENSG00000124713.5	GNMT	chr6	protein_coding	glycine N-methyltransferase
ENSG00000124780.12	55.9803	-1.86964	0.263691	-7.09026	1.33856e-12	1.89143e-11	ENSG00000124780.13	KCNK17	chr6	protein_coding	potassium channel, two pore domain subfamily K, member 17
ENSG00000125144.12	34051	-3.60239	0.454311	-7.92936	2.2028e-15	4.57511e-14	ENSG00000125144.13	MT1G	chr16	protein_coding	metallothionein 1G
ENSG00000125148.6	71751.6	-2.70782	0.329566	-8.21631	2.09857e-16	4.9777e-15	ENSG00000125148.6	MT2A	chr16	protein_coding	metallothionein 2A
ENSG00000125166.11	16577.6	-1.00427	0.15589	-6.44218	1.17768e-10	1.24928e-09	ENSG00000125166.12	GOT2	chr16	protein_coding	glutamic-oxaloacetic transaminase 2, mitochondrial
ENSG00000125384.6	61.9578	-1.44684	0.226636	-6.38401	1.72515e-10	1.79491e-09	ENSG00000125384.6	PTGER2	chr14	protein_coding	prostaglandin E receptor 2 (subtype EP2), 53kDa
ENSG00000125430.7	2480.06	-1.49576	0.200727	-7.45173	9.21226e-14	1.55374e-12	ENSG00000125430.8	HS3ST3B1	chr17	protein_coding	heparan sulfate (glucosamine) 3-O-sulfotransferase 3B1
ENSG00000125498.18	3.20389	-1.82449	0.349149	-5.22555	1.73635e-07	1.07837e-06	ENSG00000125498.19	KIR2DL1	chr19	protein_coding	killer cell immunoglobulin-like receptor, two domains, long cytoplasmic tail, 1
ENSG00000125538.10	104.562	-2.14983	0.231003	-9.30651	1.32106e-20	5.37941e-19	ENSG00000125538.11	IL1B	chr2	protein_coding	interleukin 1, beta
ENSG00000125551.17	300.002	-1.76199	0.237837	-7.40841	1.27825e-13	2.10906e-12	ENSG00000125551.18	PLGLB2	chr2	protein_coding	plasminogen-like B2
ENSG00000125740.12	4556.84	-3.62911	0.313116	-11.5903	4.61501e-31	5.75832e-29	ENSG00000125740.13	FOSB	chr19	protein_coding	FBJ murine osteosarcoma viral oncogene homolog B
ENSG00000125851.8	6.74574	-4.32892	0.415416	-10.4207	1.99466e-25	1.43066e-23	ENSG00000125851.9	PCSK2	chr20	protein_coding	proprotein convertase subtilisin/kexin type 2
ENSG00000125872.7	13.0127	-1.75824	0.308016	-5.70827	1.14132e-08	8.72953e-08	ENSG00000125872.7	LRRN4	chr20	protein_coding	leucine rich repeat neuronal 4
ENSG00000125900.11	1.03103	-1.00634	0.417879	-2.4082	0.0160314	0.0347183	ENSG00000125900.12	SIRPD	chr20	protein_coding	signal-regulatory protein delta
ENSG00000125968.8	2480.53	-1.61229	0.270302	-5.96478	2.44962e-09	2.10108e-08	ENSG00000125968.8	ID1	chr20	protein_coding	inhibitor of DNA binding 1, dominant negative helix-loop-helix protein
ENSG00000126231.12	1937.36	-1.40526	0.259613	-5.41291	6.20092e-08	4.18094e-07	ENSG00000126231.13	PROZ	chr13	protein_coding	protein Z, vitamin K-dependent plasma glycoprotein
ENSG00000126262.4	25.2696	-1.7056	0.259599	-6.57011	5.02786e-11	5.63165e-10	ENSG00000126262.4	FFAR2	chr19	protein_coding	free fatty acid receptor 2
ENSG00000126337.12	2.15376	-1.01991	0.355391	-2.86982	0.00410705	0.0104285	ENSG00000126337.13	KRT36	chr17	protein_coding	keratin 36, type I
ENSG00000126709.13	8813.25	-1.14185	0.341328	-3.34531	0.000821907	0.00246163	ENSG00000126709.14	IFI6	chr1	protein_coding	interferon, alpha-inducible protein 6
ENSG00000126759.11	1027.97	-3.22309	0.265571	-12.1365	6.76768e-34	1.12449e-31	ENSG00000126759.12	CFP	chrX	protein_coding	complement factor properdin
ENSG00000126838.8	2994.27	-3.91708	0.459772	-8.51962	1.60071e-17	4.38142e-16	ENSG00000126838.9	PZP	chr12	protein_coding	pregnancy-zone protein
ENSG00000126861.4	14.1964	-1.70061	0.217955	-7.80254	6.06735e-15	1.19986e-13	ENSG00000126861.4	OMG	chr17	protein_coding	oligodendrocyte myelin glycoprotein
ENSG00000127241.15	9661.51	-1.29553	0.194792	-6.65083	2.91443e-11	3.38125e-10	ENSG00000127241.16	MASP1	chr3	protein_coding	mannan-binding lectin serine peptidase 1 (C4/C2 activating component of Ra-reactive factor)
ENSG00000127249.13	21.8648	-2.49182	0.29293	-8.50655	1.79188e-17	4.86842e-16	ENSG00000127249.14	ATP13A4	chr3	protein_coding	ATPase type 13A4
ENSG00000127377.7	1.38656	-1.04136	0.36232	-2.87413	0.00405137	0.0103053	ENSG00000127377.8	CRYGN	chr7	protein_coding	crystallin, gamma N
ENSG00000127884.4	37894	-1.1097	0.158834	-6.98654	2.81747e-12	3.79624e-11	ENSG00000127884.4	ECHS1	chr10	protein_coding	enoyl CoA hydratase, short chain, 1, mitochondrial
ENSG00000127951.5	1115.87	-1.31967	0.178193	-7.40587	1.30297e-13	2.14662e-12	ENSG00000127951.5	FGL2	chr7	protein_coding	fibrinogen-like 2
ENSG00000127954.11	1537.5	-1.39416	0.251886	-5.53488	3.11445e-08	2.21556e-07	ENSG00000127954.12	STEAP4	chr7	protein_coding	STEAP family member 4
ENSG00000128016.5	13824.3	-1.87687	0.201782	-9.30147	1.38512e-20	5.61261e-19	ENSG00000128016.5	ZFP36	chr19	protein_coding	ZFP36 ring finger protein
ENSG00000128040.9	1.02076	-1.17278	0.445791	-2.6308	0.00851851	0.0199183	ENSG00000128040.10	SPINK2	chr4	protein_coding	serine peptidase inhibitor, Kazal type 2 (acrosin-trypsin inhibitor)
ENSG00000128250.5	3.71619	-3.56523	0.459554	-7.75802	8.62628e-15	1.67683e-13	ENSG00000128250.5	RFPL1	chr22	protein_coding	ret finger protein-like 1
ENSG00000128383.11	23.1427	-2.02495	0.273913	-7.39269	1.43892e-13	2.35651e-12	ENSG00000128383.12	APOBEC3A	chr22	protein_coding	apolipoprotein B mRNA editing enzyme, catalytic polypeptide-like 3A
ENSG00000128438.9	2.56058	-1.06987	0.36757	-2.91065	0.0036068	0.00928735	ENSG00000128438.10	TBC1D27	chr17	transcribed_unprocessed_pseudogene	TBC1 domain family, member 27
ENSG00000128573.21	182.896	-1.30774	0.381566	-3.42729	0.000609638	0.00187531	ENSG00000128573.22	FOXP2	chr7	protein_coding	forkhead box P2
ENSG00000128594.6	61.6301	-2.13864	0.194851	-10.9757	4.99929e-28	4.70945e-26	ENSG00000128594.7	LRRC4	chr7	protein_coding	leucine rich repeat containing 4
ENSG00000128928.7	11137.6	-1.13117	0.113325	-9.98166	1.83377e-23	1.06375e-21	ENSG00000128928.8	IVD	chr15	protein_coding	isovaleryl-CoA dehydrogenase
ENSG00000129151.7	1300.43	-2.07929	0.318201	-6.53452	6.38137e-11	7.04272e-10	ENSG00000129151.8	BBOX1	chr11	protein_coding	butyrobetaine (gamma), 2-oxoglutarate dioxygenase (gamma-butyrobetaine hydroxylase) 1
ENSG00000129214.13	2835.06	-1.96116	0.319627	-6.13576	8.47508e-10	7.85174e-09	ENSG00000129214.14	SHBG	chr17	protein_coding	sex hormone-binding globulin
ENSG00000129450.7	120.184	-1.62574	0.172811	-9.4076	5.07596e-21	2.19681e-19	ENSG00000129450.8	SIGLEC9	chr19	protein_coding	sialic acid binding Ig-like lectin 9
ENSG00000129451.10	26.7613	-1.1992	0.447027	-2.68261	0.00730494	0.0173968	ENSG00000129451.11	KLK10	chr19	protein_coding	kallikrein-related peptidase 10
ENSG00000129965.12	229.526	-3.59531	0.57137	-6.29243	3.12534e-10	3.1315e-09	ENSG00000129965.13	INS-IGF2	chr11	protein_coding	INS-IGF2 readthrough
ENSG00000129993.13	310.633	-1.93944	0.204599	-9.47923	2.56172e-21	1.15086e-19	ENSG00000129993.14	CBFA2T3	chr16	protein_coding	core-binding factor, runt domain, alpha subunit 2; translocated to, 3
ENSG00000130164.10	7527.55	-1.49506	0.177604	-8.41796	3.83102e-17	9.98208e-16	ENSG00000130164.11	LDLR	chr19	protein_coding	low density lipoprotein receptor
ENSG00000130222.9	5019.14	-1.6896	0.239544	-7.05337	1.74638e-12	2.43031e-11	ENSG00000130222.10	GADD45G	chr9	protein_coding	growth arrest and DNA-damage-inducible, gamma
ENSG00000130433.6	0.548503	-1.48574	0.473529	-3.13758	0.00170348	0.00473444	ENSG00000130433.7	CACNG6	chr19	protein_coding	calcium channel, voltage-dependent, gamma subunit 6
ENSG00000130475.13	86.5221	-1.20455	0.204302	-5.8959	3.72641e-09	3.0966e-08	ENSG00000130475.14	FCHO1	chr19	protein_coding	FCH domain only 1
ENSG00000130522.5	11300.6	-1.02318	0.172871	-5.91874	3.2442e-09	2.72188e-08	ENSG00000130522.5	JUND	chr19	protein_coding	jun D proto-oncogene
ENSG00000130649.8	254223	-1.11528	0.417027	-2.67436	0.00748719	0.0177873	ENSG00000130649.9	CYP2E1	chr10	protein_coding	cytochrome P450, family 2, subfamily E, polypeptide 1
ENSG00000130653.14	784.587	-1.38243	0.187757	-7.36285	1.80026e-13	2.91363e-12	ENSG00000130653.15	PNPLA7	chr9	protein_coding	patatin-like phospholipase domain containing 7
ENSG00000130701.3	2.2684	-1.77083	0.409405	-4.32539	1.52263e-05	6.54945e-05	ENSG00000130701.3	RBBP8NL	chr20	protein_coding	RBBP8 N-terminal like
ENSG00000130707.16	83829.5	-1.38858	0.235387	-5.89914	3.65408e-09	3.03955e-08	ENSG00000130707.17	ASS1	chr9	protein_coding	argininosuccinate synthase 1
ENSG00000130775.14	601.975	-1.11245	0.194012	-5.73391	9.81422e-09	7.5997e-08	ENSG00000130775.15	THEMIS2	chr1	protein_coding	thymocyte selection associated family member 2
ENSG00000130812.9	622.061	-2.65454	0.21972	-12.0815	1.32327e-33	2.11372e-31	ENSG00000130812.10	ANGPTL6	chr19	protein_coding	angiopoietin-like 6
ENSG00000131018.21	1577.57	-1.3095	0.141333	-9.26531	1.9451e-20	7.74876e-19	ENSG00000131018.22	SYNE1	chr6	protein_coding	spectrin repeat containing, nuclear envelope 1
ENSG00000131355.13	6.18153	-1.66475	0.295529	-5.63311	1.76984e-08	1.31063e-07	ENSG00000131355.14	ADGRE3	chr19	protein_coding	adhesion G protein-coupled receptor E3
ENSG00000131401.10	320.485	-1.69148	0.226899	-7.45477	9.00257e-14	1.52479e-12	ENSG00000131401.11	NAPSB	chr19	transcribed_unprocessed_pseudogene	napsin B aspartic peptidase, pseudogene
ENSG00000131620.16	4500.46	-1.01498	0.275213	-3.68799	0.000226036	0.000764826	ENSG00000131620.17	ANO1	chr11	protein_coding	anoctamin 1, calcium activated chloride channel
ENSG00000131910.4	4150.48	-1.08475	0.24378	-4.44973	8.59782e-06	3.88795e-05	ENSG00000131910.4	NR0B2	chr1	protein_coding	nuclear receptor subfamily 0, group B, member 2
ENSG00000131979.17	3220.58	-1.29975	0.208343	-6.23855	4.41651e-10	4.30265e-09	ENSG00000131979.18	GCH1	chr14	protein_coding	GTP cyclohydrolase 1
ENSG00000132141.12	111.075	-1.03476	0.175254	-5.90436	3.54025e-09	2.95452e-08	ENSG00000132141.13	CCT6B	chr17	protein_coding	chaperonin containing TCP1, subunit 6B (zeta 2)
ENSG00000132465.9	1554.26	-2.48206	0.364986	-6.80043	1.04311e-11	1.28984e-10	ENSG00000132465.10	JCHAIN	chr4	protein_coding	joining chain of multimeric IgA and IgM
ENSG00000132510.9	1422.5	-1.12839	0.133109	-8.47724	2.30597e-17	6.16386e-16	ENSG00000132510.10	KDM6B	chr17	protein_coding	lysine (K)-specific demethylase 6B
ENSG00000132693.11	141253	-1.31433	0.449868	-2.92159	0.00348254	0.00900502	ENSG00000132693.12	CRP	chr1	protein_coding	C-reactive protein, pentraxin-related
ENSG00000132698.12	66.1266	-2.44057	0.425076	-5.74148	9.38511e-09	7.28961e-08	ENSG00000132698.13	RAB25	chr1	protein_coding	RAB25, member RAS oncogene family
ENSG00000132703.3	58183.9	-1.05952	0.271945	-3.89611	9.77519e-05	0.000358018	ENSG00000132703.3	APCS	chr1	protein_coding	amyloid P component, serum
ENSG00000132704.14	7.93486	-1.46387	0.449546	-3.25632	0.00112866	0.00327388	ENSG00000132704.15	FCRL2	chr1	protein_coding	Fc receptor-like 2
ENSG00000132837.13	7692.82	-1.40161	0.202038	-6.93737	3.99468e-12	5.23935e-11	ENSG00000132837.14	DMGDH	chr5	protein_coding	dimethylglycine dehydrogenase
ENSG00000132854.17	116.666	-1.42781	0.398913	-3.57924	0.000344589	0.00112056	ENSG00000132854.18	KANK4	chr1	protein_coding	KN motif and ankyrin repeat domains 4
ENSG00000132872.10	0.907354	-2.72013	0.44954	-6.05092	1.44024e-09	1.28187e-08	ENSG00000132872.11	SYT4	chr18	protein_coding	synaptotagmin IV
ENSG00000132938.17	73.954	-1.08648	0.433758	-2.50481	0.0122517	0.0274034	ENSG00000132938.18	MTUS2	chr13	protein_coding	microtubule associated tumor suppressor candidate 2
ENSG00000133027.16	4186.65	-1.4576	0.166462	-8.75639	2.01595e-18	6.27659e-17	ENSG00000133027.17	PEMT	chr17	protein_coding	phosphatidylethanolamine N-methyltransferase
ENSG00000133104.11	591.928	-1.31063	0.188894	-6.93844	3.9645e-12	5.2039e-11	ENSG00000133104.12	SPG20	chr13	protein_coding	spastic paraplegia 20 (Troyer syndrome)
ENSG00000133136.4	3.77774	-1.03564	0.373522	-2.77263	0.00556054	0.0136243	ENSG00000133136.4	GNG5P2	chrX	processed_pseudogene	guanine nucleotide binding protein (G protein), gamma 5 pseudogene 2
ENSG00000133169.5	55.9239	-1.63741	0.392739	-4.1692	3.05668e-05	0.000123981	ENSG00000133169.5	BEX1	chrX	protein_coding	brain expressed, X-linked 1
ENSG00000133246.10	87.6754	-1.62974	0.183526	-8.88016	6.67633e-19	2.1749e-17	ENSG00000133246.11	PRAM1	chr19	protein_coding	PML-RARA regulated adaptor molecule 1
ENSG00000133477.15	130.683	-2.56807	0.377667	-6.79983	1.04741e-11	1.29467e-10	ENSG00000133477.16	FAM83F	chr22	protein_coding	family with sequence similarity 83, member F
ENSG00000133661.14	35.8007	-1.03311	0.248893	-4.15083	3.3127e-05	0.000133448	ENSG00000133661.15	SFTPD	chr10	protein_coding	surfactant protein D
ENSG00000133800.7	983.887	-2.45323	0.293845	-8.34871	6.90142e-17	1.7393e-15	ENSG00000133800.8	LYVE1	chr11	protein_coding	lymphatic vessel endothelial hyaluronan receptor 1
ENSG00000134042.11	282.781	-1.85148	0.248521	-7.45	9.33385e-14	1.57301e-12	ENSG00000134042.12	MRO	chr18	protein_coding	maestro
ENSG00000134061.5	127.846	-1.2048	0.205351	-5.86705	4.43604e-09	3.63964e-08	ENSG00000134061.5	CD180	chr5	protein_coding	CD180 molecule
ENSG00000134107.4	11215.6	-1.06541	0.199491	-5.34063	9.26225e-08	6.04652e-07	ENSG00000134107.4	BHLHE40	chr3	protein_coding	basic helix-loop-helix family, member e40
ENSG00000134201.9	98.7474	-1.37388	0.321779	-4.26965	1.95784e-05	8.24873e-05	ENSG00000134201.10	GSTM5	chr1	protein_coding	glutathione S-transferase mu 5
ENSG00000134240.10	86791.3	-1.02252	0.237619	-4.30318	1.68361e-05	7.17932e-05	ENSG00000134240.11	HMGCS2	chr1	protein_coding	3-hydroxy-3-methylglutaryl-CoA synthase 2 (mitochondrial)
ENSG00000134294.12	17778.4	-1.62857	0.166795	-9.76389	1.60867e-22	8.37648e-21	ENSG00000134294.13	SLC38A2	chr12	protein_coding	solute carrier family 38, member 2
ENSG00000134321.10	306.331	-1.04722	0.269259	-3.88927	0.000100545	0.000367228	ENSG00000134321.11	RSAD2	chr2	protein_coding	radical S-adenosyl methionine domain containing 2
ENSG00000134326.10	452.401	-1.16062	0.272717	-4.25577	2.08327e-05	8.73044e-05	ENSG00000134326.11	CMPK2	chr2	protein_coding	cytidine monophosphate (UMP-CMP) kinase 2, mitochondrial
ENSG00000134339.7	45984.5	-3.36967	0.505783	-6.66228	2.69604e-11	3.14665e-10	ENSG00000134339.8	SAA2	chr11	protein_coding	serum amyloid A2
ENSG00000134398.11	8.59519	-2.94974	0.557997	-5.28631	1.2481e-07	7.94694e-07	ENSG00000134398.12	ERN2	chr16	protein_coding	endoplasmic reticulum to nucleus signaling 2
ENSG00000134538.2	9238.74	-1.1149	0.256861	-4.34046	1.42187e-05	6.14886e-05	ENSG00000134538.2	SLCO1B1	chr12	protein_coding	solute carrier organic anion transporter family, member 1B1
ENSG00000134539.15	119.345	-1.4189	0.19496	-7.2779	3.39052e-13	5.2608e-12	ENSG00000134539.16	KLRD1	chr12	protein_coding	killer cell lectin-like receptor subfamily D, member 1
ENSG00000134612.10	292.017	-2.50966	0.349674	-7.17715	7.11777e-13	1.04786e-11	ENSG00000134612.11	FOLH1B	chr11	transcribed_unprocessed_pseudogene	folate hydrolase 1B
ENSG00000134757.4	2.72599	-2.61284	0.818864	-3.19081	0.00141873	0.00401595	ENSG00000134757.4	DSG3	chr18	protein_coding	desmoglein 3
ENSG00000134827.6	12.8335	-2.90537	0.564851	-5.14361	2.69509e-07	1.61349e-06	ENSG00000134827.7	TCN1	chr11	protein_coding	transcobalamin I (vitamin B12 binding protein, R binder family)
ENSG00000134853.10	982.423	-1.6474	0.319343	-5.15871	2.48661e-07	1.49845e-06	ENSG00000134853.11	PDGFRA	chr4	protein_coding	platelet-derived growth factor receptor, alpha polypeptide
ENSG00000134873.8	136.317	-1.87348	0.42347	-4.42412	9.68355e-06	4.33036e-05	ENSG00000134873.9	CLDN10	chr13	protein_coding	claudin 10
ENSG00000135144.6	1793.57	-1.4545	0.282545	-5.14786	2.6347e-07	1.58221e-06	ENSG00000135144.7	DTX1	chr12	protein_coding	deltex 1, E3 ubiquitin ligase
ENSG00000135298.12	21.9966	-2.45898	0.279968	-8.78308	1.59053e-18	5.00865e-17	ENSG00000135298.13	ADGRB3	chr6	protein_coding	adhesion G protein-coupled receptor B3
ENSG00000135333.12	2.96128	-2.12901	0.375748	-5.66604	1.46131e-08	1.0954e-07	ENSG00000135333.13	EPHA7	chr6	protein_coding	EPH receptor A7
ENSG00000135409.9	22.0376	-3.1442	0.376187	-8.35807	6.37548e-17	1.61537e-15	ENSG00000135409.10	AMHR2	chr12	protein_coding	anti-Mullerian hormone receptor, type II
ENSG00000135423.11	959.518	-1.1411	0.387512	-2.94469	0.00323275	0.0084259	ENSG00000135423.12	GLS2	chr12	protein_coding	glutaminase 2 (liver, mitochondrial)
ENSG00000135437.8	684.152	-1.14042	0.207044	-5.50811	3.62704e-08	2.54733e-07	ENSG00000135437.9	RDH5	chr12	protein_coding	retinol dehydrogenase 5 (11-cis/9-cis)
ENSG00000135517.6	32.9728	-1.34564	0.24773	-5.43186	5.57684e-08	3.78719e-07	ENSG00000135517.6	MIP	chr12	protein_coding	major intrinsic protein of lens fiber
ENSG00000135604.9	160.677	-1.41309	0.219368	-6.44163	1.18198e-10	1.25344e-09	ENSG00000135604.9	STX11	chr6	protein_coding	syntaxin 11
ENSG00000135625.7	2.40344	-1.00004	0.356805	-2.80276	0.00506669	0.0125481	ENSG00000135625.7	EGR4	chr2	protein_coding	early growth response 4
ENSG00000135824.11	1.61367	-1.1559	0.386251	-2.99262	0.00276594	0.00732114	ENSG00000135824.12	RGS8	chr1	protein_coding	regulator of G-protein signaling 8
ENSG00000135917.12	1145.8	-1.50289	0.225699	-6.65884	2.76006e-11	3.21796e-10	ENSG00000135917.13	SLC19A3	chr2	protein_coding	solute carrier family 19 (thiamine transporter), member 3
ENSG00000135925.7	17.5695	-1.11498	0.336359	-3.31487	0.000916862	0.0027143	ENSG00000135925.8	WNT10A	chr2	protein_coding	wingless-type MMTV integration site family, member 10A
ENSG00000136011.13	791.621	-4.12719	0.385381	-10.7094	9.19852e-27	7.52845e-25	ENSG00000136011.14	STAB2	chr12	protein_coding	stabilin 2
ENSG00000136158.9	942.948	-1.4209	0.148611	-9.56124	1.16349e-21	5.46462e-20	ENSG00000136158.10	SPRY2	chr13	protein_coding	sprouty homolog 2 (Drosophila)
ENSG00000136160.13	1689.67	-1.18511	0.155791	-7.60707	2.80374e-14	5.11056e-13	ENSG00000136160.14	EDNRB	chr13	protein_coding	endothelin receptor type B
ENSG00000136244.10	66.4944	-2.00075	0.388195	-5.15397	2.55024e-07	1.53455e-06	ENSG00000136244.11	IL6	chr7	protein_coding	interleukin 6
ENSG00000136315.4	0.478823	-1.37172	0.475852	-2.88266	0.00394335	0.0100607	ENSG00000136315.4	RP11-84C10.2	chr14	lincRNA	--
ENSG00000136541.13	6.1277	-1.1366	0.324724	-3.50019	0.000464928	0.00147221	ENSG00000136541.14	ERMN	chr2	protein_coding	ermin, ERM-like protein
ENSG00000136546.12	58.5256	-1.67689	0.365722	-4.58514	4.53683e-06	2.16216e-05	ENSG00000136546.13	SCN7A	chr2	protein_coding	sodium channel, voltage gated, type VII alpha subunit
ENSG00000136573.11	37.5351	-1.6466	0.295206	-5.57779	2.43592e-08	1.76864e-07	ENSG00000136573.12	BLK	chr8	protein_coding	BLK proto-oncogene, Src family tyrosine kinase
ENSG00000136634.5	19.6655	-1.9457	0.227645	-8.54704	1.26283e-17	3.51181e-16	ENSG00000136634.5	IL10	chr1	protein_coding	interleukin 10
ENSG00000136689.17	5804.49	-2.14578	0.272185	-7.88353	3.18258e-15	6.47981e-14	ENSG00000136689.18	IL1RN	chr2	protein_coding	interleukin 1 receptor antagonist
ENSG00000136826.13	717.037	-1.27239	0.211942	-6.00345	1.93174e-09	1.68441e-08	ENSG00000136826.14	KLF4	chr9	protein_coding	Kruppel-like factor 4 (gut)
ENSG00000136867.9	67.934	-1.03305	0.174033	-5.93598	2.92094e-09	2.47327e-08	ENSG00000136867.10	SLC31A2	chr9	protein_coding	solute carrier family 31 (copper transporter), member 2
ENSG00000136869.13	583.973	-1.32548	0.186407	-7.11067	1.15485e-12	1.65161e-11	ENSG00000136869.13	TLR4	chr9	protein_coding	toll-like receptor 4
ENSG00000136872.16	319555	-1.40421	0.287977	-4.87614	1.08182e-06	5.80499e-06	ENSG00000136872.17	ALDOB	chr9	protein_coding	aldolase B, fructose-bisphosphate
ENSG00000136929.11	2.86069	-1.37406	0.476927	-2.88106	0.00396334	0.0101063	ENSG00000136929.12	HEMGN	chr9	protein_coding	hemogen
ENSG00000136997.13	3670.66	-1.08533	0.250927	-4.32528	1.52338e-05	6.55102e-05	ENSG00000136997.14	MYC	chr8	protein_coding	v-myc avian myelocytomatosis viral oncogene homolog
ENSG00000137033.10	749.803	-1.86024	0.221207	-8.40948	4.11829e-17	1.06885e-15	ENSG00000137033.11	IL33	chr9	protein_coding	interleukin 33
ENSG00000137106.16	22506.8	-1.08184	0.15435	-7.00899	2.40041e-12	3.26087e-11	ENSG00000137106.17	GRHPR	chr9	protein_coding	glyoxylate reductase/hydroxypyruvate reductase
ENSG00000137124.6	9330.02	-1.4984	0.16233	-9.23059	2.69133e-20	1.05437e-18	ENSG00000137124.6	ALDH1B1	chr9	protein_coding	aldehyde dehydrogenase 1 family, member B1
ENSG00000137193.12	2927.68	-1.3151	0.231707	-5.67571	1.38116e-08	1.04027e-07	ENSG00000137193.13	PIM1	chr6	protein_coding	Pim-1 proto-oncogene, serine/threonine kinase
ENSG00000137265.13	101.11	-2.37774	0.287115	-8.28149	1.21646e-16	2.96188e-15	ENSG00000137265.14	IRF4	chr6	protein_coding	interferon regulatory factor 4
ENSG00000137441.7	25.7684	-1.0284	0.243527	-4.22293	2.41152e-05	9.97583e-05	ENSG00000137441.7	FGFBP2	chr4	protein_coding	fibroblast growth factor binding protein 2
ENSG00000137642.11	7088.99	-1.0303	0.179214	-5.74903	8.97587e-09	6.9931e-08	ENSG00000137642.12	SORL1	chr11	protein_coding	sortilin-related receptor, L(DLR class) A repeats containing
ENSG00000137648.15	7.87324	-1.53817	0.288952	-5.32325	1.01928e-07	6.60443e-07	ENSG00000137648.16	TMPRSS4	chr11	protein_coding	transmembrane protease, serine 4
ENSG00000137675.4	0.879384	-1.75349	0.753026	-2.32859	0.0198809	0.0418649	ENSG00000137675.4	MMP27	chr11	protein_coding	matrix metallopeptidase 27
ENSG00000137727.11	88.7054	-1.04074	0.243306	-4.27747	1.8903e-05	7.98144e-05	ENSG00000137727.12	ARHGAP20	chr11	protein_coding	Rho GTPase activating protein 20
ENSG00000137747.13	17.5045	-1.52419	0.250206	-6.09176	1.11676e-09	1.01166e-08	ENSG00000137747.14	TMPRSS13	chr11	protein_coding	transmembrane protease, serine 13
ENSG00000137801.10	9037.92	-1.75589	0.2536	-6.92388	4.39447e-12	5.72961e-11	ENSG00000137801.10	THBS1	chr15	protein_coding	thrombospondin 1
ENSG00000137841.10	395.75	-1.01664	0.171336	-5.93359	2.96373e-09	2.50821e-08	ENSG00000137841.11	PLCB2	chr15	protein_coding	phospholipase C, beta 2
ENSG00000137959.14	627.329	-1.89759	0.322699	-5.88037	4.0935e-09	3.3821e-08	ENSG00000137959.15	IFI44L	chr1	protein_coding	interferon-induced protein 44-like
ENSG00000137960.5	933.907	-1.23149	0.221839	-5.55131	2.83534e-08	2.03319e-07	ENSG00000137960.5	GIPC2	chr1	protein_coding	GIPC PDZ domain containing family, member 2
ENSG00000138030.11	12645.4	-1.09417	0.187824	-5.82553	5.69315e-09	4.58572e-08	ENSG00000138030.12	KHK	chr2	protein_coding	ketohexokinase (fructokinase)
ENSG00000138109.9	36333.7	-1.89673	0.268697	-7.05899	1.67721e-12	2.33503e-11	ENSG00000138109.9	CYP2C9	chr10	protein_coding	cytochrome P450, family 2, subfamily C, polypeptide 9
ENSG00000138115.12	45302.3	-2.47664	0.277811	-8.91483	4.88559e-19	1.63009e-17	ENSG00000138115.13	CYP2C8	chr10	protein_coding	cytochrome P450, family 2, subfamily C, polypeptide 8
ENSG00000138166.5	1562.98	-1.57519	0.224951	-7.00236	2.51688e-12	3.40649e-11	ENSG00000138166.5	DUSP5	chr10	protein_coding	dual specificity phosphatase 5
ENSG00000138271.5	1.0792	-2.10835	0.737094	-2.86036	0.00423166	0.0107054	ENSG00000138271.5	GPR87	chr3	protein_coding	G protein-coupled receptor 87
ENSG00000138315.11	2579.27	-2.95187	0.227704	-12.9636	1.96812e-38	4.45726e-36	ENSG00000138315.12	OIT3	chr10	protein_coding	oncoprotein induced transcript 3
ENSG00000138356.12	59152.6	-1.19687	0.262339	-4.56229	5.05981e-06	2.38697e-05	ENSG00000138356.13	AOX1	chr2	protein_coding	aldehyde oxidase 1
ENSG00000138615.5	92.0674	-1.43642	0.317102	-4.52984	5.9027e-06	2.75435e-05	ENSG00000138615.5	CILP	chr15	protein_coding	cartilage intermediate layer protein, nucleotide pyrophosphohydrolase
ENSG00000138640.13	1806.81	-1.78273	0.22862	-7.79781	6.29922e-15	1.2433e-13	ENSG00000138640.14	FAM13A	chr4	protein_coding	family with sequence similarity 13, member A
ENSG00000138646.7	730.093	-1.25356	0.258412	-4.851	1.22839e-06	6.51326e-06	ENSG00000138646.8	HERC5	chr4	protein_coding	HECT and RLD domain containing E3 ubiquitin protein ligase 5
ENSG00000138650.8	1.84878	-1.52207	0.432234	-3.52141	0.000429258	0.00136897	ENSG00000138650.8	PCDH10	chr4	protein_coding	protocadherin 10
ENSG00000138670.15	1718.55	-1.66883	0.197856	-8.43459	3.32363e-17	8.70118e-16	ENSG00000138670.16	RASGEF1B	chr4	protein_coding	RasGEF domain family, member 1B
ENSG00000138696.9	30.6955	-1.75897	0.354826	-4.95729	7.1484e-07	3.96647e-06	ENSG00000138696.10	BMPR1B	chr4	protein_coding	bone morphogenetic protein receptor, type IB
ENSG00000138722.8	313.792	-1.46328	0.232036	-6.30629	2.858e-10	2.8899e-09	ENSG00000138722.9	MMRN1	chr4	protein_coding	multimerin 1
ENSG00000138744.13	1690.62	-1.21396	0.165042	-7.35545	1.90287e-13	3.0677e-12	ENSG00000138744.14	NAAA	chr4	protein_coding	N-acylethanolamine acid amidase
ENSG00000138769.9	2.32006	-1.68071	0.289023	-5.81514	6.05841e-09	4.85392e-08	ENSG00000138769.10	CDKL2	chr4	protein_coding	cyclin-dependent kinase-like 2 (CDC2-related kinase)
ENSG00000138772.11	113.7	-1.34834	0.272723	-4.94399	7.65395e-07	4.2243e-06	ENSG00000138772.12	ANXA3	chr4	protein_coding	annexin A3
ENSG00000138944.7	15.8521	-1.70696	0.313045	-5.45277	4.95908e-08	3.39838e-07	ENSG00000138944.7	KIAA1644	chr22	protein_coding	KIAA1644
ENSG00000139144.8	625.003	-1.19281	0.293254	-4.06749	4.7523e-05	0.000185673	ENSG00000139144.9	PIK3C2G	chr12	protein_coding	phosphatidylinositol-4-phosphate 3-kinase, catalytic subunit type 2 gamma
ENSG00000139151.13	5.87867	-1.10645	0.318373	-3.47532	0.000510237	0.00159763	ENSG00000139151.14	PLCZ1	chr12	protein_coding	phospholipase C, zeta 1
ENSG00000139178.9	11014	-1.5332	0.128746	-11.9087	1.06588e-32	1.53901e-30	ENSG00000139178.10	C1RL	chr12	protein_coding	complement component 1, r subcomponent-like
ENSG00000139209.14	23076.5	-1.15997	0.255218	-4.54503	5.4927e-06	2.57575e-05	ENSG00000139209.15	SLC38A4	chr12	protein_coding	solute carrier family 38, member 4
ENSG00000139287.11	1.10941	-1.0162	0.402461	-2.52498	0.0115706	0.026058	ENSG00000139287.12	TPH2	chr12	protein_coding	tryptophan hydroxylase 2
ENSG00000139289.12	9175.32	-2.19588	0.25841	-8.49766	1.93454e-17	5.25168e-16	ENSG00000139289.13	PHLDA1	chr12	protein_coding	pleckstrin homology-like domain, family A, member 1
ENSG00000139318.7	5764.94	-1.62078	0.17247	-9.39748	5.58849e-21	2.39357e-19	ENSG00000139318.7	DUSP6	chr12	protein_coding	dual specificity phosphatase 6
ENSG00000139352.3	191.693	-1.98888	0.649041	-3.06434	0.00218152	0.00591245	ENSG00000139352.3	ASCL1	chr12	protein_coding	achaete-scute family bHLH transcription factor 1
ENSG00000139508.13	3441.2	-1.20768	0.238177	-5.07053	3.96717e-07	2.30373e-06	ENSG00000139508.14	SLC46A3	chr13	protein_coding	solute carrier family 46, member 3
ENSG00000139540.10	7046.75	-1.45921	0.313471	-4.65501	3.23965e-06	1.5919e-05	ENSG00000139540.11	SLC39A5	chr12	protein_coding	solute carrier family 39 (zinc transporter), member 5
ENSG00000139547.7	17534.4	-2.17642	0.295416	-7.36731	1.74111e-13	2.82343e-12	ENSG00000139547.7	RDH16	chr12	protein_coding	retinol dehydrogenase 16 (all-trans)
ENSG00000139597.15	1748.93	-1.5612	0.145205	-10.7517	5.81758e-27	4.89461e-25	ENSG00000139597.16	N4BP2L1	chr13	protein_coding	NEDD4 binding protein 2-like 1
ENSG00000139610.1	0.79096	-2.02209	0.475079	-4.25633	2.07811e-05	8.71104e-05	ENSG00000139610.1	CELA1	chr12	protein_coding	chymotrypsin-like elastase family, member 1
ENSG00000139631.17	1682.85	-1.23601	0.182188	-6.78422	1.16712e-11	1.43407e-10	ENSG00000139631.18	CSAD	chr12	protein_coding	cysteine sulfinic acid decarboxylase
ENSG00000139737.20	210.035	-1.24096	0.29558	-4.19837	2.68837e-05	0.000110205	ENSG00000139737.21	SLAIN1	chr13	protein_coding	SLAIN motif family, member 1
ENSG00000139793.17	3968.34	-1.10795	0.185011	-5.98854	2.11737e-09	1.83227e-08	ENSG00000139793.18	MBNL2	chr13	protein_coding	muscleblind-like splicing regulator 2
ENSG00000139914.6	221.618	-1.92299	0.269574	-7.13342	9.79038e-13	1.41547e-11	ENSG00000139914.6	FITM1	chr14	protein_coding	fat storage-inducing transmembrane protein 1
ENSG00000139926.14	624.185	-1.10554	0.202652	-5.45536	4.88733e-08	3.35408e-07	ENSG00000139926.15	FRMD6	chr14	protein_coding	FERM domain containing 6
ENSG00000139946.8	138.055	-1.91651	0.17975	-10.6621	1.53151e-26	1.22911e-24	ENSG00000139946.9	PELI2	chr14	protein_coding	pellino E3 ubiquitin protein ligase family member 2
ENSG00000140030.5	114.948	-1.42391	0.176311	-8.07616	6.68377e-16	1.47628e-14	ENSG00000140030.5	GPR65	chr14	protein_coding	G protein-coupled receptor 65
ENSG00000140044.11	679.715	-1.27878	0.126752	-10.0888	6.19131e-24	3.84804e-22	ENSG00000140044.12	JDP2	chr14	protein_coding	Jun dimerization protein 2
ENSG00000140093.8	16246.4	-1.10123	0.173867	-6.33374	2.39293e-10	2.45363e-09	ENSG00000140093.9	SERPINA10	chr14	protein_coding	serpin peptidase inhibitor, clade A (alpha-1 antiproteinase, antitrypsin), member 10
ENSG00000140107.10	17503.1	-2.59781	0.376149	-6.90633	4.97337e-12	6.41109e-11	ENSG00000140107.10	SLC25A47	chr14	protein_coding	solute carrier family 25, member 47
ENSG00000140263.12	12943.7	-1.07217	0.203357	-5.27233	1.34704e-07	8.52114e-07	ENSG00000140263.13	SORD	chr15	protein_coding	sorbitol dehydrogenase
ENSG00000140284.9	10984.7	-1.32556	0.22013	-6.02171	1.72587e-09	1.51852e-08	ENSG00000140284.10	SLC27A2	chr15	protein_coding	solute carrier family 27 (fatty acid transporter), member 2
ENSG00000140287.9	49.5636	-1.25172	0.260786	-4.79979	1.58835e-06	8.24469e-06	ENSG00000140287.10	HDC	chr15	protein_coding	histidine decarboxylase
ENSG00000140379.7	71.198	-1.13135	0.246581	-4.58816	4.47172e-06	2.13297e-05	ENSG00000140379.7	BCL2A1	chr15	protein_coding	BCL2-related protein A1
ENSG00000140505.6	17245.2	-2.73759	0.499691	-5.47856	4.28812e-08	2.97185e-07	ENSG00000140505.6	CYP1A2	chr15	protein_coding	cytochrome P450, family 1, subfamily A, polypeptide 2
ENSG00000140538.15	27.2722	-1.30451	0.298344	-4.3725	1.22834e-05	5.37879e-05	ENSG00000140538.16	NTRK3	chr15	protein_coding	neurotrophic tyrosine kinase, receptor, type 3
ENSG00000140835.9	301.392	-2.4084	0.474113	-5.07979	3.77845e-07	2.20071e-06	ENSG00000140835.9	CHST4	chr16	protein_coding	carbohydrate (N-acetylglucosamine 6-O) sulfotransferase 4
ENSG00000140932.8	7.72327	-1.35532	0.278627	-4.86428	1.14876e-06	6.13036e-06	ENSG00000140932.9	CMTM2	chr16	protein_coding	CKLF-like MARVEL transmembrane domain containing 2
[truncated: 1,689 more rows]
