# Supplementary material for: Distinct binding pattern of EZH2 and JARID2 on RNAs and DNAs in hepatocellular carcinoma development
Source: Front Oncol. 2022 Dec 9;12:904633. doi: 10.3389/fonc.2022.904633 (PMC9792092; doi:10.3389/fonc.2022.904633)
Supplement: Supplementary file 3 [file Table_3.xlsx]

## Sheet: Sheet1
Table S3. The bound lncRNAs by EZH2 and JARID2 from HepG2 and THLE-2 cell lines, respectively. "1" indicated bound lncRNAs, and "0" indicated unbound lncRNAs.
Gene	HepG2_EZH2_eIP_1	HepG2_EZH2_neIP_1	HepG2_Jarid2_IP_1	HepG2_Jarid2_IP_2	THLE2_EZH2_IP_1	THLE2_EZH2_IP_2	THLE2_Jarid2_IP_1	THLE2_Jarid2_IP_2	Gene	Symbol	Chr	GeneType	Description
ENSG00000253766.1	0	0	0	0	1	0	0	0	ENSG00000253766.1	RP11-804N13.1	chr5	antisense	--
ENSG00000264869.1	1	0	0	1	0	0	0	0	ENSG00000264869.1	RP11-526H11.1	chr18	lincRNA	--
ENSG00000272168.5	0	0	0	0	0	1	0	0	ENSG00000272168.5	CASC15	chr6	lincRNA	cancer susceptibility candidate 15 (non-protein coding)
ENSG00000224186.8	1	1	1	0	0	0	0	0	ENSG00000224186.8	C5orf66	chr5	antisense	chromosome 5 open reading frame 66
ENSG00000272679.1	0	0	1	0	0	0	0	0	ENSG00000272679.1	RP11-216L13.18	chr9	processed_transcript	--
ENSG00000271774.1	0	0	0	1	0	0	0	0	ENSG00000271774.1	RP4-678D15.1	chr20	antisense	--
ENSG00000173867.8	0	0	0	0	1	0	0	0	ENSG00000173867.8	RP11-97O12.7	chr15	processed_transcript	--
ENSG00000260505.1	0	0	0	0	0	1	0	0	ENSG00000260505.1	RP11-410C4.5	chr1	lincRNA	--
ENSG00000240057.5	0	0	0	0	1	1	0	0	ENSG00000240057.5	RP11-572M11.4	chr3	antisense	--
ENSG00000265148.5	0	0	0	0	0	1	0	0	ENSG00000265148.5	BZRAP1-AS1	chr17	antisense	BZRAP1 antisense RNA 1
ENSG00000267642.1	0	0	1	0	0	0	0	0	ENSG00000267642.1	RP11-258B16.1	chr18	lincRNA	--
ENSG00000223808.1	0	0	0	0	0	0	0	1	ENSG00000223808.1	RP11-428L9.2	chr10	lincRNA	--
ENSG00000229613.1	0	0	1	0	0	0	0	0	ENSG00000229613.1	LINC01501	chr9	lincRNA	long intergenic non-protein coding RNA 1501
ENSG00000257488.5	0	0	0	1	0	0	0	0	ENSG00000257488.5	RP5-1057I20.2	chr12	lincRNA	--
ENSG00000249430.1	0	0	1	1	0	0	0	0	ENSG00000249430.1	CTD-2231H16.1	chr5	lincRNA	--
ENSG00000271167.1	0	1	0	0	0	0	0	0	ENSG00000271167.1	LINC01109	chr8	lincRNA	long intergenic non-protein coding RNA 1109
ENSG00000278879.1	0	0	1	1	1	0	0	0	ENSG00000278879.1	AP000560.3	chr11	TEC	--
ENSG00000280383.1	0	0	0	1	0	0	1	1	ENSG00000280383.1	CTA-941F9.10	chr22	sense_overlapping	--
ENSG00000257495.5	0	0	0	0	0	1	0	0	ENSG00000257495.5	KRT73-AS1	chr12	antisense	KRT73 antisense RNA 1
ENSG00000230590.7	1	0	1	1	1	1	1	1	ENSG00000230590.7	FTX	chrX	lincRNA	FTX transcript, XIST regulator (non-protein coding)
ENSG00000207955.3	1	0	0	0	0	0	0	0	ENSG00000207955.3	MIR219A2	chr9	lincRNA	microRNA 219a-2
ENSG00000226416.1	0	0	1	0	0	0	0	0	ENSG00000226416.1	MRPL23-AS1	chr11	antisense	MRPL23 antisense RNA 1
ENSG00000224610.1	0	1	0	0	0	0	0	0	ENSG00000224610.1	RP11-265P11.1	chrX	lincRNA	--
ENSG00000227744.4	0	0	0	0	0	0	1	0	ENSG00000227744.4	FLJ43879	chr2	lincRNA	--
ENSG00000245748.1	0	0	0	0	0	0	0	1	ENSG00000245748.1	RP11-367J11.2	chr4	antisense	--
ENSG00000251169.2	0	0	0	0	0	0	1	0	ENSG00000251169.2	AC005355.2	chr5	lincRNA	--
ENSG00000236213.1	0	0	0	0	0	1	0	0	ENSG00000236213.1	AC006369.2	chr2	antisense	--
ENSG00000251293.1	1	1	0	0	0	0	0	0	ENSG00000251293.1	CTC-552D5.1	chr5	lincRNA	--
ENSG00000276476.2	0	0	0	0	1	0	0	0	ENSG00000276476.2	LINC00540	chr13	lincRNA	long intergenic non-protein coding RNA 540
ENSG00000272563.1	0	0	0	1	0	0	0	0	ENSG00000272563.1	RP11-480C16.1	chr2	lincRNA	--
ENSG00000248514.1	0	0	0	0	0	0	0	1	ENSG00000248514.1	CTC-338M12.1	chr5	antisense	--
ENSG00000250564.1	1	0	1	0	0	0	0	1	ENSG00000250564.1	RP11-215P8.4	chr5	lincRNA	--
ENSG00000249743.5	1	0	0	0	0	0	0	0	ENSG00000249743.5	RP11-60A8.1	chr5	lincRNA	--
ENSG00000230333.6	0	0	0	1	0	0	0	0	ENSG00000230333.6	AC004538.3	chr7	processed_transcript	--
ENSG00000236544.1	0	0	0	0	0	0	1	0	ENSG00000236544.1	AC008060.8	chr7	lincRNA	--
ENSG00000230747.1	0	0	0	1	0	0	0	1	ENSG00000230747.1	AC021188.4	chr2	antisense	--
ENSG00000227355.1	0	0	1	1	0	0	0	0	ENSG00000227355.1	RP11-162D16.2	chr9	antisense	--
ENSG00000260060.1	0	0	1	0	0	0	0	0	ENSG00000260060.1	RP11-388M20.1	chr16	antisense	--
ENSG00000260583.1	0	0	0	0	1	0	0	0	ENSG00000260583.1	AP000223.42	chr21	antisense	--
ENSG00000259560.1	1	1	1	1	0	0	0	1	ENSG00000259560.1	RP11-648K4.2	chr15	lincRNA	--
ENSG00000261402.1	1	1	0	0	1	0	1	0	ENSG00000261402.1	RP11-378I6.1	chr9	lincRNA	--
ENSG00000265101.1	0	0	1	0	0	0	0	1	ENSG00000265101.1	CTD-2382H12.1	chr18	lincRNA	--
ENSG00000206249.3	0	1	0	0	0	0	0	1	ENSG00000206249.3	CTD-2308N23.2	chr20	antisense	--
ENSG00000235244.3	0	0	1	1	0	0	1	1	ENSG00000235244.3	RP11-761E20.1	chrX	lincRNA	--
ENSG00000234492.4	0	0	1	1	0	0	0	0	ENSG00000234492.4	RPL34-AS1	chr4	lincRNA	RPL34 antisense RNA 1 (head to head)
ENSG00000228824.6	0	0	0	1	0	0	1	0	ENSG00000228824.6	MIR4500HG	chr13	lincRNA	MIR4500 host gene
ENSG00000269177.1	0	0	0	1	1	0	0	0	ENSG00000269177.1	L34079.3	chr19	antisense	--
ENSG00000250708.1	0	0	1	0	0	0	0	0	ENSG00000250708.1	RP11-161D15.1	chr4	lincRNA	--
ENSG00000232284.7	0	0	0	0	1	0	0	0	ENSG00000232284.7	GNG12-AS1	chr1	antisense	GNG12 antisense RNA 1
ENSG00000250003.2	0	0	0	0	1	0	0	0	ENSG00000250003.2	CTD-2116N24.1	chr5	lincRNA	--
ENSG00000253524.1	0	0	0	0	0	0	1	0	ENSG00000253524.1	RP11-89M20.2	chr8	lincRNA	--
ENSG00000276071.1	0	0	0	0	1	0	0	0	ENSG00000276071.1	CTD-3234P18.6	chr19	lincRNA	--
ENSG00000250519.6	1	0	0	0	0	0	0	0	ENSG00000250519.6	RP11-680H20.2	chr11	lincRNA	--
ENSG00000267278.5	0	0	0	1	0	0	0	0	ENSG00000267278.5	MAP3K14-AS1	chr17	antisense	MAP3K14 antisense RNA 1
ENSG00000267612.1	0	0	1	1	0	0	0	1	ENSG00000267612.1	CTD-3116E22.7	chr19	lincRNA	--
ENSG00000224504.2	0	0	0	0	0	1	0	1	ENSG00000224504.2	RP11-475D12.2	chr10	lincRNA	--
ENSG00000226530.1	0	0	0	0	1	0	0	0	ENSG00000226530.1	RP11-348F1.2	chrX	lincRNA	--
ENSG00000247373.3	1	1	1	0	1	1	1	0	ENSG00000247373.3	RP11-486O12.2	chr12	lincRNA	--
ENSG00000237187.8	0	0	1	0	0	0	0	1	ENSG00000237187.8	NR2F1-AS1	chr5	antisense	NR2F1 antisense RNA 1
ENSG00000261177.1	0	0	1	0	0	0	1	1	ENSG00000261177.1	RP11-805I24.1	chr16	lincRNA	--
ENSG00000256287.1	0	0	0	0	0	1	0	0	ENSG00000256287.1	RP11-664H17.1	chr12	lincRNA	--
ENSG00000231721.6	0	1	1	0	0	0	0	0	ENSG00000231721.6	LINC-PINT	chr7	antisense	long intergenic non-protein coding RNA, p53 induced transcript
ENSG00000248874.5	0	0	0	1	0	0	0	0	ENSG00000248874.5	C5orf17	chr5	lincRNA	chromosome 5 open reading frame 17
ENSG00000279965.1	0	1	0	0	0	0	0	0	ENSG00000279965.1	RP11-472K17.3	chr13	TEC	--
ENSG00000237489.2	0	0	0	1	0	0	0	0	ENSG00000237489.2	LINC00959	chr10	lincRNA	long intergenic non-protein coding RNA 959
ENSG00000279933.1	0	0	1	0	0	0	0	0	ENSG00000279933.1	RP4-671O14.5	chr22	TEC	--
ENSG00000234423.1	0	0	0	1	0	0	0	1	ENSG00000234423.1	LINC01250	chr2	lincRNA	long intergenic non-protein coding RNA 1250
ENSG00000248019.2	0	0	0	1	1	0	0	0	ENSG00000248019.2	FAM13A-AS1	chr4	antisense	FAM13A antisense RNA 1
ENSG00000255094.1	0	1	0	0	0	0	0	0	ENSG00000255094.1	RP11-406D1.2	chr11	lincRNA	--
ENSG00000260927.1	0	0	1	0	0	0	0	0	ENSG00000260927.1	RP11-459F6.3	chr16	antisense	--
ENSG00000232954.2	0	0	0	0	1	0	1	0	ENSG00000232954.2	LINC00374	chr13	lincRNA	long intergenic non-protein coding RNA 374
ENSG00000203999.8	0	0	0	0	0	0	1	0	ENSG00000203999.8	LINC01270	chr20	lincRNA	long intergenic non-protein coding RNA 1270
ENSG00000266357.5	0	0	0	0	1	0	0	0	ENSG00000266357.5	RP11-101O21.1	chr17	lincRNA	--
ENSG00000205791.3	0	0	1	1	1	0	0	0	ENSG00000205791.3	LOH12CR2	chr12	lincRNA	loss of heterozygosity, 12, chromosomal region 2 (non-protein coding)
ENSG00000274020.1	1	1	1	0	1	0	1	1	ENSG00000274020.1	LINC01138	chr1	lincRNA	long intergenic non-protein coding RNA 1138
ENSG00000255474.1	0	0	1	0	0	0	0	0	ENSG00000255474.1	RP11-234B24.2	chr12	lincRNA	--
ENSG00000272808.2	0	0	1	0	0	0	0	0	ENSG00000272808.2	RP11-66B24.7	chr15	processed_transcript	--
ENSG00000250903.8	0	1	0	1	0	0	0	1	ENSG00000250903.8	GMDS-AS1	chr6	lincRNA	GMDS antisense RNA 1 (head to head)
ENSG00000269072.1	0	0	1	0	0	0	0	1	ENSG00000269072.1	CTD-3187F8.14	chr19	antisense	--
ENSG00000244055.1	0	0	0	0	1	0	0	0	ENSG00000244055.1	AC007566.10	chr7	antisense	--
ENSG00000233296.1	0	0	0	1	0	1	0	0	ENSG00000233296.1	AC092159.2	chr2	antisense	--
ENSG00000232828.1	0	1	0	0	0	0	0	0	ENSG00000232828.1	AF196970.3	chrX	antisense	--
ENSG00000237604.1	0	0	0	0	0	0	1	0	ENSG00000237604.1	AP001056.1	chr21	lincRNA	--
ENSG00000226808.1	0	1	1	0	0	0	0	0	ENSG00000226808.1	LINC00840	chr10	lincRNA	long intergenic non-protein coding RNA 840
ENSG00000273112.1	1	0	0	0	1	0	0	1	ENSG00000273112.1	RP11-25K21.6	chr1	processed_transcript	--
ENSG00000248148.1	0	0	0	0	0	1	0	0	ENSG00000248148.1	RP11-357F12.1	chr5	lincRNA	--
ENSG00000278920.1	0	0	0	1	0	0	1	0	ENSG00000278920.1	RP3-412A9.17	chr22	sense_overlapping	--
ENSG00000279088.1	0	0	1	0	0	0	0	1	ENSG00000279088.1	RP11-574K11.24	chr10	TEC	--
ENSG00000228629.2	0	0	0	1	0	0	0	0	ENSG00000228629.2	AC092295.4	chr19	antisense	--
ENSG00000258199.1	1	0	0	0	0	0	0	0	ENSG00000258199.1	RP11-977G19.5	chr12	sense_overlapping	--
ENSG00000253503.5	0	0	0	0	1	1	0	0	ENSG00000253503.5	RP11-653B10.1	chr8	lincRNA	--
ENSG00000237714.1	0	0	0	0	0	1	0	0	ENSG00000237714.1	P4HA2-AS1	chr5	antisense	P4HA2 antisense RNA 1
ENSG00000269054.1	0	0	1	0	0	0	1	1	ENSG00000269054.1	CTD-2619J13.3	chr19	antisense	--
ENSG00000279220.1	0	0	0	0	0	0	0	1	ENSG00000279220.1	GPR1-AS	chr2	processed_transcript	GPR1 antisense RNA
ENSG00000245598.6	0	0	1	0	1	0	0	0	ENSG00000245598.6	DACT3-AS1	chr19	antisense	DACT3 antisense RNA 1
ENSG00000248441.6	1	0	0	0	0	0	0	0	ENSG00000248441.6	LINC01197	chr15	lincRNA	long intergenic non-protein coding RNA 1197
ENSG00000271880.1	0	0	0	1	0	0	1	0	ENSG00000271880.1	AGAP11	chr10	processed_transcript	ankyrin repeat and GTPase domain Arf GTPase activating protein 11
ENSG00000233721.1	0	0	0	1	0	0	0	0	ENSG00000233721.1	RP11-205K6.1	chr9	lincRNA	--
ENSG00000235823.1	0	0	1	0	0	0	0	0	ENSG00000235823.1	OLMALINC	chr10	lincRNA	oligodendrocyte maturation-associated long intergenic non-coding RNA
ENSG00000228140.1	0	0	0	1	0	0	0	0	ENSG00000228140.1	RP3-467K16.4	chr1	lincRNA	--
ENSG00000246627.6	0	0	0	1	0	0	0	0	ENSG00000246627.6	CACNA1C-AS1	chr12	antisense	CACNA1C antisense RNA 1
ENSG00000254635.5	0	0	1	0	1	1	0	0	ENSG00000254635.5	WAC-AS1	chr10	antisense	WAC antisense RNA 1 (head to head)
ENSG00000237938.5	1	0	0	0	0	0	0	1	ENSG00000237938.5	RP11-288I21.1	chr1	antisense	--
ENSG00000251538.5	0	0	1	0	0	0	0	0	ENSG00000251538.5	RP11-166A12.1	chr5	lincRNA	--
ENSG00000243276.5	0	0	0	1	0	0	0	0	ENSG00000243276.5	RP11-384F7.1	chr3	lincRNA	--
ENSG00000258583.5	0	0	0	0	0	0	0	1	ENSG00000258583.5	LINC01500	chr14	lincRNA	long intergenic non-protein coding RNA 1500
ENSG00000235024.1	0	0	0	0	0	0	1	0	ENSG00000235024.1	AC097468.7	chr2	antisense	--
ENSG00000267723.1	0	0	0	1	0	0	0	0	ENSG00000267723.1	CTD-2189E23.1	chr19	lincRNA	--
ENSG00000260261.1	0	0	0	0	1	0	0	0	ENSG00000260261.1	RP11-480A16.1	chr3	lincRNA	--
ENSG00000280734.2	0	0	0	0	1	0	0	0	ENSG00000280734.2	LINC01232	chr13	processed_transcript	long intergenic non-protein coding RNA 1232
ENSG00000281005.1	0	0	0	0	0	0	1	1	ENSG00000281005.1	LINC00921	chr16	lincRNA	long intergenic non-protein coding RNA 921
ENSG00000234899.9	0	0	1	1	0	0	0	0	ENSG00000234899.9	SOX9-AS1	chr17	processed_transcript	SOX9 antisense RNA 1
ENSG00000268746.1	1	0	0	0	0	0	0	0	ENSG00000268746.1	CTD-2571L23.8	chr19	lincRNA	--
ENSG00000280018.3	1	0	0	1	0	0	0	0	ENSG00000280018.3	CH507-154B10.2	chr21	lincRNA	--
ENSG00000233397.1	0	0	1	0	0	1	0	0	ENSG00000233397.1	AC008063.3	chr2	lincRNA	--
ENSG00000267568.6	0	0	0	1	0	0	0	0	ENSG00000267568.6	RP11-87G24.3	chr17	processed_transcript	--
ENSG00000260792.1	0	0	0	1	0	0	0	0	ENSG00000260792.1	RP11-982M15.8	chr14	lincRNA	--
ENSG00000180769.8	0	0	0	0	0	0	0	1	ENSG00000180769.8	WDFY3-AS2	chr4	processed_transcript	WDFY3 antisense RNA 2
ENSG00000258751.1	0	0	1	0	0	0	0	0	ENSG00000258751.1	RP11-2G1.1	chr14	lincRNA	--
ENSG00000257999.1	0	0	0	0	0	1	0	0	ENSG00000257999.1	RP11-61E11.2	chr12	antisense	--
ENSG00000256377.5	0	0	0	0	0	0	0	1	ENSG00000256377.5	RP11-1060J15.4	chr12	antisense	--
ENSG00000261738.6	0	0	1	0	0	0	0	0	ENSG00000261738.6	MIR3976HG	chr18	lincRNA	MIR3976 host gene
ENSG00000247809.7	0	0	0	0	0	0	0	1	ENSG00000247809.7	NR2F2-AS1	chr15	antisense	NR2F2 antisense RNA 1
ENSG00000230587.1	0	0	0	0	1	0	0	0	ENSG00000230587.1	AC093609.1	chr2	lincRNA	--
ENSG00000259048.1	0	0	1	0	1	0	1	1	ENSG00000259048.1	CTD-2058B24.2	chr14	antisense	--
ENSG00000260589.1	0	1	1	0	0	0	0	0	ENSG00000260589.1	STAM-AS1	chr10	antisense	STAM antisense RNA 1 (head to head)
ENSG00000242908.6	0	0	0	1	0	0	0	0	ENSG00000242908.6	AADACL2-AS1	chr3	antisense	AADACL2 antisense RNA 1
ENSG00000237298.8	0	0	0	1	0	0	0	0	ENSG00000237298.8	TTN-AS1	chr2	antisense	TTN antisense RNA 1
ENSG00000263745.5	0	0	0	1	0	0	0	0	ENSG00000263745.5	RP11-161I6.2	chr18	lincRNA	--
ENSG00000261008.6	0	0	1	1	0	0	1	1	ENSG00000261008.6	LINC01572	chr16	lincRNA	long intergenic non-protein coding RNA 1572
ENSG00000235470.5	0	0	0	0	1	0	0	0	ENSG00000235470.5	NEURL1-AS1	chr10	antisense	NEURL1 antisense RNA 1
ENSG00000263126.1	0	0	1	0	0	0	0	0	ENSG00000263126.1	CTC-479C5.10	chr16	lincRNA	--
ENSG00000272145.1	0	0	0	1	0	0	0	0	ENSG00000272145.1	NFYC-AS1	chr1	antisense	NFYC antisense RNA 1
ENSG00000248285.1	0	0	1	0	0	0	0	0	ENSG00000248285.1	RP11-158J3.2	chr5	sense_overlapping	--
ENSG00000238057.8	0	0	1	1	0	0	0	0	ENSG00000238057.8	ZEB2-AS1	chr2	antisense	ZEB2 antisense RNA 1
ENSG00000197085.11	0	0	0	0	0	1	0	0	ENSG00000197085.11	NPSR1-AS1	chr7	processed_transcript	NPSR1 antisense RNA 1
ENSG00000280029.3	0	0	1	0	1	0	0	1	ENSG00000280029.3	CH17-140K24.2	chr5	antisense	--
ENSG00000221845.4	0	0	1	0	0	0	0	0	ENSG00000221845.4	C7orf65	chr7	lincRNA	chromosome 7 open reading frame 65
ENSG00000249781.6	0	1	1	1	0	0	0	0	ENSG00000249781.6	CTD-2143L24.1	chr5	lincRNA	--
ENSG00000261428.2	0	0	0	1	0	0	0	0	ENSG00000261428.2	RP11-16P6.1	chr2	antisense	--
ENSG00000249752.1	0	0	0	1	0	0	0	0	ENSG00000249752.1	RP11-563M4.1	chr4	lincRNA	--
ENSG00000226601.1	0	0	0	0	0	0	0	1	ENSG00000226601.1	RP11-239E10.3	chr1	lincRNA	--
ENSG00000229950.1	1	0	0	0	0	0	0	1	ENSG00000229950.1	TFAP2A-AS1	chr6	antisense	TFAP2A antisense RNA 1
ENSG00000267583.5	0	0	0	0	1	0	0	0	ENSG00000267583.5	RP11-322E11.5	chr18	lincRNA	--
ENSG00000203279.3	0	0	0	1	0	0	0	0	ENSG00000203279.3	RP11-498P14.5	chr9	lincRNA	--
ENSG00000259070.5	0	0	0	0	0	0	0	1	ENSG00000259070.5	LINC00639	chr14	lincRNA	long intergenic non-protein coding RNA 639
ENSG00000251527.1	0	0	0	0	1	0	0	0	ENSG00000251527.1	RP11-51P8.1	chr4	lincRNA	--
ENSG00000248869.5	1	0	0	0	0	0	0	0	ENSG00000248869.5	RP11-138I17.1	chr4	lincRNA	--
ENSG00000259721.1	0	1	0	0	0	0	0	0	ENSG00000259721.1	RP11-758N13.1	chr15	lincRNA	--
ENSG00000279784.1	0	0	1	0	0	0	0	1	ENSG00000279784.1	CH507-39O4.1	chr21	lincRNA	--
ENSG00000233665.8	0	0	0	0	1	0	0	1	ENSG00000233665.8	RP11-523O18.5	chr10	processed_transcript	--
ENSG00000257084.1	0	1	0	0	0	0	0	0	ENSG00000257084.1	U47924.27	chr12	lincRNA	--
ENSG00000260806.1	0	0	0	0	0	0	1	0	ENSG00000260806.1	RP11-872J21.3	chr14	antisense	--
ENSG00000274358.1	0	0	0	0	1	0	0	0	ENSG00000274358.1	RP11-463J17.2	chr4	lincRNA	--
ENSG00000235092.5	0	0	0	0	0	0	1	0	ENSG00000235092.5	ID2-AS1	chr2	antisense	ID2 antisense RNA 1 (head to head)
ENSG00000222017.1	0	0	0	1	0	0	0	0	ENSG00000222017.1	AC011997.1	chr2	antisense	--
ENSG00000234494.7	0	0	0	0	0	0	1	0	ENSG00000234494.7	SP2-AS1	chr17	antisense	SP2 antisense RNA 1
ENSG00000226471.6	0	0	0	0	0	0	1	0	ENSG00000226471.6	CTA-292E10.6	chr22	antisense	--
ENSG00000249345.6	0	0	1	1	0	0	0	1	ENSG00000249345.6	RP11-575F12.1	chr12	lincRNA	--
ENSG00000218672.1	0	0	1	0	0	0	1	0	ENSG00000218672.1	AC008060.7	chr7	lincRNA	--
ENSG00000225733.5	0	0	0	0	1	0	0	0	ENSG00000225733.5	FGD5-AS1	chr3	antisense	FGD5 antisense RNA 1
ENSG00000247844.1	1	1	1	1	0	0	0	0	ENSG00000247844.1	CCAT1	chr8	lincRNA	colon cancer associated transcript 1 (non-protein coding)
ENSG00000269936.3	0	0	1	0	0	1	1	0	ENSG00000269936.3	RP11-394O4.5	chr5	lincRNA	--
ENSG00000234678.1	0	0	0	0	0	0	0	1	ENSG00000234678.1	RP11-465N4.4	chr1	antisense	--
ENSG00000274937.1	0	0	1	0	0	0	0	0	ENSG00000274937.1	CTD-2311M21.4	chr15	lincRNA	--
ENSG00000253608.1	0	0	0	0	0	1	0	0	ENSG00000253608.1	RP11-770E5.1	chr8	antisense	--
ENSG00000236318.1	0	0	1	0	0	0	0	0	ENSG00000236318.1	AC019117.1	chr7	lincRNA	--
ENSG00000242553.1	0	0	0	1	0	0	0	0	ENSG00000242553.1	AP001432.14	chr21	lincRNA	--
ENSG00000275549.1	0	0	0	1	0	0	0	0	ENSG00000275549.1	C9orf173-AS1	chr9	antisense	C9orf173 antisense RNA 1
ENSG00000250166.2	0	0	0	0	0	0	1	0	ENSG00000250166.2	RP11-268P4.5	chr12	lincRNA	--
ENSG00000271824.1	0	1	0	0	0	0	0	0	ENSG00000271824.1	AC009014.3	chr5	lincRNA	--
ENSG00000246985.7	1	1	1	0	0	0	0	1	ENSG00000246985.7	SOCS2-AS1	chr12	processed_transcript	SOCS2 antisense RNA 1
ENSG00000266268.5	0	0	0	0	0	0	1	1	ENSG00000266268.5	RP11-172F10.1	chr18	lincRNA	--
ENSG00000255723.1	0	0	0	0	0	1	0	0	ENSG00000255723.1	RP11-529H2.2	chr4	processed_transcript	--
ENSG00000261235.1	0	0	1	1	0	0	0	0	ENSG00000261235.1	RP11-510J16.5	chr16	antisense	--
ENSG00000234129.7	0	0	0	1	0	0	0	0	ENSG00000234129.7	RP11-120D5.1	chrX	lincRNA	--
ENSG00000253649.2	0	0	1	0	1	0	0	0	ENSG00000253649.2	PRSS51	chr8	antisense	protease, serine, 51
ENSG00000260032.1	0	1	0	0	1	1	0	1	ENSG00000260032.1	LINC00657	chr20	lincRNA	long intergenic non-protein coding RNA 657
ENSG00000262429.1	0	0	0	0	0	0	0	1	ENSG00000262429.1	RP5-1050D4.3	chr17	antisense	--
ENSG00000259264.5	0	1	1	0	0	0	0	0	ENSG00000259264.5	RP11-60L3.1	chr15	antisense	--
ENSG00000255062.1	0	0	0	0	1	0	0	0	ENSG00000255062.1	RP11-712L6.5	chr11	antisense	--
ENSG00000254863.1	0	0	0	0	1	0	0	0	ENSG00000254863.1	RP11-831A10.2	chr11	lincRNA	--
ENSG00000267659.5	1	0	0	0	0	0	1	0	ENSG00000267659.5	LINC01482	chr17	lincRNA	long intergenic non-protein coding RNA 1482
ENSG00000234072.1	1	0	0	0	0	0	0	0	ENSG00000234072.1	AC074117.10	chr2	antisense	--
ENSG00000196979.1	0	0	0	1	0	0	0	0	ENSG00000196979.1	RP11-88G17.6	chr9	lincRNA	--
ENSG00000250240.5	0	1	1	1	0	0	0	0	ENSG00000250240.5	CTD-2154I11.2	chr5	antisense	--
ENSG00000260695.1	0	0	0	0	0	0	0	1	ENSG00000260695.1	RP11-513N24.1	chr16	lincRNA	--
ENSG00000279603.1	0	0	0	0	0	1	0	0	ENSG00000279603.1	RP11-796A5.4	chr11	TEC	--
ENSG00000224675.1	0	0	0	0	0	0	0	1	ENSG00000224675.1	AC009227.2	chr2	antisense	--
ENSG00000258137.5	0	0	1	0	0	0	0	0	ENSG00000258137.5	RP11-753H16.3	chr12	antisense	--
ENSG00000248692.5	0	0	0	0	0	0	1	0	ENSG00000248692.5	ADGRL3-AS1	chr4	antisense	adhesion G protein-coupled receptor L3 antisense RNA 1
ENSG00000205790.1	0	0	0	1	0	0	0	0	ENSG00000205790.1	DPP9-AS1	chr19	antisense	DPP9 antisense RNA 1
ENSG00000275175.1	0	0	0	1	0	0	0	1	ENSG00000275175.1	CTD-2313J17.7	chr15	lincRNA	--
ENSG00000280441.2	1	1	1	1	1	1	0	1	ENSG00000280441.2	CH507-528H12.1	chr21	lincRNA	--
ENSG00000257398.6	0	0	0	0	0	0	1	1	ENSG00000257398.6	RP11-554D14.6	chr12	lincRNA	--
ENSG00000197182.12	1	0	1	0	1	1	1	0	ENSG00000197182.12	MIRLET7BHG	chr22	lincRNA	MIRLET7B host gene
ENSG00000244513.6	0	0	1	0	0	0	0	0	ENSG00000244513.6	CTD-2013N24.2	chr3	antisense	--
ENSG00000227496.1	0	1	0	0	0	0	0	0	ENSG00000227496.1	RP11-145A3.1	chr1	antisense	--
ENSG00000254859.1	0	0	0	0	0	1	0	0	ENSG00000254859.1	RP11-661A12.5	chr8	antisense	--
ENSG00000232774.7	0	0	1	0	0	0	0	0	ENSG00000232774.7	FLJ22447	chr14	lincRNA	--
ENSG00000254987.1	0	0	0	1	0	0	0	0	ENSG00000254987.1	RP11-563P16.1	chr11	lincRNA	--
ENSG00000254842.6	0	1	0	0	0	0	0	0	ENSG00000254842.6	RP11-890B15.2	chr11	lincRNA	--
ENSG00000260880.2	0	0	0	0	0	0	1	0	ENSG00000260880.2	HCCAT5	chr16	lincRNA	hepatocellular carcinoma associated transcript 5 (non-protein coding)
ENSG00000253607.1	0	0	0	0	0	0	1	0	ENSG00000253607.1	RP11-557C18.3	chr8	antisense	--
ENSG00000273118.1	0	0	0	0	0	0	0	1	ENSG00000273118.1	AC079610.1	chr2	sense_overlapping	--
ENSG00000254008.1	0	0	0	1	0	0	0	0	ENSG00000254008.1	LINC00051	chr8	antisense	long intergenic non-protein coding RNA 51
ENSG00000263438.5	0	0	0	1	0	0	0	0	ENSG00000263438.5	RP11-202D1.3	chr18	lincRNA	--
ENSG00000264151.5	0	0	0	0	0	0	0	1	ENSG00000264151.5	RP11-739N10.1	chr18	lincRNA	--
ENSG00000230641.1	0	0	0	0	0	1	0	0	ENSG00000230641.1	USP12-AS2	chr13	antisense	USP12 antisense RNA 2 (head to head)
ENSG00000231171.3	0	1	1	1	0	0	1	0	ENSG00000231171.3	LINC01098	chr4	lincRNA	long intergenic non-protein coding RNA 1098
ENSG00000259863.1	0	1	0	0	0	0	0	0	ENSG00000259863.1	SH3RF3-AS1	chr2	lincRNA	SH3RF3 antisense RNA 1
ENSG00000225542.1	0	0	0	0	0	1	0	0	ENSG00000225542.1	ZNF385D-AS1	chr3	antisense	ZNF385D antisense RNA 1
ENSG00000254698.1	1	0	1	0	0	0	0	0	ENSG00000254698.1	RP11-659G9.3	chr11	sense_overlapping	--
ENSG00000260186.5	0	0	1	1	1	1	0	0	ENSG00000260186.5	RP11-481J2.2	chr16	lincRNA	--
ENSG00000229373.8	0	0	0	1	0	0	0	0	ENSG00000229373.8	LINC00452	chr13	lincRNA	long intergenic non-protein coding RNA 452
ENSG00000259129.5	0	0	0	1	0	0	0	0	ENSG00000259129.5	LINC00648	chr14	lincRNA	long intergenic non-protein coding RNA 648
ENSG00000171889.3	0	0	1	1	1	1	0	0	ENSG00000171889.3	MIR31HG	chr9	sense_overlapping	MIR31 host gene
ENSG00000278950.1	0	0	0	0	0	1	0	0	ENSG00000278950.1	RP11-67H24.3	chr16	TEC	--
ENSG00000245532.5	1	1	1	1	1	1	1	1	ENSG00000245532.5	NEAT1	chr11	lincRNA	nuclear paraspeckle assembly transcript 1 (non-protein coding)
ENSG00000233828.3	0	0	0	0	0	0	0	1	ENSG00000233828.3	CTC-242N15.1	chr5	lincRNA	--
ENSG00000276778.1	1	0	1	0	0	0	0	0	ENSG00000276778.1	RP11-524N5.1	chr5	lincRNA	--
ENSG00000273006.1	0	0	0	0	0	0	0	1	ENSG00000273006.1	RP11-314C9.2	chr2	lincRNA	--
ENSG00000261804.1	0	0	0	1	0	0	0	0	ENSG00000261804.1	RP11-44F14.2	chr16	lincRNA	--
ENSG00000251562.7	1	1	0	0	1	1	1	1	ENSG00000251562.7	MALAT1	chr11	lincRNA	metastasis associated lung adenocarcinoma transcript 1 (non-protein coding)
ENSG00000255537.1	0	0	0	0	0	0	0	1	ENSG00000255537.1	AP000708.1	chr11	antisense	--
ENSG00000228058.1	0	0	0	1	0	0	0	1	ENSG00000228058.1	RP11-552D4.1	chr1	lincRNA	--
ENSG00000272645.2	1	1	1	0	1	1	1	1	ENSG00000272645.2	RP11-504P24.8	chr1	lincRNA	--
ENSG00000260704.1	0	1	0	0	0	0	0	0	ENSG00000260704.1	LINC00543	chr13	lincRNA	long intergenic non-protein coding RNA 543
ENSG00000270103.3	0	0	0	0	1	1	0	1	ENSG00000270103.3	RNU11	chr1	lincRNA	RNA, U11 small nuclear
ENSG00000244332.1	0	0	0	0	1	0	0	0	ENSG00000244332.1	RP11-119K6.6	chr10	sense_overlapping	--
ENSG00000228549.3	0	0	1	0	0	0	0	0	ENSG00000228549.3	RP11-108M9.3	chr1	lincRNA	--
ENSG00000258861.1	0	0	0	0	0	1	1	1	ENSG00000258861.1	MIR381HG	chr14	lincRNA	MIR381 host gene
ENSG00000226380.7	0	1	0	0	0	1	0	0	ENSG00000226380.7	AC058791.1	chr7	lincRNA	--
ENSG00000230773.6	0	0	1	0	0	0	0	0	ENSG00000230773.6	AC079807.4	chr2	lincRNA	--
ENSG00000254733.1	0	0	1	0	1	0	0	0	ENSG00000254733.1	RP11-317J19.1	chr11	antisense	--
ENSG00000255410.1	0	0	0	0	0	0	1	0	ENSG00000255410.1	RP11-732A19.6	chr11	antisense	--
ENSG00000254559.1	1	1	0	0	0	0	0	0	ENSG00000254559.1	RP11-304M2.5	chr11	antisense	--
ENSG00000245832.6	0	1	0	0	0	0	0	0	ENSG00000245832.6	RP11-179A16.1	chr11	lincRNA	--
ENSG00000233021.2	0	0	0	1	0	0	0	0	ENSG00000233021.2	RP11-490E15.2	chr10	antisense	--
ENSG00000223536.5	0	0	1	0	0	0	0	0	ENSG00000223536.5	AC008069.1	chr2	lincRNA	--
ENSG00000237658.1	1	0	0	0	0	0	0	0	ENSG00000237658.1	RP5-968D22.3	chr1	lincRNA	--
ENSG00000248309.5	1	0	1	0	1	0	0	1	ENSG00000248309.5	MEF2C-AS1	chr5	antisense	MEF2C antisense RNA 1
ENSG00000241316.6	0	1	0	0	0	0	1	0	ENSG00000241316.6	SUCLG2-AS1	chr3	lincRNA	SUCLG2 antisense RNA 1 (head to head)
ENSG00000241743.2	0	0	0	1	0	1	0	0	ENSG00000241743.2	XACT	chrX	lincRNA	X active specific transcript (non-protein coding)
ENSG00000267586.6	0	0	1	0	1	0	0	0	ENSG00000267586.6	LINC00907	chr18	lincRNA	long intergenic non-protein coding RNA 907
ENSG00000269946.1	0	0	1	0	1	0	0	1	ENSG00000269946.1	RP11-2B6.3	chr9	lincRNA	--
ENSG00000233593.6	0	0	0	0	0	0	0	1	ENSG00000233593.6	RP4-665J23.1	chr1	lincRNA	--
ENSG00000237978.5	0	0	1	1	0	0	0	0	ENSG00000237978.5	KCNMB2-AS1	chr3	antisense	KCNMB2 antisense RNA 1
ENSG00000223863.1	0	0	1	0	0	0	0	0	ENSG00000223863.1	AC008074.4	chr2	lincRNA	--
ENSG00000257702.3	0	0	1	0	0	0	1	1	ENSG00000257702.3	LBX2-AS1	chr2	antisense	LBX2 antisense RNA 1
ENSG00000259666.2	0	0	0	1	0	0	0	0	ENSG00000259666.2	LINGO1-AS1	chr15	antisense	LINGO1 antisense RNA 1
ENSG00000232229.5	0	0	0	0	1	0	0	0	ENSG00000232229.5	LINC00865	chr10	lincRNA	long intergenic non-protein coding RNA 865
ENSG00000273919.1	0	0	0	1	0	0	1	0	ENSG00000273919.1	RP11-384G23.1	chr13	lincRNA	--
ENSG00000250244.5	0	1	0	0	0	0	0	0	ENSG00000250244.5	CTB-49A3.4	chr5	antisense	--
ENSG00000258748.1	0	1	0	0	0	0	0	0	ENSG00000258748.1	CTD-2223O18.1	chr14	antisense	--
ENSG00000225783.6	0	0	1	0	0	0	0	0	ENSG00000225783.6	MIAT	chr22	lincRNA	myocardial infarction associated transcript (non-protein coding)
ENSG00000262151.1	0	0	1	0	0	0	0	0	ENSG00000262151.1	RP11-876N24.2	chr16	antisense	--
ENSG00000254101.5	0	1	1	0	0	0	0	0	ENSG00000254101.5	RP11-30J20.1	chr8	lincRNA	--
ENSG00000267629.3	0	0	0	0	0	0	0	1	ENSG00000267629.3	AC138430.4	chr19	processed_transcript	--
ENSG00000277427.1	0	0	0	0	0	1	0	0	ENSG00000277427.1	XXbac-BPG154L12.5	chr6	antisense	--
ENSG00000246084.2	0	0	0	0	1	0	0	0	ENSG00000246084.2	CTD-2506J14.1	chr14	lincRNA	--
ENSG00000227954.6	0	0	0	1	0	0	0	0	ENSG00000227954.6	TARID	chr6	antisense	TCF21 antisense RNA inducing promoter demethylation
ENSG00000248932.5	0	0	1	0	0	0	0	0	ENSG00000248932.5	RP11-319G6.1	chr3	antisense	--
ENSG00000224406.5	0	0	1	1	0	0	0	0	ENSG00000224406.5	RP11-48F14.1	chr3	lincRNA	--
ENSG00000228925.1	0	0	0	0	0	1	0	0	ENSG00000228925.1	AC016722.4	chr2	antisense	--
ENSG00000234279.1	0	0	0	1	0	0	0	0	ENSG00000234279.1	AC113618.1	chr2	lincRNA	--
ENSG00000235437.7	0	0	1	1	0	1	0	0	ENSG00000235437.7	LINC01278	chrX	processed_transcript	long intergenic non-protein coding RNA 1278
ENSG00000230960.1	0	0	1	0	0	0	0	0	ENSG00000230960.1	RP5-1086L22.1	chr6	antisense	--
ENSG00000258702.1	0	0	0	0	0	0	0	1	ENSG00000258702.1	RP11-433J8.1	chr14	lincRNA	--
ENSG00000261446.2	1	0	1	0	0	0	0	0	ENSG00000261446.2	LINC00559	chr13	lincRNA	long intergenic non-protein coding RNA 559
ENSG00000272659.1	0	0	1	0	0	0	0	0	ENSG00000272659.1	AP000295.10	chr21	lincRNA	--
ENSG00000235565.1	0	0	0	0	1	0	0	0	ENSG00000235565.1	RP11-86H7.7	chr1	lincRNA	--
ENSG00000223949.6	0	0	0	0	0	0	0	1	ENSG00000223949.6	ROR1-AS1	chr1	antisense	ROR1 antisense RNA 1
ENSG00000273373.1	0	0	0	0	1	0	0	0	ENSG00000273373.1	RP5-1074L1.4	chr1	antisense	--
ENSG00000227303.1	0	1	1	0	0	0	0	0	ENSG00000227303.1	GS1-256O22.5	chrX	antisense	--
ENSG00000251141.5	1	0	0	0	0	0	1	0	ENSG00000251141.5	RP11-53O19.1	chr5	antisense	--
ENSG00000281207.1	1	0	0	0	0	0	0	0	ENSG00000281207.1	SLFNL1-AS1	chr1	antisense	SLFNL1 antisense RNA 1
ENSG00000258399.6	0	0	0	0	1	1	1	1	ENSG00000258399.6	MEG8	chr14	lincRNA	maternally expressed 8 (non-protein coding)
ENSG00000260264.1	1	0	0	0	0	0	0	1	ENSG00000260264.1	AC004125.3	chr16	lincRNA	--
ENSG00000234477.1	0	0	1	0	0	0	0	0	ENSG00000234477.1	AC004231.2	chr17	antisense	--
ENSG00000257636.6	0	0	1	0	0	0	0	0	ENSG00000257636.6	RP11-1103G16.1	chr14	antisense	--
ENSG00000227953.6	0	0	0	0	0	0	1	1	ENSG00000227953.6	LINC01341	chr1	processed_transcript	long intergenic non-protein coding RNA 1341
ENSG00000269293.2	0	1	0	1	0	0	0	0	ENSG00000269293.2	ZSCAN16-AS1	chr6	antisense	ZSCAN16 antisense RNA 1
ENSG00000266696.1	0	0	0	0	0	0	0	1	ENSG00000266696.1	RP11-30L3.2	chr18	antisense	--
ENSG00000225953.2	1	0	0	1	0	0	0	0	ENSG00000225953.2	SATB2-AS1	chr2	antisense	SATB2 antisense RNA 1
ENSG00000261064.1	0	0	0	0	1	0	0	0	ENSG00000261064.1	RP11-1000B6.3	chr15	lincRNA	--
ENSG00000245573.7	0	0	1	0	0	0	0	1	ENSG00000245573.7	BDNF-AS	chr11	antisense	BDNF antisense RNA
ENSG00000197445.2	0	0	0	1	0	0	0	0	ENSG00000197445.2	C16orf47	chr16	lincRNA	chromosome 16 open reading frame 47
ENSG00000233693.1	0	0	0	1	0	0	0	0	ENSG00000233693.1	RP11-506O24.1	chr1	antisense	--
ENSG00000204380.4	1	0	0	0	0	0	0	1	ENSG00000204380.4	AC005042.4	chr2	antisense	--
ENSG00000233527.8	0	0	1	1	0	0	0	0	ENSG00000233527.8	ZNF529-AS1	chr19	antisense	ZNF529 antisense RNA 1
ENSG00000234826.1	0	1	1	0	0	0	0	0	ENSG00000234826.1	AC003084.2	chr7	lincRNA	--
ENSG00000267002.1	0	0	0	0	0	1	0	0	ENSG00000267002.1	RP11-242D8.1	chr17	lincRNA	--
ENSG00000234277.2	0	0	0	1	0	0	0	0	ENSG00000234277.2	CTD-2090I13.1	chr1	lincRNA	--
ENSG00000259175.1	0	0	0	0	0	1	0	0	ENSG00000259175.1	RP11-379K22.2	chr15	antisense	--
ENSG00000274090.1	0	1	0	0	0	0	0	0	ENSG00000274090.1	RP11-415G4.1	chr13	lincRNA	--
ENSG00000248174.5	1	0	0	0	0	0	1	0	ENSG00000248174.5	RP11-148L24.1	chr4	lincRNA	--
ENSG00000269821.1	0	0	1	1	0	0	0	0	ENSG00000269821.1	KCNQ1OT1	chr11	antisense	KCNQ1 opposite strand/antisense transcript 1 (non-protein coding)
ENSG00000241369.5	0	0	0	1	0	1	0	0	ENSG00000241369.5	LINC01192	chr3	lincRNA	long intergenic non-protein coding RNA 1192
ENSG00000275450.1	0	0	0	0	1	0	0	1	ENSG00000275450.1	RP11-4L24.3	chr9	lincRNA	--
ENSG00000254632.1	1	0	0	0	0	0	0	0	ENSG00000254632.1	RP11-21L23.4	chr11	antisense	--
ENSG00000214999.3	0	0	1	0	0	0	0	0	ENSG00000214999.3	AC129492.6	chr17	antisense	--
ENSG00000261584.1	0	0	0	0	1	0	0	0	ENSG00000261584.1	RP11-457M11.5	chr6	lincRNA	--
ENSG00000204282.4	0	0	0	0	0	0	0	1	ENSG00000204282.4	TNRC6C-AS1	chr17	processed_transcript	TNRC6C antisense RNA 1
ENSG00000260725.1	0	0	1	1	0	0	0	0	ENSG00000260725.1	AC005307.1	chr19	lincRNA	--
ENSG00000267169.1	0	1	0	0	0	0	0	0	ENSG00000267169.1	CTB-55O6.12	chr19	antisense	--
ENSG00000254444.1	0	0	0	0	1	0	0	0	ENSG00000254444.1	RP11-290F24.3	chr11	sense_overlapping	--
ENSG00000280351.2	0	0	0	0	0	0	1	1	ENSG00000280351.2	CTD-2561B21.8	chr17	TEC	--
ENSG00000273015.2	0	0	0	0	0	1	0	0	ENSG00000273015.2	RP11-352M15.2	chr12	lincRNA	--
ENSG00000279648.1	1	1	1	1	1	1	1	1	ENSG00000279648.1	AP000432.3	chr21	TEC	--
ENSG00000257859.1	0	0	1	0	0	1	1	0	ENSG00000257859.1	CASC18	chr12	lincRNA	cancer susceptibility candidate 18 (non-protein coding)
ENSG00000248491.5	0	0	1	0	0	0	1	1	ENSG00000248491.5	RP11-125O18.1	chr4	lincRNA	--
ENSG00000236499.2	1	0	0	0	0	0	0	0	ENSG00000236499.2	LINC00896	chr22	lincRNA	long intergenic non-protein coding RNA 896
ENSG00000251314.2	0	0	0	1	0	0	0	0	ENSG00000251314.2	CTD-2337A12.1	chr5	antisense	--
ENSG00000269893.6	0	0	0	0	1	0	0	0	ENSG00000269893.6	SNHG8	chr4	lincRNA	small nucleolar RNA host gene 8
ENSG00000261715.1	0	0	0	1	1	0	0	0	ENSG00000261715.1	LINC01477	chr18	lincRNA	long intergenic non-protein coding RNA 1477
ENSG00000241884.2	0	0	0	0	0	0	1	0	ENSG00000241884.2	RP11-85I21.1	chr3	lincRNA	--
ENSG00000257545.4	0	0	1	0	1	0	1	0	ENSG00000257545.4	RP11-144F15.1	chr12	antisense	--
ENSG00000253427.1	0	0	0	0	1	0	0	0	ENSG00000253427.1	RP11-103H7.1	chr8	lincRNA	--
ENSG00000253311.1	0	0	1	1	0	0	0	0	ENSG00000253311.1	AC011343.1	chr5	lincRNA	--
ENSG00000205054.6	0	0	1	1	0	0	0	0	ENSG00000205054.6	LINC01121	chr2	processed_transcript	long intergenic non-protein coding RNA 1121
ENSG00000231557.1	0	1	0	1	0	0	0	0	ENSG00000231557.1	AC018717.1	chr2	lincRNA	--
ENSG00000224506.2	0	0	0	1	1	0	0	0	ENSG00000224506.2	RP1-293L8.2	chr6	lincRNA	--
ENSG00000257964.1	0	0	0	0	0	1	0	0	ENSG00000257964.1	RP11-133N21.10	chr12	antisense	--
ENSG00000257748.1	0	0	0	1	0	0	0	0	ENSG00000257748.1	RP11-966I7.3	chr14	lincRNA	--
ENSG00000232053.6	0	0	1	1	0	0	0	0	ENSG00000232053.6	AC009784.3	chr7	lincRNA	--
ENSG00000227007.1	0	0	0	0	0	0	1	0	ENSG00000227007.1	LINC01247	chr2	lincRNA	long intergenic non-protein coding RNA 1247
ENSG00000232436.1	0	0	1	0	0	0	0	0	ENSG00000232436.1	RP11-103C3.1	chr1	lincRNA	--
ENSG00000250616.2	0	0	0	0	1	0	0	0	ENSG00000250616.2	RP11-455F5.3	chr16	antisense	--
ENSG00000271239.1	0	1	0	1	0	0	1	0	ENSG00000271239.1	RP11-238F2.1	chr17	lincRNA	--
ENSG00000258077.2	0	0	0	0	1	0	0	0	ENSG00000258077.2	RP11-114H23.1	chr12	lincRNA	--
ENSG00000223546.6	1	0	1	0	0	0	0	0	ENSG00000223546.6	LINC00630	chrX	lincRNA	long intergenic non-protein coding RNA 630
ENSG00000263878.1	0	0	0	1	0	0	0	0	ENSG00000263878.1	DLGAP1-AS4	chr18	antisense	DLGAP1 antisense RNA 4
ENSG00000255571.6	0	0	0	0	0	0	0	1	ENSG00000255571.6	LINC00925	chr15	lincRNA	long intergenic non-protein coding RNA 925
ENSG00000229502.5	1	0	0	0	0	0	0	0	ENSG00000229502.5	RP11-52J3.2	chr6	antisense	--
ENSG00000280159.1	0	0	0	1	0	0	0	0	ENSG00000280159.1	CTD-2591A1.1	chr5	TEC	--
ENSG00000261267.1	0	0	0	0	0	1	0	0	ENSG00000261267.1	RP11-44I10.3	chr16	antisense	--
ENSG00000254894.1	0	0	0	0	0	1	0	0	ENSG00000254894.1	NAV2-AS1	chr11	antisense	NAV2 antisense RNA 1
ENSG00000264031.1	1	0	1	0	0	0	1	1	ENSG00000264031.1	ABHD15-AS1	chr17	antisense	ABHD15 antisense RNA 1
ENSG00000280323.1	0	0	0	1	0	0	0	0	ENSG00000280323.1	AC053503.12	chr2	TEC	--
ENSG00000249906.1	0	1	0	0	0	0	0	0	ENSG00000249906.1	RP5-1029K10.2	chr17	antisense	--
ENSG00000226674.8	0	0	0	1	0	0	0	0	ENSG00000226674.8	TEX41	chr2	lincRNA	testis expressed 41 (non-protein coding)
ENSG00000268531.3	0	0	0	1	0	0	0	0	ENSG00000268531.3	RP11-32B5.8	chr15	lincRNA	--
ENSG00000231528.2	0	0	0	1	0	1	0	0	ENSG00000231528.2	FAM225A	chr9	lincRNA	family with sequence similarity 225, member A (non-protein coding)
ENSG00000242593.5	0	1	0	1	0	1	0	0	ENSG00000242593.5	RP5-921G16.1	chr7	antisense	--
ENSG00000257634.1	0	0	0	1	0	0	0	1	ENSG00000257634.1	RP11-850F7.7	chr12	lincRNA	--
ENSG00000251088.1	0	0	0	1	0	0	0	0	ENSG00000251088.1	RP11-325B23.2	chr3	lincRNA	--
ENSG00000258441.1	1	0	1	0	0	0	0	0	ENSG00000258441.1	LINC00641	chr14	processed_transcript	long intergenic non-protein coding RNA 641
ENSG00000261734.1	0	0	1	0	0	0	0	1	ENSG00000261734.1	RP11-669C19.1	chr3	lincRNA	--
ENSG00000231133.6	0	0	0	0	0	0	0	1	ENSG00000231133.6	HAR1B	chr20	lincRNA	highly accelerated region 1B (non-protein coding)
ENSG00000249881.1	0	0	0	0	1	0	0	0	ENSG00000249881.1	CTB-57H20.1	chr5	sense_overlapping	--
ENSG00000179253.3	0	0	1	0	0	0	0	0	ENSG00000179253.3	RP11-429E11.3	chr20	antisense	--
ENSG00000234828.7	0	0	0	0	1	0	0	0	ENSG00000234828.7	RP11-526A4.1	chr4	lincRNA	--
ENSG00000253641.5	0	0	1	0	0	0	0	0	ENSG00000253641.5	LINCR-0001	chr8	lincRNA	--
ENSG00000266947.1	0	0	1	1	0	0	0	0	ENSG00000266947.1	RP11-799D4.4	chr17	antisense	--
ENSG00000237076.1	0	0	0	0	0	0	0	1	ENSG00000237076.1	RP5-836J3.1	chr1	lincRNA	--
ENSG00000259182.5	0	0	0	0	0	0	0	1	ENSG00000259182.5	RP11-424I19.2	chr15	lincRNA	--
ENSG00000278993.1	0	0	0	1	0	0	0	0	ENSG00000278993.1	RP3-424M6.4	chr12	TEC	--
ENSG00000224081.7	0	0	0	1	0	1	0	1	ENSG00000224081.7	LINC01057	chr1	lincRNA	long intergenic non-protein coding RNA 1057
ENSG00000206337.10	0	0	0	0	0	1	0	0	ENSG00000206337.10	HCP5	chr6	sense_overlapping	HLA complex P5 (non-protein coding)
ENSG00000276900.1	1	0	1	1	0	0	1	1	ENSG00000276900.1	RP11-467L13.7	chr12	antisense	--
ENSG00000260536.1	0	0	0	0	0	0	0	1	ENSG00000260536.1	RP5-1085F17.4	chr20	antisense	--
ENSG00000205334.2	0	0	0	0	0	0	1	0	ENSG00000205334.2	LINC01460	chr2	lincRNA	long intergenic non-protein coding RNA 1460
ENSG00000260372.6	0	0	0	0	1	1	0	1	ENSG00000260372.6	AQP4-AS1	chr18	antisense	AQP4 antisense RNA 1
ENSG00000232046.6	0	0	0	0	0	0	1	1	ENSG00000232046.6	AC007392.3	chr2	lincRNA	--
ENSG00000255433.5	1	0	0	0	0	0	0	0	ENSG00000255433.5	AP000479.1	chr11	lincRNA	--
ENSG00000258773.1	0	0	0	0	1	0	0	1	ENSG00000258773.1	RP11-255M2.2	chr15	lincRNA	--
ENSG00000223726.1	0	0	0	0	0	1	0	0	ENSG00000223726.1	CTA-929C8.7	chr22	lincRNA	--
ENSG00000245928.2	0	0	0	1	0	0	0	0	ENSG00000245928.2	RP11-630D6.5	chr4	antisense	--
ENSG00000236404.8	0	0	1	1	0	0	0	0	ENSG00000236404.8	VLDLR-AS1	chr9	antisense	VLDLR antisense RNA 1
ENSG00000280064.1	0	0	1	1	0	0	0	0	ENSG00000280064.1	RP11-205M5.3	chr8	TEC	--
ENSG00000236869.1	0	1	0	0	0	0	0	0	ENSG00000236869.1	RP11-944L7.4	chr3	antisense	--
ENSG00000278766.2	0	0	0	0	1	0	0	1	ENSG00000278766.2	AC159540.2	chr2	lincRNA	--
ENSG00000257219.5	0	0	0	0	1	0	0	0	ENSG00000257219.5	RP11-54A9.1	chr12	lincRNA	--
ENSG00000225718.1	0	0	0	1	0	0	0	0	ENSG00000225718.1	RP11-3P22.2	chr7	lincRNA	--
ENSG00000246366.6	0	0	0	0	1	0	0	0	ENSG00000246366.6	LACTB2-AS1	chr8	antisense	LACTB2 antisense RNA 1
ENSG00000249028.2	0	1	0	0	0	0	0	0	ENSG00000249028.2	RP5-951N9.1	chr12	antisense	--
ENSG00000253549.5	1	0	1	1	0	0	0	1	ENSG00000253549.5	CA3-AS1	chr8	antisense	CA3 antisense RNA 1
ENSG00000223910.1	0	0	0	0	0	0	0	1	ENSG00000223910.1	ZNF32-AS3	chr10	antisense	ZNF32 antisense RNA 3
ENSG00000231648.1	0	0	1	0	0	0	0	0	ENSG00000231648.1	RP11-372M18.2	chr1	lincRNA	--
ENSG00000257262.1	0	0	0	1	0	0	0	0	ENSG00000257262.1	RP11-776A13.1	chr12	lincRNA	--
ENSG00000269749.1	0	0	1	0	0	1	0	1	ENSG00000269749.1	AC005614.5	chr19	processed_transcript	--
ENSG00000225778.5	0	0	0	0	0	1	0	0	ENSG00000225778.5	PROSER2-AS1	chr10	antisense	PROSER2 antisense RNA 1
ENSG00000247516.4	1	1	0	0	0	0	0	0	ENSG00000247516.4	MIR4458HG	chr5	lincRNA	MIR4458 host gene
ENSG00000279378.1	0	0	0	0	1	0	0	0	ENSG00000279378.1	RP11-70D24.1	chr16	TEC	--
ENSG00000279296.1	0	0	0	0	1	0	0	0	ENSG00000279296.1	RP11-609D21.3	chr17	TEC	--
ENSG00000230937.9	0	0	1	0	1	0	0	0	ENSG00000230937.9	MIR205HG	chr1	processed_transcript	MIR205 host gene
ENSG00000188206.6	0	0	1	0	0	0	1	1	ENSG00000188206.6	HNRNPU-AS1	chr1	antisense	HNRNPU antisense RNA 1
ENSG00000266111.2	0	0	0	0	0	0	0	1	ENSG00000266111.2	RP11-296K13.4	chr17	lincRNA	--
ENSG00000204603.6	0	0	0	0	1	0	0	0	ENSG00000204603.6	LINC01257	chr12	lincRNA	long intergenic non-protein coding RNA 1257
ENSG00000246067.7	0	0	0	0	0	0	1	0	ENSG00000246067.7	RAB30-AS1	chr11	lincRNA	RAB30 antisense RNA 1 (head to head)
ENSG00000280953.2	0	0	0	0	0	0	0	1	ENSG00000280953.2	LINC01163	chr10	lincRNA	long intergenic non-protein coding RNA 1163
ENSG00000242086.8	0	0	0	1	1	1	0	0	ENSG00000242086.8	LINC00969	chr3	lincRNA	long intergenic non-protein coding RNA 969
ENSG00000246662.6	0	1	0	0	1	0	0	1	ENSG00000246662.6	LINC00535	chr8	antisense	long intergenic non-protein coding RNA 535
ENSG00000205740.2	1	0	0	0	0	0	0	0	ENSG00000205740.2	RP11-363N22.3	chr10	processed_transcript	--
ENSG00000236673.5	0	1	0	0	0	0	0	0	ENSG00000236673.5	RP11-69I8.2	chr6	lincRNA	--
ENSG00000258081.3	0	0	1	1	0	0	0	0	ENSG00000258081.3	RP11-384J4.2	chr14	lincRNA	--
ENSG00000255108.1	0	0	1	0	1	0	0	0	ENSG00000255108.1	AP006621.8	chr11	antisense	--
ENSG00000279047.3	0	1	1	1	0	0	0	0	ENSG00000279047.3	CTC-270D5.1	chr5	antisense	--
ENSG00000226125.1	0	0	0	0	0	1	0	0	ENSG00000226125.1	AC098823.3	chr2	lincRNA	--
ENSG00000245213.6	0	0	1	0	0	0	0	0	ENSG00000245213.6	RP11-10K16.1	chr4	antisense	--
ENSG00000241956.9	0	0	0	1	0	0	0	1	ENSG00000241956.9	CTC-340A15.2	chr5	antisense	--
ENSG00000259230.1	0	0	1	0	0	0	0	0	ENSG00000259230.1	CTD-2555C10.3	chr14	lincRNA	--
ENSG00000177410.12	1	1	1	0	1	1	1	1	ENSG00000177410.12	ZFAS1	chr20	antisense	ZNFX1 antisense RNA 1
ENSG00000245468.3	0	0	1	0	0	0	0	0	ENSG00000245468.3	RP11-367J11.3	chr4	lincRNA	--
ENSG00000225889.7	0	0	0	1	0	0	0	0	ENSG00000225889.7	AC074289.1	chr2	antisense	--
ENSG00000240449.1	0	0	0	0	0	1	0	0	ENSG00000240449.1	RP4-584D14.5	chr7	antisense	--
ENSG00000248771.5	0	1	1	0	0	0	0	0	ENSG00000248771.5	LINC01207	chr4	lincRNA	long intergenic non-protein coding RNA 1207
ENSG00000258700.5	0	0	0	1	0	0	0	0	ENSG00000258700.5	LINC00871	chr14	lincRNA	long intergenic non-protein coding RNA 871
ENSG00000233058.1	0	0	1	1	0	0	0	0	ENSG00000233058.1	LINC00884	chr3	antisense	long intergenic non-protein coding RNA 884
ENSG00000249882.1	0	0	0	0	0	0	0	1	ENSG00000249882.1	RP11-665I14.1	chr4	lincRNA	--
ENSG00000249252.5	0	0	0	0	0	0	0	1	ENSG00000249252.5	RP11-665G4.1	chr4	antisense	--
ENSG00000259380.5	0	0	1	0	1	1	1	1	ENSG00000259380.5	RP11-346D14.1	chr15	lincRNA	--
ENSG00000255090.5	0	0	1	1	0	0	0	0	ENSG00000255090.5	MIR100HG	chr11	lincRNA	mir-100-let-7a-2 cluster host gene
ENSG00000205293.3	0	1	0	0	0	0	0	0	ENSG00000205293.3	LINC01602	chr8	lincRNA	long intergenic non-protein coding RNA 1602
ENSG00000230324.1	0	0	0	0	0	1	0	0	ENSG00000230324.1	RP4-705O1.1	chr20	lincRNA	--
ENSG00000237945.7	0	0	1	0	1	0	0	0	ENSG00000237945.7	LINC00649	chr21	antisense	long intergenic non-protein coding RNA 649
ENSG00000215246.5	0	0	1	0	1	1	0	0	ENSG00000215246.5	RP11-43F13.3	chr5	antisense	--
ENSG00000254876.5	0	0	0	0	0	0	0	1	ENSG00000254876.5	RP11-23J9.5	chr9	processed_transcript	--
ENSG00000251405.2	0	0	0	0	0	0	0	1	ENSG00000251405.2	CTB-109A12.1	chr5	sense_overlapping	--
ENSG00000261826.1	1	1	1	0	1	1	0	0	ENSG00000261826.1	RP11-691G17.1	chr3	lincRNA	--
ENSG00000251670.1	0	1	1	1	0	0	1	1	ENSG00000251670.1	CTD-2532K18.1	chr5	lincRNA	--
ENSG00000239462.1	0	0	0	0	1	1	0	1	ENSG00000239462.1	CTD-2021J15.1	chr3	antisense	--
ENSG00000253477.5	0	0	0	1	0	0	0	0	ENSG00000253477.5	RP11-1C8.4	chr8	antisense	--
ENSG00000258903.1	0	0	0	0	0	0	1	0	ENSG00000258903.1	RP11-355I22.2	chr14	lincRNA	--
ENSG00000260071.1	1	0	0	0	0	0	0	0	ENSG00000260071.1	RP11-418I22.2	chr16	lincRNA	--
ENSG00000226308.1	1	0	0	0	0	0	0	0	ENSG00000226308.1	RP4-813D12.3	chr20	lincRNA	--
ENSG00000244879.4	1	0	1	1	0	0	0	0	ENSG00000244879.4	GABPB1-AS1	chr15	antisense	GABPB1 antisense RNA 1
ENSG00000233723.7	1	0	1	0	0	0	0	0	ENSG00000233723.7	LINC01122	chr2	lincRNA	long intergenic non-protein coding RNA 1122
ENSG00000267731.1	0	0	0	0	0	1	0	0	ENSG00000267731.1	RP11-147L13.8	chr17	lincRNA	--
ENSG00000267137.1	0	0	1	0	0	0	0	0	ENSG00000267137.1	RP11-15K2.2	chr17	antisense	--
ENSG00000214548.14	0	0	0	0	0	0	1	1	ENSG00000214548.14	MEG3	chr14	lincRNA	maternally expressed 3 (non-protein coding)
ENSG00000226953.7	0	0	0	0	0	0	0	1	ENSG00000226953.7	AC010890.1	chr2	antisense	--
ENSG00000247828.7	0	1	0	0	0	0	0	0	ENSG00000247828.7	TMEM161B-AS1	chr5	antisense	TMEM161B antisense RNA 1
ENSG00000228022.5	0	0	0	1	0	0	0	0	ENSG00000228022.5	HCG20	chr6	lincRNA	HLA complex group 20 (non-protein coding)
ENSG00000272983.1	0	0	1	0	0	0	0	0	ENSG00000272983.1	RP11-508N22.12	chr10	lincRNA	--
ENSG00000260532.1	0	1	1	0	0	0	0	0	ENSG00000260532.1	LA16c-381G6.1	chr16	lincRNA	--
ENSG00000273000.5	0	0	0	0	0	1	0	0	ENSG00000273000.5	KB-1572G7.2	chr22	processed_transcript	--
ENSG00000253348.1	1	0	0	0	0	0	0	0	ENSG00000253348.1	CTC-455F18.1	chr5	antisense	--
ENSG00000228956.8	0	0	0	0	0	0	0	1	ENSG00000228956.8	SATB1-AS1	chr3	processed_transcript	SATB1 antisense RNA 1
ENSG00000253619.1	0	0	0	1	0	0	0	0	ENSG00000253619.1	RP11-369K17.1	chr8	lincRNA	--
ENSG00000231731.7	0	1	0	0	0	0	0	0	ENSG00000231731.7	AC010976.2	chr2	antisense	--
ENSG00000250400.3	0	0	0	0	0	1	0	0	ENSG00000250400.3	LINC00977	chr8	lincRNA	long intergenic non-protein coding RNA 977
ENSG00000247572.7	1	0	0	1	1	0	0	0	ENSG00000247572.7	CKMT2-AS1	chr5	antisense	CKMT2 antisense RNA 1
ENSG00000261824.6	0	0	0	1	0	1	0	0	ENSG00000261824.6	LINC00662	chr19	lincRNA	long intergenic non-protein coding RNA 662
ENSG00000259768.5	0	1	0	1	0	0	0	0	ENSG00000259768.5	RP5-991G20.1	chr16	antisense	--
ENSG00000248962.1	0	0	0	1	0	0	0	0	ENSG00000248962.1	CTD-2287N17.1	chr5	lincRNA	--
ENSG00000264451.1	0	1	0	0	1	0	0	0	ENSG00000264451.1	RP11-433M22.2	chr17	lincRNA	--
ENSG00000245534.6	0	0	0	0	0	0	0	1	ENSG00000245534.6	RORA-AS1	chr15	antisense	RORA antisense RNA 1
ENSG00000255395.1	0	0	0	0	0	1	0	0	ENSG00000255395.1	CTD-2562J17.2	chr11	antisense	--
ENSG00000237390.1	0	0	0	0	0	0	1	0	ENSG00000237390.1	RP11-139I14.2	chr1	lincRNA	--
ENSG00000264769.1	0	0	0	0	0	0	1	0	ENSG00000264769.1	RP11-498C9.12	chr17	antisense	--
ENSG00000232803.1	0	0	0	0	0	0	1	1	ENSG00000232803.1	SLCO4A1-AS1	chr20	antisense	SLCO4A1 antisense RNA 1
ENSG00000232023.2	1	0	0	0	0	0	0	0	ENSG00000232023.2	AC009410.1	chr2	lincRNA	--
ENSG00000260738.1	0	0	1	0	0	0	0	0	ENSG00000260738.1	LINC00554	chr13	antisense	long intergenic non-protein coding RNA 554
ENSG00000236283.3	0	0	0	1	0	0	0	0	ENSG00000236283.3	AC013463.2	chr2	antisense	--
ENSG00000271860.5	0	0	1	1	1	0	0	0	ENSG00000271860.5	RP11-436D23.1	chr6	lincRNA	--
ENSG00000272491.1	0	0	0	0	0	0	1	0	ENSG00000272491.1	RP5-1024N4.4	chr1	antisense	--
ENSG00000251002.7	0	0	1	1	0	0	0	0	ENSG00000251002.7	AE000661.37	chr14	processed_transcript	--
ENSG00000243012.1	0	0	0	0	0	0	1	1	ENSG00000243012.1	RP11-292E2.4	chr3	lincRNA	--
ENSG00000247708.7	0	1	1	0	1	0	1	1	ENSG00000247708.7	STX18-AS1	chr4	antisense	STX18 antisense RNA 1 (head to head)
ENSG00000258742.5	0	0	0	1	0	0	0	0	ENSG00000258742.5	RP11-862G15.1	chr14	lincRNA	--
ENSG00000249618.5	0	0	1	1	1	1	0	1	ENSG00000249618.5	RP11-422J15.1	chr4	lincRNA	--
ENSG00000275880.1	0	0	0	0	0	0	0	1	ENSG00000275880.1	RP11-90L1.8	chr13	antisense	--
ENSG00000250102.5	1	0	1	1	0	0	0	0	ENSG00000250102.5	RP11-314N14.1	chr4	lincRNA	--
ENSG00000280710.2	0	0	0	0	0	1	0	0	ENSG00000280710.2	RP11-214F16.8	chr13	lincRNA	--
ENSG00000279705.1	0	0	0	0	0	1	0	0	ENSG00000279705.1	RP11-758M2.1	chr15	TEC	--
ENSG00000265644.1	0	0	0	1	0	0	0	0	ENSG00000265644.1	RP11-451L19.1	chr18	lincRNA	--
ENSG00000226053.1	0	0	0	0	1	0	1	0	ENSG00000226053.1	RP5-1070A16.1	chr1	lincRNA	--
ENSG00000266573.5	0	0	0	0	0	0	0	1	ENSG00000266573.5	RP11-449D8.5	chr18	lincRNA	--
ENSG00000224239.1	1	1	1	1	1	0	1	1	ENSG00000224239.1	AC090044.2	chr3	lincRNA	--
ENSG00000237281.1	0	0	1	0	0	0	0	0	ENSG00000237281.1	CATIP-AS2	chr2	antisense	CATIP antisense RNA 2
ENSG00000280380.1	0	0	0	0	1	0	0	0	ENSG00000280380.1	RP11-326K13.3	chr18	TEC	--
ENSG00000132832.9	0	0	1	0	0	0	0	0	ENSG00000132832.9	LINC01260	chr20	antisense	long intergenic non-protein coding RNA 1260
ENSG00000280225.1	0	0	0	0	0	0	1	1	ENSG00000280225.1	RP11-114G11.4	chr7	TEC	--
ENSG00000253932.1	0	0	0	1	0	0	0	0	ENSG00000253932.1	RP11-10C8.2	chr8	antisense	--
ENSG00000251523.1	0	0	0	0	0	0	1	0	ENSG00000251523.1	RP11-724M22.1	chr4	antisense	--
ENSG00000189149.11	0	0	0	1	0	0	0	0	ENSG00000189149.11	CRYM-AS1	chr16	lincRNA	CRYM antisense RNA 1
ENSG00000273011.1	0	0	0	0	0	1	0	0	ENSG00000273011.1	RP11-728K20.3	chr7	lincRNA	--
ENSG00000163009.8	0	0	1	0	0	0	1	0	ENSG00000163009.8	C2orf48	chr2	lincRNA	chromosome 2 open reading frame 48
ENSG00000249001.5	0	0	0	1	0	0	0	0	ENSG00000249001.5	RP11-742B18.1	chr4	antisense	--
ENSG00000236790.5	0	0	1	0	0	0	0	0	ENSG00000236790.5	LINC00299	chr2	lincRNA	long intergenic non-protein coding RNA 299
ENSG00000238265.1	0	0	1	0	0	0	0	1	ENSG00000238265.1	LINC00317	chr21	lincRNA	long intergenic non-protein coding RNA 317
ENSG00000226562.3	0	0	1	0	0	0	0	0	ENSG00000226562.3	CYP4F26P	chr9	lincRNA	cytochrome P450, family 4, subfamily F, polypeptide 26, pseudogene
ENSG00000271955.1	1	1	1	1	1	1	1	1	ENSG00000271955.1	RP11-444A22.1	chr2	lincRNA	--
ENSG00000251574.6	0	0	1	0	0	0	0	1	ENSG00000251574.6	RP11-6N13.1	chr5	lincRNA	--
ENSG00000225434.2	0	0	0	0	0	0	1	0	ENSG00000225434.2	LINC01504	chr9	lincRNA	long intergenic non-protein coding RNA 1504
ENSG00000279024.1	1	0	0	0	0	0	0	1	ENSG00000279024.1	RP11-1193F23.1	chr2	TEC	--
ENSG00000178193.5	0	0	1	0	0	0	0	0	ENSG00000178193.5	RP4-682C21.5	chr1	antisense	--
ENSG00000259255.1	0	0	0	0	0	0	0	1	ENSG00000259255.1	RP11-627D16.1	chr15	lincRNA	--
ENSG00000227809.1	1	0	0	0	0	0	0	1	ENSG00000227809.1	RP11-171A24.2	chr9	lincRNA	--
ENSG00000225303.2	0	1	0	0	0	0	0	0	ENSG00000225303.2	RP11-512N4.2	chr10	antisense	--
ENSG00000253474.1	0	0	0	0	1	0	0	0	ENSG00000253474.1	RP11-10H3.1	chr8	lincRNA	--
ENSG00000228794.8	0	0	1	0	0	0	0	0	ENSG00000228794.8	LINC01128	chr1	processed_transcript	long intergenic non-protein coding RNA 1128
ENSG00000261186.2	0	0	0	1	0	0	0	0	ENSG00000261186.2	RP11-341N2.1	chr2	antisense	--
ENSG00000269877.1	0	0	1	1	0	0	0	0	ENSG00000269877.1	CTD-3022G6.1	chr19	lincRNA	--
ENSG00000222000.7	0	0	1	1	0	0	0	0	ENSG00000222000.7	AC092675.3	chr2	antisense	--
ENSG00000275846.1	0	0	0	0	1	0	0	0	ENSG00000275846.1	RP11-457M11.7	chr6	lincRNA	--
ENSG00000227011.3	1	0	0	0	0	0	0	0	ENSG00000227011.3	C17orf112	chr17	lincRNA	chromosome 17 open reading frame 112
ENSG00000243766.7	0	0	0	1	0	0	0	0	ENSG00000243766.7	HOTTIP	chr7	antisense	HOXA distal transcript antisense RNA
ENSG00000235366.2	0	1	0	0	0	0	0	0	ENSG00000235366.2	LINC01055	chr13	lincRNA	long intergenic non-protein coding RNA 1055
ENSG00000267383.6	0	0	0	0	1	0	0	0	ENSG00000267383.6	CTC-260E6.6	chr19	antisense	--
ENSG00000235531.9	0	0	1	0	0	0	0	0	ENSG00000235531.9	MSC-AS1	chr8	antisense	MSC antisense RNA 1
ENSG00000230490.2	0	0	1	1	0	0	0	0	ENSG00000230490.2	RP11-141M1.3	chr13	lincRNA	--
ENSG00000269318.1	0	1	0	0	0	0	0	0	ENSG00000269318.1	AC007292.3	chr19	antisense	--
ENSG00000241397.1	0	0	0	1	0	0	0	0	ENSG00000241397.1	LINC00903	chr3	antisense	long intergenic non-protein coding RNA 903
ENSG00000186594.12	0	0	0	1	0	0	0	0	ENSG00000186594.12	MIR22HG	chr17	lincRNA	MIR22 host gene
ENSG00000257271.1	0	0	1	0	0	0	0	1	ENSG00000257271.1	KIRREL3-AS1	chr11	antisense	KIRREL3 antisense RNA 1
ENSG00000214145.6	0	0	0	0	0	0	0	1	ENSG00000214145.6	LINC00887	chr3	lincRNA	long intergenic non-protein coding RNA 887
ENSG00000267131.1	0	0	1	0	0	0	0	0	ENSG00000267131.1	RP11-332H18.5	chr17	antisense	--
ENSG00000236756.4	0	0	0	0	0	0	1	0	ENSG00000236756.4	DNAJC9-AS1	chr10	antisense	DNAJC9 antisense RNA 1
ENSG00000255121.2	0	0	0	1	0	0	0	0	ENSG00000255121.2	RP11-110I1.12	chr11	lincRNA	--
ENSG00000274272.1	1	0	0	0	0	0	0	0	ENSG00000274272.1	RP11-44M6.7	chr7	processed_transcript	--
ENSG00000281591.1	0	0	0	0	0	0	0	1	ENSG00000281591.1	DBET	chr4	lincRNA	D4Z4 binding element transcript (non-protein coding)
ENSG00000246477.3	0	0	1	0	0	0	0	0	ENSG00000246477.3	AF131216.6	chr8	antisense	--
ENSG00000253693.1	0	1	0	0	0	0	0	0	ENSG00000253693.1	CTC-535M15.2	chr5	lincRNA	--
ENSG00000253807.5	0	0	0	0	0	1	0	1	ENSG00000253807.5	LINC01170	chr5	lincRNA	long intergenic non-protein coding RNA 1170
ENSG00000242828.1	1	0	0	0	0	0	0	0	ENSG00000242828.1	RP11-47P18.1	chr3	lincRNA	--
ENSG00000241456.1	1	0	0	1	0	0	0	0	ENSG00000241456.1	RP4-555L14.4	chr7	antisense	--
ENSG00000233262.1	1	0	0	0	0	0	0	0	ENSG00000233262.1	RP11-380F14.2	chr9	antisense	--
ENSG00000224342.1	0	1	0	0	0	0	0	0	ENSG00000224342.1	AC007879.1	chr2	lincRNA	--
ENSG00000229719.3	0	0	0	0	1	0	0	1	ENSG00000229719.3	AP001187.9	chr11	lincRNA	--
ENSG00000227906.7	0	0	0	1	0	0	0	0	ENSG00000227906.7	SNAP25-AS1	chr20	antisense	SNAP25 antisense RNA 1
ENSG00000267058.1	0	0	0	0	1	0	0	0	ENSG00000267058.1	RP11-15A1.3	chr19	lincRNA	--
ENSG00000233048.1	1	0	1	0	1	1	1	1	ENSG00000233048.1	RP5-1069C8.2	chr20	lincRNA	--
ENSG00000272267.2	0	1	0	0	0	0	0	0	ENSG00000272267.2	RP11-375N15.2	chr8	antisense	--
ENSG00000251339.5	0	0	0	0	1	0	0	0	ENSG00000251339.5	RP11-506N2.1	chr4	lincRNA	--
ENSG00000229694.6	0	0	0	1	0	0	0	0	ENSG00000229694.6	RP11-305L7.6	chr9	lincRNA	--
ENSG00000230768.7	0	0	0	1	0	0	0	0	ENSG00000230768.7	RP11-251P6.1	chr1	lincRNA	--
ENSG00000253554.5	0	0	0	1	0	0	0	1	ENSG00000253554.5	RP11-32K4.1	chr8	antisense	--
ENSG00000260990.1	0	0	0	1	0	0	0	0	ENSG00000260990.1	RP3-518E13.2	chr1	antisense	--
ENSG00000280247.1	0	0	0	0	0	0	1	0	ENSG00000280247.1	AC005578.3	chr19	TEC	--
ENSG00000248092.7	0	0	1	0	0	0	0	0	ENSG00000248092.7	NNT-AS1	chr5	antisense	NNT antisense RNA 1
ENSG00000266918.1	0	0	0	0	0	0	1	0	ENSG00000266918.1	RP11-798G7.8	chr17	lincRNA	--
ENSG00000250488.1	0	0	0	0	0	0	0	1	ENSG00000250488.1	RP11-6C14.1	chr4	lincRNA	--
ENSG00000261441.1	0	1	0	0	0	0	0	0	ENSG00000261441.1	RP11-217B1.2	chr15	antisense	--
ENSG00000225886.3	0	0	0	0	0	0	0	1	ENSG00000225886.3	RP11-288L9.4	chr1	antisense	--
ENSG00000254757.1	1	1	1	0	0	0	0	0	ENSG00000254757.1	RP13-726E6.1	chr11	lincRNA	--
ENSG00000232164.1	1	0	0	0	0	0	0	0	ENSG00000232164.1	AC092669.3	chr2	lincRNA	--
ENSG00000266835.5	0	0	0	0	0	0	1	0	ENSG00000266835.5	GAPLINC	chr18	lincRNA	gastric adenocarcinoma associated, positive CD44 regulator, long intergenic non-coding RNA
ENSG00000270020.1	1	0	0	0	0	0	0	0	ENSG00000270020.1	RP11-463O9.9	chr16	lincRNA	--
ENSG00000278876.1	0	0	0	0	1	0	0	0	ENSG00000278876.1	RP11-498C9.4	chr17	TEC	--
ENSG00000264772.5	0	0	0	0	1	0	0	0	ENSG00000264772.5	RP11-186B7.4	chr17	processed_transcript	--
ENSG00000233754.1	0	1	0	0	0	0	0	0	ENSG00000233754.1	AP001628.7	chr21	lincRNA	--
ENSG00000237686.6	0	0	0	1	0	0	0	0	ENSG00000237686.6	RP5-1120P11.1	chr6	antisense	--
ENSG00000253901.1	0	0	0	0	0	0	0	1	ENSG00000253901.1	RP11-122C21.1	chr8	lincRNA	--
ENSG00000259456.3	1	0	0	0	0	0	0	0	ENSG00000259456.3	ADNP-AS1	chr20	antisense	ADNP antisense RNA 1
ENSG00000197989.13	1	1	1	1	1	1	1	1	ENSG00000197989.13	SNHG12	chr1	antisense	small nucleolar RNA host gene 12
ENSG00000253675.1	1	0	0	0	0	0	0	0	ENSG00000253675.1	CTD-3118D11.2	chr8	antisense	--
ENSG00000228784.7	0	0	0	0	0	0	0	1	ENSG00000228784.7	LINC00954	chr2	lincRNA	long intergenic non-protein coding RNA 954
ENSG00000233705.6	0	0	0	1	0	0	0	0	ENSG00000233705.6	SLC26A4-AS1	chr7	antisense	SLC26A4 antisense RNA 1
ENSG00000238121.5	0	0	1	0	0	0	0	0	ENSG00000238121.5	LINC00426	chr13	lincRNA	long intergenic non-protein coding RNA 426
ENSG00000236145.1	0	0	0	1	1	0	0	1	ENSG00000236145.1	AC079988.3	chr2	lincRNA	--
ENSG00000238266.1	0	0	0	1	0	0	0	0	ENSG00000238266.1	LINC00707	chr10	lincRNA	long intergenic non-protein coding RNA 707
ENSG00000237324.3	0	0	0	0	0	0	0	1	ENSG00000237324.3	RP11-439H8.4	chr1	antisense	--
ENSG00000259361.5	0	1	0	0	0	0	0	0	ENSG00000259361.5	LINC00927	chr15	lincRNA	long intergenic non-protein coding RNA 927
ENSG00000223414.2	1	0	1	0	0	0	0	0	ENSG00000223414.2	LINC00473	chr6	lincRNA	long intergenic non-protein coding RNA 473
ENSG00000223387.6	0	0	0	0	1	0	0	0	ENSG00000223387.6	RP11-408H1.3	chr3	lincRNA	--
ENSG00000227564.2	0	1	1	1	0	0	0	0	ENSG00000227564.2	LINC00376	chr13	lincRNA	long intergenic non-protein coding RNA 376
ENSG00000255772.5	1	0	0	0	0	0	0	0	ENSG00000255772.5	LINC01479	chr12	lincRNA	long intergenic non-protein coding RNA 1479
ENSG00000234810.1	1	0	1	0	1	0	1	1	ENSG00000234810.1	RP11-466L17.1	chr1	lincRNA	--
ENSG00000259639.5	0	0	1	1	0	1	0	0	ENSG00000259639.5	RP11-184D12.1	chr15	lincRNA	--
ENSG00000273100.1	0	0	0	0	0	0	1	0	ENSG00000273100.1	RP11-302L19.3	chr6	lincRNA	--
ENSG00000233452.6	0	1	0	0	1	0	0	0	ENSG00000233452.6	STXBP5-AS1	chr6	antisense	STXBP5 antisense RNA 1
ENSG00000254789.1	0	0	0	0	0	0	0	1	ENSG00000254789.1	RP11-531H8.2	chr11	lincRNA	--
ENSG00000253471.1	0	0	0	1	0	0	0	0	ENSG00000253471.1	RP11-175E9.1	chr8	lincRNA	--
ENSG00000277147.4	0	0	1	1	0	0	0	1	ENSG00000277147.4	LINC00869	chr1	lincRNA	long intergenic non-protein coding RNA 869
ENSG00000262624.1	0	1	0	0	0	0	0	0	ENSG00000262624.1	RP11-104H15.9	chr17	antisense	--
ENSG00000231246.1	0	0	0	0	1	0	0	0	ENSG00000231246.1	RP5-965F6.2	chr1	lincRNA	--
ENSG00000236800.1	0	0	1	0	0	0	0	0	ENSG00000236800.1	RP11-534L6.2	chr10	lincRNA	--
ENSG00000231128.5	0	0	0	1	0	0	0	0	ENSG00000231128.5	RP5-1073O3.2	chr1	antisense	--
ENSG00000229491.5	1	0	1	0	0	0	0	1	ENSG00000229491.5	RP11-342D14.1	chrX	antisense	--
ENSG00000261595.1	0	0	0	0	0	0	0	1	ENSG00000261595.1	RP11-426L16.9	chr1	antisense	--
ENSG00000226659.1	0	0	0	1	0	0	0	0	ENSG00000226659.1	RP11-137H2.4	chr10	antisense	--
ENSG00000259138.1	0	0	1	1	0	0	0	0	ENSG00000259138.1	RP11-950C14.7	chr14	antisense	--
ENSG00000279715.1	0	0	0	1	0	0	0	0	ENSG00000279715.1	RP11-403N16.4	chr9	TEC	--
ENSG00000250917.1	0	0	0	1	1	1	0	0	ENSG00000250917.1	RP4-785G19.5	chr20	sense_overlapping	--
ENSG00000226386.1	0	0	0	0	0	1	0	0	ENSG00000226386.1	PARD3-AS1	chr10	antisense	PARD3 antisense RNA 1
ENSG00000241469.7	0	0	0	0	0	0	1	0	ENSG00000241469.7	LINC00635	chr3	lincRNA	long intergenic non-protein coding RNA 635
ENSG00000249456.1	0	0	0	0	0	1	0	0	ENSG00000249456.1	RP11-298J20.4	chr10	sense_overlapping	--
ENSG00000275226.1	0	0	1	0	0	0	0	0	ENSG00000275226.1	LINC00547	chr13	lincRNA	long intergenic non-protein coding RNA 547
ENSG00000245112.2	0	0	0	0	0	0	1	1	ENSG00000245112.2	SMARCA5-AS1	chr4	antisense	SMARCA5 antisense RNA 1
ENSG00000256879.1	1	0	0	0	0	0	0	0	ENSG00000256879.1	RP11-284H19.1	chr12	antisense	--
ENSG00000235609.7	0	0	0	0	1	1	0	1	ENSG00000235609.7	AF127936.9	chr21	lincRNA	--
ENSG00000215159.3	0	0	1	1	0	0	0	0	ENSG00000215159.3	RP11-629N8.3	chr12	antisense	--
ENSG00000128254.12	0	0	0	0	1	0	0	1	ENSG00000128254.12	C22orf24	chr22	processed_transcript	chromosome 22 open reading frame 24
ENSG00000259370.2	0	0	0	1	0	0	0	1	ENSG00000259370.2	RP11-1069G10.1	chr15	antisense	--
ENSG00000265257.5	0	0	1	0	0	0	0	0	ENSG00000265257.5	RP11-21J18.1	chr18	processed_transcript	--
ENSG00000240980.1	0	0	0	0	1	0	0	0	ENSG00000240980.1	RP11-734K21.4	chr2	lincRNA	--
ENSG00000250193.1	0	0	0	0	1	1	0	0	ENSG00000250193.1	RP11-419L4.1	chr4	lincRNA	--
ENSG00000258902.1	0	0	1	0	0	0	0	1	ENSG00000258902.1	CTD-2128A3.2	chr14	lincRNA	--
ENSG00000279329.1	0	0	0	0	0	1	0	0	ENSG00000279329.1	CTD-2553L13.9	chr19	TEC	--
ENSG00000204934.10	0	0	0	0	0	0	1	0	ENSG00000204934.10	ATP6V0E2-AS1	chr7	antisense	ATP6V0E2 antisense RNA 1
ENSG00000227301.1	0	0	0	1	0	0	0	0	ENSG00000227301.1	RP11-384P7.5	chr9	lincRNA	--
ENSG00000259992.1	0	1	0	0	0	0	0	0	ENSG00000259992.1	RP11-77K12.8	chr16	processed_transcript	--
ENSG00000280027.1	0	0	0	0	1	0	0	0	ENSG00000280027.1	RP11-44F14.10	chr16	TEC	--
ENSG00000256637.6	0	0	0	1	1	0	0	0	ENSG00000256637.6	RP11-76I14.1	chr2	lincRNA	--
ENSG00000223342.2	0	0	1	0	0	0	0	0	ENSG00000223342.2	RP3-429O6.1	chr6	lincRNA	--
ENSG00000236310.1	0	1	0	1	0	1	0	0	ENSG00000236310.1	AC005027.3	chr7	sense_overlapping	--
ENSG00000239715.1	0	0	0	0	1	0	0	0	ENSG00000239715.1	AC093627.11	chr7	lincRNA	--
ENSG00000272933.1	1	0	0	0	0	0	0	0	ENSG00000272933.1	RP11-47A8.5	chr10	lincRNA	--
ENSG00000204584.1	0	0	0	1	0	0	0	0	ENSG00000204584.1	RP11-304F15.3	chr17	antisense	--
ENSG00000247970.2	0	0	1	1	0	0	0	1	ENSG00000247970.2	RP11-543C4.1	chr14	lincRNA	--
ENSG00000230552.5	0	0	0	1	0	0	0	0	ENSG00000230552.5	AC092162.1	chr2	lincRNA	--
ENSG00000267320.5	0	0	0	1	0	0	0	0	ENSG00000267320.5	AC005780.1	chr19	lincRNA	--
ENSG00000269707.1	1	1	1	1	0	0	0	0	ENSG00000269707.1	RP11-13J10.1	chr2	sense_overlapping	--
ENSG00000130600.15	1	1	1	1	0	0	0	0	ENSG00000130600.15	H19	chr11	processed_transcript	H19, imprinted maternally expressed transcript (non-protein coding)
ENSG00000264569.1	0	0	0	0	0	0	0	1	ENSG00000264569.1	RP13-650J16.1	chr17	antisense	--
ENSG00000235257.8	0	0	0	0	0	0	1	1	ENSG00000235257.8	ITGA9-AS1	chr3	processed_transcript	ITGA9 antisense RNA 1
ENSG00000231249.1	0	0	0	0	1	0	0	0	ENSG00000231249.1	ITPR1-AS1	chr3	antisense	ITPR1 antisense RNA 1 (head to head)
ENSG00000262521.1	0	0	1	0	0	1	0	0	ENSG00000262521.1	AJ003147.8	chr16	lincRNA	--
ENSG00000230393.1	0	0	0	0	0	0	1	0	ENSG00000230393.1	AC092667.2	chr2	antisense	--
ENSG00000177640.15	0	0	0	1	0	0	0	0	ENSG00000177640.15	CASC2	chr10	antisense	cancer susceptibility candidate 2 (non-protein coding)
ENSG00000279288.1	0	0	1	1	1	0	1	1	ENSG00000279288.1	RP11-736E3.3	chr7	TEC	--
ENSG00000228393.3	1	1	1	0	1	1	1	1	ENSG00000228393.3	LINC01004	chr7	antisense	long intergenic non-protein coding RNA 1004
ENSG00000273044.1	0	1	0	0	0	0	0	0	ENSG00000273044.1	RP4-569D19.8	chr22	lincRNA	--
ENSG00000272149.1	0	0	0	1	0	0	0	0	ENSG00000272149.1	RP11-627J17.1	chr3	antisense	--
ENSG00000267374.1	0	0	1	0	0	0	0	0	ENSG00000267374.1	RP11-244M2.1	chr18	lincRNA	--
ENSG00000230417.10	0	1	0	0	0	0	0	0	ENSG00000230417.10	LINC00856	chr10	lincRNA	long intergenic non-protein coding RNA 856
ENSG00000260658.5	0	0	0	0	1	0	0	1	ENSG00000260658.5	RP11-368L12.1	chr16	lincRNA	--
ENSG00000249487.6	0	0	0	1	0	0	0	0	ENSG00000249487.6	LINC01586	chr15	lincRNA	long intergenic non-protein coding RNA 1586
ENSG00000258631.2	0	0	0	0	1	0	0	1	ENSG00000258631.2	RP11-739G5.1	chr15	lincRNA	--
ENSG00000273203.1	0	0	0	0	1	0	0	1	ENSG00000273203.1	AC006946.16	chr22	lincRNA	--
ENSG00000265671.1	0	1	0	0	0	0	0	0	ENSG00000265671.1	RP11-672L10.3	chr18	antisense	--
ENSG00000225750.1	0	0	1	0	0	0	0	0	ENSG00000225750.1	RP11-242O24.3	chr1	lincRNA	--
ENSG00000182586.7	0	0	0	0	1	0	0	0	ENSG00000182586.7	LINC00334	chr21	lincRNA	long intergenic non-protein coding RNA 334
ENSG00000275512.1	1	0	0	0	0	0	0	0	ENSG00000275512.1	RP11-322E11.2	chr18	lincRNA	--
ENSG00000273550.1	0	0	1	0	0	0	0	0	ENSG00000273550.1	RP11-527N12.2	chr13	lincRNA	--
ENSG00000231776.5	0	0	1	1	0	0	0	0	ENSG00000231776.5	LINC01611	chr6	lincRNA	--
ENSG00000227068.1	0	0	1	0	0	0	0	0	ENSG00000227068.1	RP11-12A16.3	chr9	antisense	--
ENSG00000182109.7	0	0	0	0	0	0	0	1	ENSG00000182109.7	RP11-69E11.4	chr1	antisense	--
ENSG00000229980.4	1	0	0	0	0	0	0	0	ENSG00000229980.4	TOB1-AS1	chr17	processed_transcript	TOB1 antisense RNA 1
ENSG00000196756.11	1	1	1	1	0	0	1	1	ENSG00000196756.11	SNHG17	chr20	processed_transcript	small nucleolar RNA host gene 17
ENSG00000273308.1	0	0	0	1	0	0	0	1	ENSG00000273308.1	RP11-496H1.2	chr3	lincRNA	--
ENSG00000258609.2	0	0	0	0	0	0	0	1	ENSG00000258609.2	LINC-ROR	chr18	lincRNA	long intergenic non-protein coding RNA, regulator of reprogramming
ENSG00000245910.8	1	1	1	1	1	0	1	1	ENSG00000245910.8	SNHG6	chr8	processed_transcript	small nucleolar RNA host gene 6
ENSG00000229140.8	0	0	0	0	1	0	0	0	ENSG00000229140.8	CCDC26	chr8	lincRNA	CCDC26 long non-coding RNA
ENSG00000205592.13	0	1	1	0	1	1	0	1	ENSG00000205592.13	MUC19	chr12	processed_transcript	mucin 19, oligomeric
ENSG00000279010.1	0	0	0	1	0	0	0	0	ENSG00000279010.1	RP5-1039K5.19	chr22	sense_overlapping	--
ENSG00000279578.1	0	1	0	0	0	0	0	0	ENSG00000279578.1	RP4-815D20.1	chr7	TEC	--
ENSG00000279011.1	1	0	0	1	0	0	0	0	ENSG00000279011.1	RP11-191F9.4	chr5	TEC	--
ENSG00000272138.1	0	0	0	1	0	0	0	0	ENSG00000272138.1	LINC01607	chr8	lincRNA	long intergenic non-protein coding RNA 1607
ENSG00000272944.1	0	0	1	1	0	0	0	0	ENSG00000272944.1	CTD-2308L22.1	chr2	antisense	--
ENSG00000227252.1	0	0	1	0	0	0	0	0	ENSG00000227252.1	AC105760.2	chr2	antisense	--
ENSG00000264859.5	0	0	0	0	0	0	0	1	ENSG00000264859.5	DSG2-AS1	chr18	antisense	DSG2 antisense RNA 1
ENSG00000236948.1	0	0	0	1	0	0	0	0	ENSG00000236948.1	RP11-154H17.1	chr1	lincRNA	--
ENSG00000254602.1	0	0	1	1	1	1	0	0	ENSG00000254602.1	AP000662.4	chr11	sense_overlapping	--
ENSG00000231871.5	0	0	0	1	0	1	0	0	ENSG00000231871.5	IPO9-AS1	chr1	antisense	IPO9 antisense RNA 1
ENSG00000248360.7	1	0	0	0	1	1	0	1	ENSG00000248360.7	LINC00504	chr4	lincRNA	long intergenic non-protein coding RNA 504
ENSG00000223883.1	0	1	1	0	1	0	0	0	ENSG00000223883.1	RP11-424D14.1	chr1	lincRNA	--
ENSG00000259663.2	0	1	0	0	0	0	0	0	ENSG00000259663.2	CTD-2314G24.2	chr5	antisense	--
ENSG00000280296.1	0	0	1	0	0	0	0	0	ENSG00000280296.1	RP11-78J21.6	chr13	TEC	--
ENSG00000279575.1	0	0	0	0	0	0	0	1	ENSG00000279575.1	RP11-271F18.3	chr10	TEC	--
ENSG00000254639.1	0	0	0	0	0	1	0	0	ENSG00000254639.1	CTD-2589M5.5	chr11	lincRNA	--
ENSG00000229839.6	0	0	1	1	1	0	0	0	ENSG00000229839.6	AC018462.2	chr2	antisense	--
ENSG00000261654.1	0	0	0	0	1	0	0	0	ENSG00000261654.1	RP11-96K19.4	chr1	sense_overlapping	--
ENSG00000236052.1	0	1	0	0	0	0	0	1	ENSG00000236052.1	LL22NC03-86D4.1	chr22	lincRNA	--
ENSG00000235464.1	0	1	1	1	0	0	0	0	ENSG00000235464.1	AC007652.1	chr7	lincRNA	--
ENSG00000269959.1	1	0	0	0	0	0	0	0	ENSG00000269959.1	SPACA6P-AS	chr19	lincRNA	SPACA6P antisense RNA
ENSG00000275294.4	1	0	0	0	0	0	0	0	ENSG00000275294.4	RP11-428O18.6	chr13	lincRNA	--
ENSG00000228889.6	0	0	1	0	0	0	0	1	ENSG00000228889.6	UBAC2-AS1	chr13	lincRNA	UBAC2 antisense RNA 1
ENSG00000237484.5	0	0	1	0	0	0	0	0	ENSG00000237484.5	AP000476.1	chr21	lincRNA	--
ENSG00000227061.1	0	1	0	0	1	0	0	0	ENSG00000227061.1	AC079779.7	chr2	antisense	--
ENSG00000254777.5	1	1	0	0	0	0	0	0	ENSG00000254777.5	AC022182.1	chr8	lincRNA	--
ENSG00000115934.11	0	0	0	0	1	0	0	0	ENSG00000115934.11	RP11-153K16.2	chr12	lincRNA	--
ENSG00000238755.3	0	0	0	0	0	0	0	1	ENSG00000238755.3	RP11-23D24.2	chr3	processed_transcript	--
ENSG00000260260.1	1	1	1	0	0	0	0	1	ENSG00000260260.1	SNHG19	chr16	lincRNA	small nucleolar RNA host gene 19
ENSG00000231189.1	0	0	0	0	1	0	0	0	ENSG00000231189.1	AC013448.1	chr2	lincRNA	--
ENSG00000258334.1	0	0	0	0	0	1	0	0	ENSG00000258334.1	RP11-161H23.9	chr12	antisense	--
ENSG00000225746.8	0	0	0	0	1	1	1	0	ENSG00000225746.8	SNHG23	chr14	lincRNA	small nucleolar RNA host gene 23
ENSG00000237713.1	0	0	0	0	0	0	1	0	ENSG00000237713.1	AC006000.5	chr7	lincRNA	--
ENSG00000249635.1	1	0	0	1	0	0	0	0	ENSG00000249635.1	RP11-710F7.3	chr4	antisense	--
ENSG00000250947.1	0	0	0	1	0	0	0	0	ENSG00000250947.1	TRPC7-AS2	chr5	antisense	TRPC7 antisense RNA 2
ENSG00000249174.1	0	0	0	1	0	0	0	1	ENSG00000249174.1	RP11-124N3.3	chr5	lincRNA	--
ENSG00000274979.1	0	0	1	0	0	0	0	0	ENSG00000274979.1	RP11-1143G9.5	chr12	lincRNA	--
ENSG00000196810.4	1	0	0	0	0	0	0	0	ENSG00000196810.4	CTBP1-AS2	chr4	antisense	CTBP1 antisense RNA 2 (head to head)
ENSG00000272736.5	1	0	0	0	0	0	0	1	ENSG00000272736.5	RP11-799N11.1	chr17	antisense	--
ENSG00000175061.17	1	1	1	1	1	1	1	1	ENSG00000175061.17	LRRC75A-AS1	chr17	processed_transcript	LRRC75A antisense RNA 1
ENSG00000228262.8	0	0	1	0	0	0	0	0	ENSG00000228262.8	LINC01320	chr2	lincRNA	long intergenic non-protein coding RNA 1320
ENSG00000230471.1	0	0	1	1	0	0	0	0	ENSG00000230471.1	LA16c-2F2.8	chr22	lincRNA	--
ENSG00000253775.1	0	1	0	0	0	0	0	0	ENSG00000253775.1	AC100802.3	chr8	antisense	--
ENSG00000266411.1	0	0	0	0	1	1	0	0	ENSG00000266411.1	RP11-180P8.3	chr17	lincRNA	--
ENSG00000279134.1	0	0	0	0	1	1	0	0	ENSG00000279134.1	RP11-489P6.1	chr12	TEC	--
ENSG00000223745.7	0	0	0	1	1	1	1	1	ENSG00000223745.7	RP4-717I23.3	chr1	processed_transcript	--
ENSG00000233183.2	1	0	0	0	0	0	0	1	ENSG00000233183.2	RP3-468B3.2	chr6	lincRNA	--
ENSG00000205664.10	0	0	0	0	1	0	0	0	ENSG00000205664.10	RP11-706O15.1	chrX	lincRNA	--
ENSG00000256757.1	0	0	0	1	0	0	0	0	ENSG00000256757.1	RP11-159N11.3	chr11	antisense	--
ENSG00000206142.9	0	0	1	0	0	0	0	0	ENSG00000206142.9	KB-1183D5.13	chr22	lincRNA	--
ENSG00000260111.1	0	0	1	0	0	0	0	0	ENSG00000260111.1	RP11-529K1.4	chr16	antisense	--
ENSG00000233080.2	0	0	0	1	1	1	0	1	ENSG00000233080.2	LINC01399	chr22	lincRNA	long intergenic non-protein coding RNA 1399
ENSG00000253773.2	1	0	0	1	0	0	0	1	ENSG00000253773.2	C8orf37-AS1	chr8	lincRNA	C8orf37 antisense RNA 1
ENSG00000232200.2	0	0	0	0	0	1	0	1	ENSG00000232200.2	RP4-564O4.1	chr20	lincRNA	--
ENSG00000262769.1	0	0	1	0	0	0	0	0	ENSG00000262769.1	RP11-1113L8.1	chr17	antisense	--
ENSG00000279442.1	0	0	1	0	0	0	1	1	ENSG00000279442.1	LA16c-60D12.2	chr22	lincRNA	--
ENSG00000246448.2	0	0	0	0	0	1	0	0	ENSG00000246448.2	RP13-578N3.3	chr4	antisense	--
ENSG00000258882.1	0	0	1	0	1	0	0	0	ENSG00000258882.1	CTD-2277K2.1	chr14	lincRNA	--
ENSG00000259986.1	0	0	0	0	0	0	1	0	ENSG00000259986.1	RP11-382A20.4	chr15	antisense	--
ENSG00000228271.1	0	0	0	1	0	0	0	0	ENSG00000228271.1	RP11-513G11.2	chr3	lincRNA	--
ENSG00000280445.1	0	0	0	1	0	0	0	0	ENSG00000280445.1	RP1-205F14P.1	chr22	lincRNA	--
ENSG00000258498.6	0	0	0	0	0	0	0	1	ENSG00000258498.6	DIO3OS	chr14	lincRNA	DIO3 opposite strand/antisense RNA (head to head)
ENSG00000280156.1	1	1	1	0	1	1	1	1	ENSG00000280156.1	AC006548.28	chr22	sense_overlapping	--
ENSG00000253125.1	1	1	0	1	0	0	0	0	ENSG00000253125.1	RP11-459E5.1	chr8	processed_transcript	--
ENSG00000251165.5	0	0	0	0	1	0	0	0	ENSG00000251165.5	F11-AS1	chr4	antisense	F11 antisense RNA 1
ENSG00000224533.4	0	0	0	0	0	1	0	1	ENSG00000224533.4	TMLHE-AS1	chrX	antisense	TMLHE antisense RNA 1
ENSG00000233922.2	1	0	1	0	1	1	0	1	ENSG00000233922.2	AL133493.2	chr21	lincRNA	--
ENSG00000249492.1	0	0	0	0	0	1	0	0	ENSG00000249492.1	RP11-159F24.3	chr5	processed_transcript	--
ENSG00000253352.8	0	0	1	0	1	0	0	0	ENSG00000253352.8	TUG1	chr22	antisense	taurine up-regulated 1 (non-protein coding)
ENSG00000237153.1	1	0	0	0	0	0	0	0	ENSG00000237153.1	RP11-132E11.2	chr9	lincRNA	--
ENSG00000274863.1	0	0	0	0	0	0	1	1	ENSG00000274863.1	RP11-97N19.3	chr20	lincRNA	--
ENSG00000274414.1	0	0	1	0	0	0	0	0	ENSG00000274414.1	RP5-965G21.4	chr20	lincRNA	--
ENSG00000269967.1	1	0	0	0	1	1	1	1	ENSG00000269967.1	RP11-84A19.4	chr1	lincRNA	--
ENSG00000266456.1	1	0	0	0	0	0	0	0	ENSG00000266456.1	RP11-806L2.2	chr18	antisense	--
ENSG00000278895.1	0	0	1	0	1	0	1	1	ENSG00000278895.1	CTC-448F2.7	chr19	TEC	--
ENSG00000249736.1	0	1	0	0	0	0	0	0	ENSG00000249736.1	RP11-83M16.5	chr5	lincRNA	--
ENSG00000237775.1	0	0	0	0	1	0	0	0	ENSG00000237775.1	DDR1-AS1	chr6	antisense	DDR1 antisense RNA 1 (head to head)
ENSG00000265555.1	0	0	1	0	0	0	0	0	ENSG00000265555.1	RP11-638L3.3	chr18	lincRNA	--
ENSG00000261320.1	1	0	0	0	0	0	0	0	ENSG00000261320.1	RP11-297D21.2	chr16	lincRNA	--
ENSG00000242512.8	0	0	0	0	0	0	0	1	ENSG00000242512.8	LINC01206	chr3	lincRNA	long intergenic non-protein coding RNA 1206
ENSG00000233607.1	0	0	0	1	0	0	0	0	ENSG00000233607.1	LINC01392	chr7	lincRNA	long intergenic non-protein coding RNA 1392
ENSG00000253715.1	0	0	0	0	1	0	0	0	ENSG00000253715.1	RP11-706C16.8	chr8	antisense	--
ENSG00000237552.1	0	0	0	1	0	0	0	0	ENSG00000237552.1	RP11-415A20.1	chr1	lincRNA	--
ENSG00000266976.1	0	0	1	0	0	0	0	0	ENSG00000266976.1	AC079466.1	chr19	lincRNA	--
ENSG00000262075.3	0	0	0	1	0	0	0	1	ENSG00000262075.3	DKFZP434A062	chr9	lincRNA	--
ENSG00000254561.3	0	0	0	0	1	0	0	0	ENSG00000254561.3	RP11-196E1.3	chr11	antisense	--
ENSG00000232855.6	0	0	1	0	0	0	0	0	ENSG00000232855.6	AF131217.1	chr21	lincRNA	--
ENSG00000231574.5	0	0	0	0	0	0	0	1	ENSG00000231574.5	RP11-91K9.1	chr3	lincRNA	--
ENSG00000242798.1	1	1	1	0	0	0	1	1	ENSG00000242798.1	RP11-506M12.1	chr7	antisense	--
ENSG00000277559.1	0	0	1	1	0	0	0	0	ENSG00000277559.1	RP11-434E6.4	chr16	lincRNA	--
ENSG00000259724.1	0	0	0	0	0	1	0	0	ENSG00000259724.1	LINC01581	chr15	lincRNA	long intergenic non-protein coding RNA 1581
ENSG00000227195.8	1	1	0	0	1	0	0	1	ENSG00000227195.8	MIR663AHG	chr20	processed_transcript	MIR663A host gene
ENSG00000279200.1	1	0	0	0	0	0	0	0	ENSG00000279200.1	RP11-524F11.3	chr17	TEC	--
ENSG00000267470.5	0	1	0	1	0	0	0	0	ENSG00000267470.5	ZNF571-AS1	chr19	antisense	ZNF571 antisense RNA 1
ENSG00000205959.3	0	0	0	0	0	1	0	0	ENSG00000205959.3	RP11-689P11.2	chr4	lincRNA	--
ENSG00000257703.5	0	0	1	0	0	0	0	0	ENSG00000257703.5	RP11-328J6.1	chr12	lincRNA	--
ENSG00000255794.6	0	0	0	0	0	0	1	0	ENSG00000255794.6	RMST	chr12	processed_transcript	rhabdomyosarcoma 2 associated transcript (non-protein coding)
ENSG00000279186.1	0	0	1	0	0	0	0	1	ENSG00000279186.1	CH507-39O4.3	chr21	TEC	--
ENSG00000233806.7	0	0	0	1	0	0	0	0	ENSG00000233806.7	LINC01237	chr2	processed_transcript	long intergenic non-protein coding RNA 1237
ENSG00000244128.5	0	1	0	0	0	0	0	0	ENSG00000244128.5	LINC01322	chr3	lincRNA	long intergenic non-protein coding RNA 1322
ENSG00000245768.6	0	0	0	0	0	1	1	0	ENSG00000245768.6	RP11-410D17.2	chr16	lincRNA	--
ENSG00000275149.1	0	0	0	0	0	1	0	0	ENSG00000275149.1	RP11-427J23.1	chr13	lincRNA	--
ENSG00000262681.2	0	0	0	0	0	1	0	1	ENSG00000262681.2	RP11-311F12.1	chr17	lincRNA	--
ENSG00000247556.6	0	0	0	0	1	1	0	1	ENSG00000247556.6	OIP5-AS1	chr15	processed_transcript	OIP5 antisense RNA 1
ENSG00000226320.5	0	0	0	1	0	0	0	0	ENSG00000226320.5	AC018359.1	chr3	lincRNA	--
ENSG00000230131.5	1	0	0	1	0	0	1	1	ENSG00000230131.5	RP11-282I1.1	chr10	lincRNA	--
ENSG00000258203.5	0	0	1	0	0	0	0	0	ENSG00000258203.5	RP1-228P16.3	chr12	lincRNA	--
ENSG00000256642.1	1	1	1	1	0	0	1	1	ENSG00000256642.1	LINC00273	chr16	lincRNA	long intergenic non-protein coding RNA 273
ENSG00000267391.2	0	1	0	0	0	0	0	0	ENSG00000267391.2	RP11-1151B14.3	chr18	lincRNA	--
ENSG00000230091.6	0	0	0	1	0	0	0	0	ENSG00000230091.6	TMEM254-AS1	chr10	antisense	TMEM254 antisense RNA 1
ENSG00000224905.6	1	1	0	0	1	1	0	0	ENSG00000224905.6	AP001347.6	chr21	antisense	--
ENSG00000259054.1	0	0	1	0	0	0	0	0	ENSG00000259054.1	AE000662.93	chr14	lincRNA	--
ENSG00000206573.8	1	0	0	0	0	0	1	0	ENSG00000206573.8	THUMPD3-AS1	chr3	antisense	THUMPD3 antisense RNA 1
ENSG00000272884.1	0	0	0	0	0	0	1	0	ENSG00000272884.1	RP11-104H15.10	chr17	processed_transcript	--
ENSG00000264707.1	0	0	1	0	0	0	0	0	ENSG00000264707.1	L3MBTL4-AS1	chr18	lincRNA	L3MBTL4 antisense RNA 1
ENSG00000282024.1	0	0	0	0	0	0	0	1	ENSG00000282024.1	RP3-467D16.3	chr6	antisense	--
ENSG00000227155.7	0	0	0	1	0	0	0	1	ENSG00000227155.7	RP11-165F24.3	chr9	antisense	--
ENSG00000263072.5	1	0	0	0	0	1	0	0	ENSG00000263072.5	ZNF213-AS1	chr16	antisense	ZNF213 antisense RNA 1 (head to head)
ENSG00000268635.2	0	1	0	0	0	1	1	1	ENSG00000268635.2	RP11-739B23.1	chr11	antisense	--
ENSG00000257354.2	1	0	1	0	0	0	0	1	ENSG00000257354.2	RP11-631N16.2	chr12	lincRNA	--
ENSG00000260996.1	0	1	0	0	0	0	0	0	ENSG00000260996.1	RP13-122B23.8	chr9	sense_overlapping	--
ENSG00000259345.5	1	0	0	0	1	0	1	0	ENSG00000259345.5	RP11-624L4.1	chr15	lincRNA	--
ENSG00000232590.1	0	0	1	0	0	0	0	1	ENSG00000232590.1	RP11-128I7.1	chr9	lincRNA	--
ENSG00000271344.1	0	1	0	0	0	0	0	0	ENSG00000271344.1	RP11-274B21.9	chr7	lincRNA	--
ENSG00000231969.1	0	0	0	0	0	0	1	1	ENSG00000231969.1	AC144449.1	chr2	antisense	--
ENSG00000279663.2	0	0	0	1	0	0	0	0	ENSG00000279663.2	RP11-542H15.1	chr2	TEC	--
ENSG00000237513.1	0	0	0	0	0	0	1	0	ENSG00000237513.1	RP11-325F22.2	chr7	lincRNA	--
ENSG00000258964.1	0	0	0	0	1	0	0	0	ENSG00000258964.1	RP11-618G20.1	chr14	processed_transcript	--
ENSG00000242029.1	0	0	0	0	0	0	0	1	ENSG00000242029.1	RP11-457K10.1	chr3	lincRNA	--
ENSG00000271335.5	0	0	0	0	0	0	1	0	ENSG00000271335.5	RP11-324I22.4	chr10	antisense	--
ENSG00000265749.5	0	0	0	0	1	0	0	0	ENSG00000265749.5	RP11-849F2.5	chr17	antisense	--
ENSG00000273018.5	0	0	1	0	1	0	0	1	ENSG00000273018.5	CTD-2303H24.2	chr17	processed_transcript	--
ENSG00000246331.2	0	0	1	0	0	0	0	0	ENSG00000246331.2	RP11-77I22.2	chr12	lincRNA	--
ENSG00000232295.7	1	0	0	0	0	0	0	0	ENSG00000232295.7	RP11-154D6.1	chr6	processed_transcript	--
ENSG00000266729.5	0	0	1	0	0	0	0	0	ENSG00000266729.5	DSG1-AS1	chr18	antisense	DSG1 antisense RNA 1
ENSG00000231772.5	0	0	0	0	0	1	0	0	ENSG00000231772.5	RP1-154K9.2	chrX	lincRNA	--
ENSG00000235387.1	0	0	0	1	0	0	0	0	ENSG00000235387.1	LINC00961	chr9	lincRNA	long intergenic non-protein coding RNA 961
ENSG00000125804.13	0	0	0	1	0	0	0	0	ENSG00000125804.13	FAM182A	chr20	processed_transcript	family with sequence similarity 182, member A
ENSG00000265246.1	0	0	0	0	0	1	0	0	ENSG00000265246.1	RP11-663N22.1	chr17	lincRNA	--
ENSG00000224939.1	1	0	0	0	0	0	0	0	ENSG00000224939.1	LINC00184	chr1	lincRNA	long intergenic non-protein coding RNA 184
ENSG00000256343.7	0	0	1	0	0	0	0	0	ENSG00000256343.7	RP11-662M24.1	chr12	lincRNA	--
ENSG00000225936.1	0	0	1	0	0	0	0	0	ENSG00000225936.1	RP11-501J20.5	chr10	antisense	--
ENSG00000231999.6	0	0	0	0	0	0	0	1	ENSG00000231999.6	FLJ27354	chr1	antisense	--
ENSG00000258867.5	0	0	0	0	1	0	0	0	ENSG00000258867.5	LINC01146	chr14	lincRNA	long intergenic non-protein coding RNA 1146
ENSG00000249673.6	0	0	0	0	0	0	1	1	ENSG00000249673.6	NOP14-AS1	chr4	antisense	NOP14 antisense RNA 1
ENSG00000182648.11	0	0	1	0	0	0	0	1	ENSG00000182648.11	LINC01006	chr7	lincRNA	long intergenic non-protein coding RNA 1006
ENSG00000267353.1	0	1	0	0	0	0	0	0	ENSG00000267353.1	CTD-2162K18.3	chr19	lincRNA	--
ENSG00000251199.5	1	0	0	0	0	0	0	0	ENSG00000251199.5	RP11-400D2.2	chr4	lincRNA	--
ENSG00000163597.14	1	1	1	1	1	1	1	1	ENSG00000163597.14	SNHG16	chr17	processed_transcript	small nucleolar RNA host gene 16
ENSG00000253738.1	0	1	1	0	0	0	0	0	ENSG00000253738.1	OTUD6B-AS1	chr8	antisense	OTUD6B antisense RNA 1 (head to head)
ENSG00000281392.1	0	0	1	1	0	0	1	1	ENSG00000281392.1	LINC00506	chr3	lincRNA	long intergenic non-protein coding RNA 506
ENSG00000259564.1	0	0	0	0	0	0	1	1	ENSG00000259564.1	RP11-16B9.1	chr15	antisense	--
ENSG00000176754.12	0	0	0	1	0	0	0	0	ENSG00000176754.12	LINC00303	chr1	lincRNA	long intergenic non-protein coding RNA 303
ENSG00000259605.3	0	0	0	0	1	1	0	0	ENSG00000259605.3	AC074212.5	chr19	processed_transcript	--
ENSG00000273065.1	0	0	0	1	0	1	0	0	ENSG00000273065.1	RP11-58E21.5	chr14	lincRNA	--
ENSG00000279583.1	0	0	0	0	0	0	0	1	ENSG00000279583.1	RP11-368N21.5	chr16	TEC	--
ENSG00000279923.1	0	0	0	1	0	0	0	0	ENSG00000279923.1	CTD-2008E3.1	chr5	TEC	--
ENSG00000261094.2	0	0	0	1	0	0	0	0	ENSG00000261094.2	RP11-355O1.11	chr9	sense_overlapping	--
ENSG00000249173.5	0	0	0	1	0	0	0	0	ENSG00000249173.5	LINC01093	chr4	lincRNA	long intergenic non-protein coding RNA 1093
ENSG00000260898.5	0	0	0	1	0	0	0	0	ENSG00000260898.5	ADPGK-AS1	chr15	antisense	ADPGK antisense RNA 1
ENSG00000234768.1	0	0	1	0	0	0	0	0	ENSG00000234768.1	RP11-503C24.1	chr6	lincRNA	--
ENSG00000246350.1	0	0	0	0	0	0	0	1	ENSG00000246350.1	RP5-1186N24.3	chr6	antisense	--
ENSG00000250198.1	0	0	0	0	0	0	1	0	ENSG00000250198.1	RP11-143A12.3	chr5	lincRNA	--
ENSG00000234377.7	1	1	0	0	1	1	0	1	ENSG00000234377.7	RNF219-AS1	chr13	antisense	RNF219 antisense RNA 1
ENSG00000227392.1	0	0	0	1	0	0	0	0	ENSG00000227392.1	HPN-AS1	chr19	antisense	HPN antisense RNA 1
ENSG00000181123.8	1	0	0	1	1	0	0	1	ENSG00000181123.8	RP4-539M6.14	chr22	antisense	--
ENSG00000224918.1	0	0	1	0	0	0	0	0	ENSG00000224918.1	AY269186.2	chr3	lincRNA	--
ENSG00000258210.1	0	0	0	0	0	1	0	0	ENSG00000258210.1	RP11-478C19.2	chr12	processed_transcript	--
ENSG00000237647.8	1	1	0	1	0	0	0	0	ENSG00000237647.8	ERICH1-AS1	chr8	antisense	ERICH1 antisense RNA 1
ENSG00000230782.1	0	1	0	0	0	0	0	0	ENSG00000230782.1	RP11-508N12.2	chr9	antisense	--
ENSG00000273489.1	0	0	0	1	0	0	0	0	ENSG00000273489.1	RP11-180C16.1	chr7	antisense	--
ENSG00000279631.1	1	0	1	1	0	0	0	0	ENSG00000279631.1	RP11-573G6.4	chr10	TEC	--
ENSG00000255313.1	0	0	0	0	0	1	0	0	ENSG00000255313.1	RP11-1082L8.2	chr8	lincRNA	--
ENSG00000235781.1	0	0	0	1	0	0	0	0	ENSG00000235781.1	XXbac-BPG249D20.9	chr6	antisense	--
ENSG00000230424.1	0	1	0	1	0	1	1	1	ENSG00000230424.1	RP1-43E13.2	chr1	antisense	--
ENSG00000224810.1	0	0	0	0	1	0	0	0	ENSG00000224810.1	RP11-538D16.2	chr1	lincRNA	--
ENSG00000267577.1	1	1	0	0	1	1	0	0	ENSG00000267577.1	CTD-2587H24.5	chr19	antisense	--
ENSG00000259053.1	0	0	0	0	0	0	1	1	ENSG00000259053.1	RP11-33N16.3	chr14	processed_transcript	--
ENSG00000261807.2	0	0	0	1	0	0	0	0	ENSG00000261807.2	RP11-430C1.1	chr16	lincRNA	--
ENSG00000265784.1	0	0	1	1	0	0	0	0	ENSG00000265784.1	RP1-56K13.3	chr17	antisense	--
ENSG00000278905.1	0	0	0	1	0	0	0	1	ENSG00000278905.1	RP11-65F13.3	chr5	TEC	--
ENSG00000280087.1	1	0	0	0	0	0	0	1	ENSG00000280087.1	CTB-129P6.7	chr19	TEC	--
ENSG00000268981.5	0	0	0	0	0	1	0	1	ENSG00000268981.5	CTC-457E21.9	chr19	antisense	--
ENSG00000204250.3	0	1	0	0	0	0	1	0	ENSG00000204250.3	LINC00587	chr9	lincRNA	long intergenic non-protein coding RNA 587
ENSG00000227531.1	0	0	0	0	1	0	0	0	ENSG00000227531.1	RP11-202G18.1	chr9	lincRNA	--
ENSG00000281162.2	0	0	0	0	0	0	1	0	ENSG00000281162.2	LINC01127	chr2	lincRNA	long intergenic non-protein coding RNA 1127
ENSG00000259219.1	0	0	0	0	0	0	0	1	ENSG00000259219.1	CTD-3076O17.2	chr15	antisense	--
ENSG00000215424.9	0	1	0	0	0	0	0	0	ENSG00000215424.9	MCM3AP-AS1	chr21	antisense	MCM3AP antisense RNA 1
ENSG00000251680.5	1	1	0	1	0	0	0	1	ENSG00000251680.5	CTC-575N7.1	chr5	antisense	--
ENSG00000260367.2	0	0	0	1	0	0	0	0	ENSG00000260367.2	RP11-264B17.4	chr16	antisense	--
ENSG00000239921.2	0	0	0	1	1	0	0	0	ENSG00000239921.2	LINC01471	chr3	lincRNA	long intergenic non-protein coding RNA 1471
ENSG00000257285.5	1	1	1	0	1	1	1	1	ENSG00000257285.5	RP11-298I3.1	chr14	antisense	--
ENSG00000228113.7	0	0	1	1	1	0	0	0	ENSG00000228113.7	AC003991.3	chr7	antisense	--
ENSG00000248294.1	0	0	0	0	0	1	0	0	ENSG00000248294.1	CTD-2023N9.2	chr5	lincRNA	--
ENSG00000269352.1	0	0	0	0	0	1	0	0	ENSG00000269352.1	PTOV1-AS2	chr19	antisense	PTOV1 antisense RNA 2
ENSG00000224078.12	1	1	0	1	1	1	1	1	ENSG00000224078.12	SNHG14	chr15	processed_transcript	small nucleolar RNA host gene 14
ENSG00000258461.5	0	0	0	1	0	0	0	0	ENSG00000258461.5	RP11-164J13.1	chr15	processed_transcript	--
ENSG00000196696.12	1	1	1	1	0	0	0	0	ENSG00000196696.12	PDXDC2P	chr16	processed_transcript	pyridoxal-dependent decarboxylase domain containing 2, pseudogene
ENSG00000231607.8	0	0	1	0	1	0	1	0	ENSG00000231607.8	DLEU2	chr13	antisense	deleted in lymphocytic leukemia 2 (non-protein coding)
ENSG00000259711.1	1	0	1	1	0	0	0	0	ENSG00000259711.1	CTD-3032H12.2	chr16	lincRNA	--
ENSG00000233429.9	0	0	0	0	0	1	1	1	ENSG00000233429.9	HOTAIRM1	chr7	antisense	HOXA transcript antisense RNA, myeloid-specific 1
ENSG00000279725.1	0	0	1	0	0	0	0	0	ENSG00000279725.1	RP11-288A5.2	chr10	TEC	--
ENSG00000248429.5	0	0	0	0	1	0	0	0	ENSG00000248429.5	RP11-597D13.9	chr4	antisense	--
ENSG00000257322.5	0	0	0	0	0	0	1	0	ENSG00000257322.5	RP11-511B23.2	chr12	antisense	--
ENSG00000253658.5	1	0	0	0	0	0	0	0	ENSG00000253658.5	LINC01592	chr8	lincRNA	long intergenic non-protein coding RNA 1592
ENSG00000249917.2	1	0	0	1	0	0	0	0	ENSG00000249917.2	LINC00536	chr8	lincRNA	long intergenic non-protein coding RNA 536
ENSG00000234883.3	1	1	0	0	1	1	0	1	ENSG00000234883.3	MIR155HG	chr21	lincRNA	MIR155 host gene
ENSG00000249458.1	0	0	1	0	0	0	0	0	ENSG00000249458.1	RP11-624A4.1	chr4	lincRNA	--
ENSG00000226950.6	1	1	1	0	1	1	0	0	ENSG00000226950.6	DANCR	chr4	processed_transcript	differentiation antagonizing non-protein coding RNA
ENSG00000278727.1	0	1	0	1	0	0	0	0	ENSG00000278727.1	AC000403.4	chr13	lincRNA	--
ENSG00000280241.3	0	0	0	0	0	0	0	1	ENSG00000280241.3	RP11-290O12.2	chr4	antisense	--
ENSG00000261879.5	0	1	0	0	0	0	0	0	ENSG00000261879.5	RP11-333E1.1	chr17	antisense	--
ENSG00000228933.7	0	1	0	0	0	0	0	0	ENSG00000228933.7	RP11-268G12.1	chrX	lincRNA	--
ENSG00000170846.15	0	0	0	1	0	0	0	0	ENSG00000170846.15	AC093323.3	chr4	lincRNA	--
ENSG00000257454.1	1	0	0	0	0	0	0	0	ENSG00000257454.1	CTD-2021H9.2	chr12	lincRNA	--
ENSG00000261731.2	0	0	1	0	0	0	1	0	ENSG00000261731.2	CTD-2358C21.4	chr16	antisense	--
ENSG00000228353.1	0	1	0	0	0	0	0	1	ENSG00000228353.1	RP11-184A2.2	chr10	antisense	--
ENSG00000237838.1	1	1	0	0	0	0	0	0	ENSG00000237838.1	AC133680.1	chr3	lincRNA	--
ENSG00000249426.1	0	0	0	1	0	0	0	0	ENSG00000249426.1	CTC-448D22.1	chr5	lincRNA	--
ENSG00000225721.5	0	0	1	0	1	0	0	1	ENSG00000225721.5	RP11-269F19.2	chr1	antisense	--
ENSG00000255745.1	0	0	1	0	0	0	1	1	ENSG00000255745.1	RP11-625L16.1	chr12	lincRNA	--
ENSG00000251045.1	0	0	0	0	1	0	0	0	ENSG00000251045.1	CTC-321K16.4	chr5	lincRNA	--
ENSG00000255568.3	0	0	0	1	0	0	0	0	ENSG00000255568.3	BRWD1-AS2	chr21	antisense	BRWD1 antisense RNA 2
ENSG00000257900.2	0	0	0	1	0	0	0	0	ENSG00000257900.2	RP11-454K7.1	chr14	lincRNA	--
ENSG00000251432.6	0	1	1	0	0	1	0	0	ENSG00000251432.6	RP11-420A23.1	chr4	lincRNA	--
ENSG00000267666.2	0	0	1	0	0	0	0	0	ENSG00000267666.2	AC004156.3	chr19	lincRNA	--
ENSG00000227014.5	1	0	0	0	0	0	0	0	ENSG00000227014.5	AC007285.6	chr7	antisense	--
ENSG00000253706.5	0	0	0	1	1	1	0	0	ENSG00000253706.5	RP11-758M4.4	chr8	antisense	--
ENSG00000281181.1	1	0	1	0	0	0	0	1	ENSG00000281181.1	CH507-513H4.3	chr21	lincRNA	--
ENSG00000246223.8	0	0	0	0	0	0	0	1	ENSG00000246223.8	LINC01550	chr14	lincRNA	long intergenic non-protein coding RNA 1550
ENSG00000267858.5	0	1	0	0	0	0	0	0	ENSG00000267858.5	MZF1-AS1	chr19	antisense	MZF1 antisense RNA 1
ENSG00000180861.9	0	0	0	1	0	0	0	1	ENSG00000180861.9	LINC01559	chr12	lincRNA	long intergenic non-protein coding RNA 1559
ENSG00000178977.3	1	0	1	1	0	0	0	1	ENSG00000178977.3	LINC00324	chr17	lincRNA	long intergenic non-protein coding RNA 324
ENSG00000279217.1	0	0	0	1	0	0	0	0	ENSG00000279217.1	CTA-212A2.3	chr22	lincRNA	--
ENSG00000237856.1	0	0	0	0	0	0	1	0	ENSG00000237856.1	AC062020.2	chr2	lincRNA	--
ENSG00000226137.5	0	0	1	0	0	0	0	1	ENSG00000226137.5	BAIAP2-AS1	chr17	lincRNA	BAIAP2 antisense RNA 1 (head to head)
ENSG00000257060.6	1	1	0	0	0	0	0	0	ENSG00000257060.6	RP11-266O8.1	chr15	lincRNA	--
ENSG00000279470.1	0	0	1	0	0	0	1	0	ENSG00000279470.1	RP11-182I21.2	chr5	TEC	--
ENSG00000281383.1	0	1	0	0	0	0	0	0	ENSG00000281383.1	CH507-513H4.5	chr21	lincRNA	--
ENSG00000270093.1	0	0	0	1	1	0	0	0	ENSG00000270093.1	AP000473.8	chr21	lincRNA	--
ENSG00000233067.2	0	0	1	1	0	0	0	1	ENSG00000233067.2	PTCHD1-AS	chrX	lincRNA	PTCHD1 antisense RNA (head to head)
ENSG00000225484.6	1	0	1	1	1	1	1	0	ENSG00000225484.6	NUTM2B-AS1	chr10	antisense	NUTM2B antisense RNA 1
ENSG00000228340.5	0	0	0	0	1	0	0	0	ENSG00000228340.5	MIR646HG	chr20	lincRNA	MIR646 host gene
ENSG00000229981.7	0	0	0	1	0	0	0	1	ENSG00000229981.7	LINC01435	chr10	lincRNA	long intergenic non-protein coding RNA 1435
ENSG00000251152.1	0	0	1	0	0	0	0	1	ENSG00000251152.1	RP11-281P23.1	chr4	lincRNA	--
ENSG00000235166.7	0	0	0	1	0	0	0	0	ENSG00000235166.7	LINC01440	chr20	lincRNA	long intergenic non-protein coding RNA 1440
ENSG00000227161.1	0	0	0	0	1	0	1	0	ENSG00000227161.1	AC092755.4	chr15	sense_overlapping	--
ENSG00000251249.1	0	0	0	1	0	0	0	0	ENSG00000251249.1	RP11-73G16.1	chr4	processed_transcript	--
ENSG00000261550.1	1	0	1	1	0	0	0	0	ENSG00000261550.1	RP11-467J12.4	chr16	antisense	--
ENSG00000245017.2	0	1	0	0	0	0	0	0	ENSG00000245017.2	RP11-181C3.1	chr12	lincRNA	--
ENSG00000230479.1	1	1	1	0	0	0	0	0	ENSG00000230479.1	AP000695.6	chr21	antisense	--
ENSG00000247095.2	0	0	1	0	1	0	1	1	ENSG00000247095.2	MIR210HG	chr11	lincRNA	MIR210 host gene
ENSG00000267322.2	1	1	1	1	1	1	1	1	ENSG00000267322.2	SNHG22	chr18	antisense	small nucleolar RNA host gene 22
ENSG00000232712.6	0	0	0	0	0	1	0	0	ENSG00000232712.6	KIZ-AS1	chr20	antisense	KIZ antisense RNA 1
ENSG00000250993.1	1	0	0	0	0	0	0	0	ENSG00000250993.1	RP11-404J23.1	chr4	lincRNA	--
ENSG00000244137.1	0	1	1	1	0	0	0	0	ENSG00000244137.1	RP11-99J16__A.2	chr1	antisense	--
ENSG00000215859.8	0	1	0	0	0	0	0	0	ENSG00000215859.8	RP6-74O6.2	chr1	lincRNA	--
ENSG00000204792.2	0	0	0	0	0	1	0	0	ENSG00000204792.2	LINC01291	chr2	lincRNA	long intergenic non-protein coding RNA 1291
ENSG00000261360.1	0	0	1	0	0	0	0	0	ENSG00000261360.1	CTD-2165H16.4	chr5	antisense	--
ENSG00000182873.5	0	0	0	1	0	0	0	0	ENSG00000182873.5	RP11-181G12.2	chr1	antisense	--
ENSG00000261054.1	0	0	0	1	0	0	0	0	ENSG00000261054.1	RP11-6O2.4	chr15	antisense	--
ENSG00000226785.1	0	0	0	1	1	0	0	0	ENSG00000226785.1	AC073218.1	chr2	lincRNA	--
ENSG00000254721.1	0	0	0	0	0	0	0	1	ENSG00000254721.1	RP11-805J14.5	chr11	antisense	--
ENSG00000279494.1	0	0	0	0	0	0	0	1	ENSG00000279494.1	RP11-494O16.4	chr22	lincRNA	--
ENSG00000255202.1	0	1	0	0	0	0	0	0	ENSG00000255202.1	RP4-541C22.5	chr11	antisense	--
ENSG00000279368.1	0	1	0	0	0	0	1	0	ENSG00000279368.1	RP1-80N2.4	chr6	TEC	--
ENSG00000263990.1	0	0	1	0	0	0	0	0	ENSG00000263990.1	CTC-542B22.2	chr17	lincRNA	--
ENSG00000197585.9	0	0	0	0	0	0	0	1	ENSG00000197585.9	AC107218.3	chr2	antisense	--
ENSG00000269900.3	1	1	1	1	0	0	0	1	ENSG00000269900.3	RMRP	chr9	lincRNA	RNA component of mitochondrial RNA processing endoribonuclease
ENSG00000232006.8	0	0	0	1	0	0	1	0	ENSG00000232006.8	AC005537.2	chr7	lincRNA	--
ENSG00000234161.1	0	0	0	1	0	0	0	0	ENSG00000234161.1	PABPC5-AS1	chrX	antisense	PABPC5 antisense RNA 1
ENSG00000236485.1	0	0	0	0	1	0	0	1	ENSG00000236485.1	RP1-156L9.1	chr2	lincRNA	--
ENSG00000234352.9	0	0	1	0	1	0	0	0	ENSG00000234352.9	AC009264.1	chr7	antisense	--
ENSG00000259124.1	0	0	0	0	0	0	1	0	ENSG00000259124.1	RP11-187O7.3	chr14	lincRNA	--
ENSG00000259331.1	0	0	1	0	0	0	0	0	ENSG00000259331.1	RP11-57P19.1	chr15	lincRNA	--
ENSG00000253108.1	0	0	0	1	0	0	0	0	ENSG00000253108.1	RP1-84O15.2	chr8	lincRNA	--
ENSG00000230021.7	0	1	0	0	0	1	0	1	ENSG00000230021.7	RP5-857K21.4	chr1	lincRNA	--
ENSG00000256988.1	0	0	0	1	0	0	0	0	ENSG00000256988.1	RP11-234B24.4	chr12	lincRNA	--
ENSG00000265943.1	0	1	0	0	0	0	0	0	ENSG00000265943.1	RP11-739L10.1	chr18	antisense	--
ENSG00000228590.1	0	0	0	1	0	0	0	0	ENSG00000228590.1	AC007381.3	chr2	lincRNA	--
ENSG00000241158.5	0	0	0	1	0	0	0	0	ENSG00000241158.5	ADAMTS9-AS1	chr3	antisense	ADAMTS9 antisense RNA 1
ENSG00000237188.3	0	0	0	0	1	0	0	1	ENSG00000237188.3	RP11-337C18.8	chr1	antisense	--
ENSG00000272888.5	0	0	1	0	0	1	0	0	ENSG00000272888.5	LINC01578	chr15	processed_transcript	long intergenic non-protein coding RNA 1578
ENSG00000224128.1	0	0	1	0	0	0	0	0	ENSG00000224128.1	LINC01248	chr2	antisense	long intergenic non-protein coding RNA 1248
ENSG00000272575.5	1	0	0	0	0	0	0	1	ENSG00000272575.5	RP11-702B10.1	chr11	lincRNA	--
ENSG00000272154.4	1	0	0	0	0	0	0	0	ENSG00000272154.4	AC005754.7	chr5	antisense	--
ENSG00000246877.1	0	0	0	1	0	0	0	0	ENSG00000246877.1	DNM1P35	chr15	antisense	dynamin 1 pseudogene 35
ENSG00000224863.1	0	0	0	1	0	0	0	0	ENSG00000224863.1	LINC01398	chr1	lincRNA	long intergenic non-protein coding RNA 1398
ENSG00000262454.1	0	0	0	1	0	0	0	1	ENSG00000262454.1	RP11-65J21.3	chr16	lincRNA	--
ENSG00000231185.6	0	0	1	0	0	0	0	1	ENSG00000231185.6	AC005592.2	chr5	antisense	--
ENSG00000204054.11	1	0	0	1	0	0	0	1	ENSG00000204054.11	LINC00963	chr9	processed_transcript	long intergenic non-protein coding RNA 963
ENSG00000267421.6	1	0	0	0	0	0	0	0	ENSG00000267421.6	AC005498.3	chr19	lincRNA	--
ENSG00000279877.1	1	1	1	1	1	0	0	0	ENSG00000279877.1	RP11-420N3.3	chr16	processed_transcript	--
ENSG00000273784.4	1	0	1	0	1	0	0	0	ENSG00000273784.4	RP11-78J21.7	chr13	processed_transcript	--
ENSG00000258394.1	1	1	0	0	0	0	0	0	ENSG00000258394.1	CTD-2307P3.1	chr14	sense_overlapping	--
ENSG00000225649.5	0	1	1	1	0	0	0	0	ENSG00000225649.5	AC064875.2	chr2	processed_transcript	--
ENSG00000242741.1	1	1	0	0	0	0	0	0	ENSG00000242741.1	RP11-20B7.1	chr3	lincRNA	--
ENSG00000237002.6	0	0	1	0	0	0	0	0	ENSG00000237002.6	RP11-92J19.3	chr10	lincRNA	--
ENSG00000233654.1	1	1	0	0	1	1	0	1	ENSG00000233654.1	AC093388.3	chr2	antisense	--
ENSG00000278390.4	0	0	0	0	0	0	0	1	ENSG00000278390.4	RP11-74J13.8	chr13	antisense	--
ENSG00000256028.2	0	0	0	0	1	0	0	0	ENSG00000256028.2	RP11-197N18.2	chr12	processed_transcript	--
ENSG00000250938.5	0	0	0	0	1	1	0	0	ENSG00000250938.5	RP11-679C8.2	chr4	antisense	--
ENSG00000245522.2	1	0	0	0	0	0	0	0	ENSG00000245522.2	RP11-540A21.2	chr11	lincRNA	--
ENSG00000219545.9	1	0	1	0	0	1	0	0	ENSG00000219545.9	UMAD1	chr7	antisense	UBAP1-MVB12-associated (UMA) domain containing 1
ENSG00000276308.1	0	0	1	0	0	1	0	0	ENSG00000276308.1	RP11-116D17.4	chr12	lincRNA	--
ENSG00000250865.1	0	0	1	1	0	0	0	0	ENSG00000250865.1	RP11-780O17.1	chr4	lincRNA	--
ENSG00000272180.1	0	1	0	0	0	0	1	0	ENSG00000272180.1	RP11-481J13.1	chr2	lincRNA	--
ENSG00000227386.1	0	0	0	0	0	0	1	0	ENSG00000227386.1	AC091705.1	chr7	lincRNA	--
ENSG00000254898.1	0	0	0	1	0	0	0	0	ENSG00000254898.1	RP11-513D5.2	chr8	antisense	--
ENSG00000260340.1	1	0	0	0	0	0	0	0	ENSG00000260340.1	RP11-254F19.3	chr16	lincRNA	--
ENSG00000229021.2	1	1	1	0	0	0	0	1	ENSG00000229021.2	AL591893.1	chr1	antisense	--
ENSG00000225794.1	0	0	1	0	0	0	0	0	ENSG00000225794.1	AC073321.4	chr2	lincRNA	--
ENSG00000272438.1	0	0	1	1	0	0	0	0	ENSG00000272438.1	RP11-54O7.16	chr1	lincRNA	--
ENSG00000281649.1	0	0	1	1	0	0	1	0	ENSG00000281649.1	EBLN3	chr9	lincRNA	endogenous Bornavirus-like nucleoprotein 3
ENSG00000261194.1	0	0	0	1	0	1	0	0	ENSG00000261194.1	RP11-704C2.1	chr18	lincRNA	--
ENSG00000231889.7	0	0	1	0	0	0	0	1	ENSG00000231889.7	TRAF3IP2-AS1	chr6	antisense	TRAF3IP2 antisense RNA 1
ENSG00000260440.2	0	0	0	0	0	0	0	1	ENSG00000260440.2	LINC01544	chr18	lincRNA	long intergenic non-protein coding RNA 1544
ENSG00000230442.5	0	0	0	0	1	0	0	0	ENSG00000230442.5	RP11-390E23.3	chr7	antisense	--
ENSG00000248457.1	0	0	0	0	1	0	0	0	ENSG00000248457.1	RP11-419C19.2	chr5	lincRNA	--
ENSG00000239265.5	1	0	0	1	0	0	0	0	ENSG00000239265.5	CLRN1-AS1	chr3	antisense	CLRN1 antisense RNA 1
ENSG00000259504.2	0	0	1	0	0	0	0	0	ENSG00000259504.2	RP11-352D13.5	chr15	lincRNA	--
ENSG00000233379.1	1	0	0	0	0	0	0	0	ENSG00000233379.1	RP11-318G21.4	chr13	lincRNA	--
ENSG00000237438.6	0	0	1	0	0	0	0	0	ENSG00000237438.6	CECR7	chr22	lincRNA	cat eye syndrome chromosome region, candidate 7 (non-protein coding)
ENSG00000274092.1	0	1	0	1	0	0	0	0	ENSG00000274092.1	CTD-3203P2.3	chr16	antisense	--
ENSG00000267188.1	0	1	0	0	0	0	0	0	ENSG00000267188.1	CTC-512J12.4	chr19	processed_transcript	--
ENSG00000227757.3	0	0	0	0	0	0	0	1	ENSG00000227757.3	AP000282.2	chr21	antisense	--
ENSG00000233818.1	0	1	0	0	0	0	0	0	ENSG00000233818.1	AP000695.4	chr21	antisense	--
ENSG00000279717.1	0	0	0	0	0	0	0	1	ENSG00000279717.1	LLNLF-158E9.1	chr19	TEC	--
ENSG00000224015.1	1	0	0	0	0	0	0	0	ENSG00000224015.1	AC063976.3	chr5	lincRNA	--
ENSG00000176912.3	0	0	0	1	0	0	0	0	ENSG00000176912.3	TYMSOS	chr18	processed_transcript	TYMS opposite strand
ENSG00000255248.6	0	0	0	0	1	1	1	1	ENSG00000255248.6	RP11-166D19.1	chr11	sense_overlapping	--
ENSG00000117242.7	0	0	0	0	1	1	0	0	ENSG00000117242.7	PINK1-AS	chr1	antisense	PINK1 antisense RNA
ENSG00000278996.1	1	1	1	0	1	1	1	1	ENSG00000278996.1	CH507-513H4.1	chr21	lincRNA	--
ENSG00000225791.6	0	0	1	1	0	0	0	0	ENSG00000225791.6	TRAM2-AS1	chr6	lincRNA	TRAM2 antisense RNA 1 (head to head)
ENSG00000235831.6	0	0	0	0	0	0	0	1	ENSG00000235831.6	BHLHE40-AS1	chr3	antisense	BHLHE40 antisense RNA 1
ENSG00000233138.1	0	0	0	1	0	0	0	0	ENSG00000233138.1	RP1-67K17.3	chr6	antisense	--
ENSG00000235652.7	0	0	0	0	0	0	0	1	ENSG00000235652.7	RP11-545I5.3	chr6	antisense	--
ENSG00000240707.2	0	0	0	0	0	0	1	0	ENSG00000240707.2	LINC01168	chr10	lincRNA	long intergenic non-protein coding RNA 1168
ENSG00000228065.10	0	0	0	1	0	1	0	0	ENSG00000228065.10	LINC01515	chr10	lincRNA	long intergenic non-protein coding RNA 1515
ENSG00000253190.3	0	1	0	0	0	0	0	0	ENSG00000253190.3	AC084082.3	chr8	lincRNA	--
ENSG00000267761.3	0	1	0	0	0	0	0	0	ENSG00000267761.3	CTD-2130O13.1	chr18	lincRNA	--
ENSG00000246430.6	0	0	0	0	0	0	1	0	ENSG00000246430.6	LINC00968	chr8	lincRNA	long intergenic non-protein coding RNA 968
ENSG00000271579.1	0	0	0	0	0	0	1	1	ENSG00000271579.1	RP11-116D17.3	chr12	lincRNA	--
ENSG00000232903.2	0	1	0	0	0	0	0	0	ENSG00000232903.2	LINC01166	chr10	lincRNA	long intergenic non-protein coding RNA 1166
ENSG00000250417.1	0	0	0	0	0	1	0	0	ENSG00000250417.1	CTD-2194D22.2	chr5	lincRNA	--
ENSG00000251321.1	0	0	0	0	0	1	0	0	ENSG00000251321.1	PCAT4	chr4	lincRNA	prostate cancer associated transcript 4 (non-protein coding)
ENSG00000250697.1	0	0	0	0	0	0	0	1	ENSG00000250697.1	CTD-2066L21.3	chr5	lincRNA	--
ENSG00000226026.5	0	0	0	0	0	0	0	1	ENSG00000226026.5	RP11-57H12.3	chr1	antisense	--
ENSG00000229970.3	0	0	1	0	0	0	0	0	ENSG00000229970.3	AC007128.1	chr7	antisense	--
ENSG00000261003.1	0	0	0	0	0	0	0	1	ENSG00000261003.1	RP1-140C12.2	chr6	sense_overlapping	--
ENSG00000260278.1	0	0	1	0	0	0	0	1	ENSG00000260278.1	RP11-109G23.3	chr4	antisense	--
ENSG00000258114.1	1	1	1	1	0	0	0	0	ENSG00000258114.1	CTA-109P11.4	chr10	lincRNA	--
ENSG00000259616.2	0	0	1	0	0	0	0	0	ENSG00000259616.2	RP11-507B12.2	chr15	lincRNA	--
ENSG00000254006.5	0	0	0	0	0	1	0	0	ENSG00000254006.5	RP11-1D12.2	chr8	lincRNA	--
ENSG00000256732.1	0	0	0	0	0	0	0	1	ENSG00000256732.1	RP11-407A16.3	chr12	lincRNA	--
ENSG00000232063.1	0	0	0	0	1	0	1	1	ENSG00000232063.1	RP11-307E17.8	chr9	lincRNA	--
ENSG00000233978.1	0	1	0	0	0	0	0	0	ENSG00000233978.1	AC016735.3	chr2	lincRNA	--
ENSG00000235100.3	0	0	0	0	1	0	0	0	ENSG00000235100.3	RP11-80H5.9	chr10	lincRNA	--
ENSG00000228470.1	1	0	0	0	1	0	0	0	ENSG00000228470.1	RP11-176D17.3	chr1	sense_overlapping	--
ENSG00000270977.1	0	1	1	0	0	0	0	0	ENSG00000270977.1	AC015849.16	chr17	lincRNA	--
ENSG00000258458.5	0	0	0	1	0	0	0	0	ENSG00000258458.5	CTD-2555K7.2	chr14	processed_transcript	--
ENSG00000267327.1	0	0	1	1	0	0	0	0	ENSG00000267327.1	CTD-2008L17.1	chr18	lincRNA	--
ENSG00000259240.1	0	0	1	0	0	0	0	1	ENSG00000259240.1	RP11-108K3.1	chr15	lincRNA	--
ENSG00000261533.2	0	0	1	0	0	0	0	0	ENSG00000261533.2	RP11-15N24.4	chr3	sense_overlapping	--
ENSG00000245729.2	0	0	0	0	0	0	1	0	ENSG00000245729.2	RP11-480D4.1	chr5	lincRNA	--
ENSG00000264448.3	0	0	0	0	0	0	0	1	ENSG00000264448.3	RP3-388N13.5	chr8	lincRNA	--
ENSG00000226690.6	0	0	0	1	0	0	0	0	ENSG00000226690.6	AC005281.1	chr7	lincRNA	--
ENSG00000227555.1	0	0	0	1	0	0	0	0	ENSG00000227555.1	RP11-406A20.4	chr9	lincRNA	--
ENSG00000262670.5	0	1	0	0	0	0	0	0	ENSG00000262670.5	RP11-64J4.2	chr17	sense_overlapping	--
ENSG00000244342.5	0	0	0	0	0	0	0	1	ENSG00000244342.5	LINC00698	chr3	lincRNA	long intergenic non-protein coding RNA 698
ENSG00000253344.1	0	0	1	0	1	1	0	0	ENSG00000253344.1	RP11-346L1.2	chr8	antisense	--
ENSG00000236963.5	0	0	0	0	0	0	0	1	ENSG00000236963.5	LINC01141	chr1	lincRNA	long intergenic non-protein coding RNA 1141
ENSG00000255039.1	0	0	0	0	0	0	0	1	ENSG00000255039.1	RP11-882G5.1	chr11	lincRNA	--
ENSG00000245864.2	0	0	1	1	0	0	0	0	ENSG00000245864.2	CTC-467M3.1	chr5	antisense	--
ENSG00000275139.1	0	0	1	0	0	0	0	0	ENSG00000275139.1	RP1-101D8.1	chr21	antisense	--
ENSG00000255717.6	1	1	1	1	1	1	1	1	ENSG00000255717.6	SNHG1	chr11	processed_transcript	small nucleolar RNA host gene 1
ENSG00000234261.3	0	0	1	1	1	0	0	1	ENSG00000234261.3	RP11-146I2.1	chr6	lincRNA	--
ENSG00000247903.1	0	0	0	0	1	1	1	0	ENSG00000247903.1	RP11-421F16.3	chr12	antisense	--
ENSG00000259846.1	1	0	0	0	0	0	0	0	ENSG00000259846.1	RP11-467L24.1	chr16	lincRNA	--
ENSG00000234117.2	0	1	0	0	0	0	0	0	ENSG00000234117.2	RP11-259P20.1	chr6	antisense	--
ENSG00000230630.2	0	0	0	0	0	0	1	0	ENSG00000230630.2	DNM3OS	chr1	antisense	DNM3 opposite strand/antisense RNA
ENSG00000254347.1	0	0	0	0	0	1	0	0	ENSG00000254347.1	RP11-351E7.1	chr8	lincRNA	--
ENSG00000240207.6	0	0	0	1	0	0	0	0	ENSG00000240207.6	RP11-379F4.4	chr3	antisense	--
ENSG00000232130.1	0	0	0	0	0	0	0	1	ENSG00000232130.1	RP11-143P4.2	chr3	lincRNA	--
ENSG00000227646.7	0	0	0	0	1	1	0	0	ENSG00000227646.7	STEAP2-AS1	chr7	processed_transcript	STEAP2 antisense RNA 1
ENSG00000253522.3	0	0	0	0	1	1	0	1	ENSG00000253522.3	CTC-231O11.1	chr5	lincRNA	--
ENSG00000233016.6	1	1	1	0	1	1	0	1	ENSG00000233016.6	SNHG7	chr9	antisense	small nucleolar RNA host gene 7
ENSG00000232956.8	0	0	1	0	0	0	0	0	ENSG00000232956.8	SNHG15	chr7	lincRNA	small nucleolar RNA host gene 15
ENSG00000234912.9	0	0	1	0	0	0	0	0	ENSG00000234912.9	SNHG20	chr17	processed_transcript	small nucleolar RNA host gene 20
ENSG00000231566.1	0	0	0	0	0	0	0	1	ENSG00000231566.1	RP5-1158E12.3	chrX	lincRNA	--
ENSG00000254972.1	1	0	0	0	0	0	0	0	ENSG00000254972.1	RP11-167J8.3	chr11	lincRNA	--
ENSG00000263429.3	0	0	0	1	0	0	0	0	ENSG00000263429.3	LINC00675	chr17	lincRNA	long intergenic non-protein coding RNA 675
ENSG00000267465.6	0	0	0	0	0	1	0	0	ENSG00000267465.6	AC011525.4	chr19	lincRNA	--
ENSG00000278884.1	0	0	0	0	0	0	0	1	ENSG00000278884.1	CH507-236L23.1	chr21	lincRNA	--
ENSG00000273360.1	0	0	0	0	0	0	1	0	ENSG00000273360.1	RP11-210G22.1	chr10	antisense	--
ENSG00000256947.1	0	0	0	1	0	0	0	0	ENSG00000256947.1	RP11-64D24.2	chr11	antisense	--
ENSG00000258730.1	0	0	1	1	0	0	0	0	ENSG00000258730.1	ITPK1-AS1	chr14	antisense	ITPK1 antisense RNA 1
ENSG00000257640.1	0	0	0	0	0	1	0	0	ENSG00000257640.1	RP11-570L15.2	chr2	antisense	--
ENSG00000196295.11	0	0	1	0	0	0	1	0	ENSG00000196295.11	AC005154.6	chr7	processed_transcript	--
ENSG00000232386.9	0	0	1	0	0	0	0	0	ENSG00000232386.9	RP11-66B24.2	chr15	lincRNA	--
ENSG00000227189.2	0	0	1	0	0	0	0	0	ENSG00000227189.2	AC092535.3	chr4	antisense	--
ENSG00000253327.2	0	0	1	0	1	0	0	1	ENSG00000253327.2	RAD21-AS1	chr8	antisense	RAD21 antisense RNA 1
ENSG00000273888.1	0	0	0	0	1	0	0	0	ENSG00000273888.1	FRMD6-AS1	chr14	antisense	FRMD6 antisense RNA 1
ENSG00000261156.6	0	0	1	0	1	0	0	0	ENSG00000261156.6	RP11-215E13.1	chr17	lincRNA	--
ENSG00000260611.1	0	0	0	0	0	0	0	1	ENSG00000260611.1	RP11-352B15.2	chr16	lincRNA	--
ENSG00000222041.10	0	0	0	0	0	0	0	1	ENSG00000222041.10	LINC00152	chr2	lincRNA	long intergenic non-protein coding RNA 152
ENSG00000275763.3	1	1	1	1	0	0	1	1	ENSG00000275763.3	C18orf65	chr18	lincRNA	chromosome 18 open reading frame 65
ENSG00000240291.1	0	0	0	1	0	0	0	0	ENSG00000240291.1	RP11-499P20.2	chr10	antisense	--
ENSG00000251136.8	0	0	0	1	0	0	1	0	ENSG00000251136.8	RP11-37B2.1	chr8	lincRNA	--
ENSG00000259755.1	0	0	0	1	0	0	0	1	ENSG00000259755.1	RP11-505E24.2	chr15	antisense	--
ENSG00000277151.1	0	0	0	1	0	0	0	0	ENSG00000277151.1	RP11-380B4.3	chr13	lincRNA	--
ENSG00000231305.3	1	0	1	0	0	0	0	0	ENSG00000231305.3	RP11-723O4.2	chr3	antisense	--
ENSG00000243149.1	0	0	1	0	0	0	0	0	ENSG00000243149.1	RP11-543A18.1	chr3	lincRNA	--
ENSG00000264808.1	0	1	0	0	0	0	0	0	ENSG00000264808.1	RP11-802D6.1	chr17	antisense	--
ENSG00000236256.9	0	1	0	0	0	0	0	0	ENSG00000236256.9	DIAPH2-AS1	chrX	antisense	DIAPH2 antisense RNA 1
ENSG00000237737.5	0	0	1	0	0	0	0	0	ENSG00000237737.5	DCTN1-AS1	chr2	antisense	DCTN1 antisense RNA 1
ENSG00000227148.1	0	0	0	1	0	0	0	0	ENSG00000227148.1	RP11-196D18.1	chr7	lincRNA	--
ENSG00000248474.1	0	1	0	0	0	0	0	0	ENSG00000248474.1	CTD-2292M14.1	chr5	lincRNA	--
ENSG00000279161.1	1	1	1	1	0	0	0	0	ENSG00000279161.1	CTB-12A17.2	chr19	TEC	--
ENSG00000227036.6	0	0	0	1	0	1	0	1	ENSG00000227036.6	LINC00511	chr17	lincRNA	long intergenic non-protein coding RNA 511
ENSG00000254266.5	0	0	0	1	0	0	0	0	ENSG00000254266.5	PKIA-AS1	chr8	lincRNA	PKIA antisense RNA 1
ENSG00000223598.1	1	1	0	0	0	0	0	1	ENSG00000223598.1	RP1-292B18.4	chr6	antisense	--
ENSG00000256040.2	0	0	0	1	0	0	0	0	ENSG00000256040.2	PAPPA-AS1	chr9	antisense	PAPPA antisense RNA 1
ENSG00000268460.1	0	0	0	0	0	0	1	1	ENSG00000268460.1	DKFZp434J0226	chr19	processed_transcript	--
ENSG00000227510.3	0	0	0	1	0	0	0	0	ENSG00000227510.3	LINC01442	chr13	lincRNA	long intergenic non-protein coding RNA 1442
ENSG00000267240.1	0	0	0	1	0	0	0	0	ENSG00000267240.1	AC011524.3	chr19	lincRNA	--
ENSG00000223823.1	0	0	0	0	0	0	0	1	ENSG00000223823.1	LINC01342	chr1	lincRNA	long intergenic non-protein coding RNA 1342
ENSG00000228877.2	0	0	0	0	1	0	0	0	ENSG00000228877.2	RP11-473E2.4	chr9	lincRNA	--
ENSG00000226022.1	0	0	0	0	1	0	0	0	ENSG00000226022.1	AC026167.1	chr3	lincRNA	--
ENSG00000250208.6	0	0	0	1	0	0	0	0	ENSG00000250208.6	FZD10-AS1	chr12	processed_transcript	FZD10 antisense RNA 1 (head to head)
ENSG00000251095.6	0	0	1	0	0	0	0	0	ENSG00000251095.6	RP11-115D19.1	chr4	antisense	--
ENSG00000222042.1	1	0	0	1	0	0	0	0	ENSG00000222042.1	AP000233.4	chr21	lincRNA	--
ENSG00000265451.1	1	1	1	0	1	1	0	0	ENSG00000265451.1	RP11-204L24.2	chr2	antisense	--
ENSG00000251513.2	1	0	0	0	1	0	0	0	ENSG00000251513.2	CTD-2215E18.1	chr5	lincRNA	--
ENSG00000258785.5	1	0	1	0	0	0	0	0	ENSG00000258785.5	LINC01580	chr15	lincRNA	long intergenic non-protein coding RNA 1580
ENSG00000240498.6	0	1	0	0	0	0	0	0	ENSG00000240498.6	CDKN2B-AS1	chr9	antisense	CDKN2B antisense RNA 1
ENSG00000223786.1	0	0	1	1	1	0	0	0	ENSG00000223786.1	RP11-554D15.1	chr6	lincRNA	--
ENSG00000251637.6	1	1	1	0	0	0	0	0	ENSG00000251637.6	RP11-119D9.1	chr11	lincRNA	--
ENSG00000253438.2	0	0	0	1	0	0	0	0	ENSG00000253438.2	PCAT1	chr8	lincRNA	prostate cancer associated transcript 1 (non-protein coding)
ENSG00000226620.7	0	1	0	0	0	0	0	0	ENSG00000226620.7	LINC00343	chr13	processed_transcript	long intergenic non-protein coding RNA 343
ENSG00000249419.1	0	0	1	0	0	0	0	0	ENSG00000249419.1	RP11-497K21.1	chr4	antisense	--
ENSG00000253852.1	0	0	1	0	0	0	0	0	ENSG00000253852.1	CTB-140J7.2	chr5	antisense	--
ENSG00000237400.1	0	0	1	0	0	0	0	0	ENSG00000237400.1	AC006960.7	chr7	antisense	--
ENSG00000241014.1	0	0	0	0	0	1	0	0	ENSG00000241014.1	RP11-244H3.1	chr1	processed_transcript	--
ENSG00000260515.1	0	0	1	0	0	0	0	0	ENSG00000260515.1	CTD-2199O4.3	chr5	lincRNA	--
ENSG00000260683.1	0	0	0	0	1	0	0	0	ENSG00000260683.1	CTD-2076M15.1	chrX	lincRNA	--
ENSG00000227128.4	0	0	0	1	0	0	0	0	ENSG00000227128.4	LBX1-AS1	chr10	processed_transcript	LBX1 antisense RNA 1 (head to head)
ENSG00000270604.5	0	0	1	0	1	0	1	1	ENSG00000270604.5	HCG17	chr6	lincRNA	HLA complex group 17 (non-protein coding)
ENSG00000269956.1	0	0	0	0	1	0	0	0	ENSG00000269956.1	MKNK1-AS1	chr1	antisense	MKNK1 antisense RNA 1
ENSG00000269927.1	0	0	0	0	1	0	0	0	ENSG00000269927.1	RP6-91H8.3	chr14	lincRNA	--
ENSG00000224165.5	0	0	0	0	1	1	0	0	ENSG00000224165.5	DNAJC27-AS1	chr2	antisense	DNAJC27 antisense RNA 1
ENSG00000262884.1	0	0	0	1	0	0	0	0	ENSG00000262884.1	CTD-3060P21.1	chr17	antisense	--
ENSG00000281205.1	0	0	0	1	0	0	0	0	ENSG00000281205.1	LINC00950	chr9	lincRNA	long intergenic non-protein coding RNA 950
ENSG00000236453.5	0	0	0	0	0	0	1	0	ENSG00000236453.5	AC003092.1	chr7	lincRNA	--
ENSG00000269086.2	0	0	0	0	1	0	1	1	ENSG00000269086.2	CTC-523E23.5	chr19	lincRNA	--
ENSG00000249484.8	0	1	0	1	0	0	0	0	ENSG00000249484.8	LINC01470	chr5	lincRNA	long intergenic non-protein coding RNA 1470
ENSG00000257261.5	0	0	0	1	1	0	0	0	ENSG00000257261.5	RP11-96H19.1	chr12	lincRNA	--
ENSG00000172965.14	1	0	0	1	1	1	1	1	ENSG00000172965.14	MIR4435-2HG	chr2	lincRNA	MIR4435-2 host gene
ENSG00000277693.1	1	0	1	0	0	0	0	0	ENSG00000277693.1	AP003900.6	chr21	lincRNA	--
ENSG00000230472.5	0	1	0	0	0	0	0	0	ENSG00000230472.5	RP1-28O17.1	chr6	lincRNA	--
ENSG00000224177.6	0	1	0	0	0	0	0	0	ENSG00000224177.6	LINC00570	chr2	lincRNA	long intergenic non-protein coding RNA 570
ENSG00000236548.1	0	0	0	0	0	1	0	0	ENSG00000236548.1	RNF217-AS1	chr6	antisense	RNF217 antisense RNA 1 (head to head)
ENSG00000232073.1	0	0	0	1	0	0	0	0	ENSG00000232073.1	RP1-302D9.3	chr22	antisense	--
ENSG00000225470.6	1	0	0	0	1	1	1	1	ENSG00000225470.6	JPX	chrX	lincRNA	JPX transcript, XIST activator (non-protein coding)
ENSG00000269834.5	0	0	0	0	0	1	0	1	ENSG00000269834.5	ZNF528-AS1	chr19	processed_transcript	ZNF528 antisense RNA 1
ENSG00000250303.3	1	0	1	0	1	0	0	0	ENSG00000250303.3	RP11-356J5.12	chr11	lincRNA	--
ENSG00000235731.1	0	0	0	0	1	0	0	0	ENSG00000235731.1	AC124997.1	chr15	lincRNA	--
ENSG00000259026.1	1	0	0	0	0	0	0	0	ENSG00000259026.1	RP11-907D1.1	chr14	lincRNA	--
ENSG00000233431.1	0	0	0	1	0	0	0	0	ENSG00000233431.1	RP11-63N8.3	chr1	antisense	--
ENSG00000258285.1	0	0	0	1	0	0	0	0	ENSG00000258285.1	TESC-AS1	chr12	lincRNA	TESC antisense RNA 1 (head to head)
ENSG00000249425.1	0	0	0	1	0	0	0	0	ENSG00000249425.1	RP11-502M1.2	chr4	lincRNA	--
ENSG00000258847.1	0	1	1	0	0	1	0	0	ENSG00000258847.1	CTD-2014B16.3	chr14	lincRNA	--
ENSG00000279406.1	0	0	0	0	0	1	0	0	ENSG00000279406.1	RP11-327E2.5	chr10	TEC	--
ENSG00000255394.4	0	1	0	0	0	0	1	1	ENSG00000255394.4	C8orf49	chr8	lincRNA	chromosome 8 open reading frame 49
ENSG00000215386.10	1	0	1	0	1	1	0	1	ENSG00000215386.10	MIR99AHG	chr21	lincRNA	mir-99a-let-7c cluster host gene
ENSG00000224228.2	0	0	0	1	0	0	0	0	ENSG00000224228.2	RP1-15D23.2	chr1	lincRNA	--
ENSG00000265794.5	0	0	0	0	0	1	0	0	ENSG00000265794.5	RP11-227G15.3	chr17	processed_transcript	--
ENSG00000233559.1	0	0	0	0	0	0	0	1	ENSG00000233559.1	AC016831.7	chr7	lincRNA	--
ENSG00000248975.2	0	0	1	0	0	0	0	0	ENSG00000248975.2	CTD-2251F13.1	chr14	lincRNA	--
ENSG00000266312.1	0	0	0	1	0	0	0	0	ENSG00000266312.1	RP11-111H3.3	chr18	lincRNA	--
ENSG00000275620.1	0	1	1	1	0	0	0	0	ENSG00000275620.1	FLJ16779	chr20	antisense	--
ENSG00000259536.5	0	0	0	0	1	0	0	1	ENSG00000259536.5	RP11-111A22.1	chr15	antisense	--
ENSG00000229807.9	0	1	1	0	0	0	0	1	ENSG00000229807.9	XIST	chrX	lincRNA	X inactive specific transcript (non-protein coding)
ENSG00000254361.1	0	1	0	0	0	0	0	0	ENSG00000254361.1	RP11-238K6.2	chr8	lincRNA	--
ENSG00000240086.5	0	0	1	0	0	0	0	0	ENSG00000240086.5	RP11-657O9.1	chr3	processed_transcript	--
ENSG00000267927.1	0	0	0	0	0	0	0	1	ENSG00000267927.1	CTD-2525I3.2	chr19	antisense	--
ENSG00000232677.6	0	0	0	0	0	1	1	0	ENSG00000232677.6	LINC00665	chr19	lincRNA	long intergenic non-protein coding RNA 665
ENSG00000268628.2	0	0	1	0	0	0	0	0	ENSG00000268628.2	RP1-122P22.4	chr20	lincRNA	--
ENSG00000232160.6	0	0	0	0	1	0	0	0	ENSG00000232160.6	RAP2C-AS1	chrX	antisense	RAP2C antisense RNA 1
ENSG00000236651.1	1	0	0	0	0	0	0	0	ENSG00000236651.1	DLX2-AS1	chr2	lincRNA	DLX2 antisense RNA 1 (head to head)
ENSG00000268592.3	0	0	0	0	0	1	0	0	ENSG00000268592.3	RAET1E-AS1	chr6	antisense	RAET1E antisense RNA 1
ENSG00000267104.2	0	0	1	0	1	0	0	0	ENSG00000267104.2	TBC1D3P1-DHX40P1	chr17	lincRNA	TBC1D3P1-DHX40P1 readthrough transcribed pseudogene
ENSG00000250988.7	0	0	0	0	0	1	0	0	ENSG00000250988.7	SNHG21	chr15	antisense	small nucleolar RNA host gene 21
ENSG00000224429.7	0	0	0	0	0	0	0	1	ENSG00000224429.7	LINC00539	chr13	lincRNA	long intergenic non-protein coding RNA 539
ENSG00000260493.1	1	1	0	0	0	0	0	0	ENSG00000260493.1	RP11-219B4.7	chr8	antisense	--
ENSG00000253642.5	0	0	0	1	0	0	1	0	ENSG00000253642.5	RP11-317N12.1	chr8	lincRNA	--
ENSG00000215231.7	0	0	0	1	0	0	0	0	ENSG00000215231.7	LINC01020	chr5	lincRNA	long intergenic non-protein coding RNA 1020
ENSG00000253783.1	0	0	0	0	0	0	0	1	ENSG00000253783.1	CTD-2534J5.1	chr8	lincRNA	--
ENSG00000273472.1	0	0	0	1	0	0	0	0	ENSG00000273472.1	RP11-102N12.3	chr4	lincRNA	--
ENSG00000266369.1	0	0	0	1	0	0	0	0	ENSG00000266369.1	RP11-344E13.4	chr17	antisense	--
ENSG00000249998.1	0	0	0	1	0	0	0	0	ENSG00000249998.1	RP11-141E13.1	chr4	lincRNA	--
ENSG00000233755.1	1	0	0	0	0	0	0	0	ENSG00000233755.1	RP4-799D16.1	chr1	lincRNA	--
ENSG00000270462.1	0	0	0	0	0	0	0	1	ENSG00000270462.1	RP11-342K6.3	chr2	antisense	--
ENSG00000253322.1	0	0	0	0	0	0	1	0	ENSG00000253322.1	RP11-388G22.1	chr8	lincRNA	--
ENSG00000273233.1	0	0	1	0	0	0	0	0	ENSG00000273233.1	RP11-713D19.1	chr2	lincRNA	--
ENSG00000248599.1	0	0	0	0	0	0	1	1	ENSG00000248599.1	FLJ42969	chr8	lincRNA	--
ENSG00000240240.8	0	0	1	0	0	0	0	0	ENSG00000240240.8	RP11-146D12.2	chr9	processed_transcript	--
ENSG00000255367.1	0	1	0	0	0	0	0	0	ENSG00000255367.1	RP13-726E6.2	chr11	lincRNA	--
ENSG00000245498.6	0	1	1	0	1	0	0	0	ENSG00000245498.6	RP11-677M14.7	chr11	antisense	--
ENSG00000264174.1	0	0	0	1	0	0	0	0	ENSG00000264174.1	RP11-212E8.1	chr17	lincRNA	--
ENSG00000260197.1	0	0	0	0	0	1	0	0	ENSG00000260197.1	RP11-424G14.1	chrY	lincRNA	--
ENSG00000267857.2	0	0	1	1	0	0	0	1	ENSG00000267857.2	RP5-1023B21.1	chr21	lincRNA	--
ENSG00000279467.1	1	0	0	0	0	0	0	0	ENSG00000279467.1	KB-1125A3.12	chr22	antisense	--
ENSG00000232044.6	0	0	0	0	0	1	0	1	ENSG00000232044.6	LINC01105	chr2	processed_transcript	long intergenic non-protein coding RNA 1105
ENSG00000267321.1	1	1	1	1	1	0	0	1	ENSG00000267321.1	RP11-1094M14.11	chr17	lincRNA	--
ENSG00000249364.5	0	0	0	1	0	0	1	1	ENSG00000249364.5	RP11-434D9.1	chr5	lincRNA	--
ENSG00000253320.5	0	0	0	0	0	0	0	1	ENSG00000253320.5	AZIN1-AS1	chr8	antisense	AZIN1 antisense RNA 1
ENSG00000228544.1	0	0	0	0	1	1	0	1	ENSG00000228544.1	CCDC183-AS1	chr9	antisense	CCDC183 antisense RNA 1
ENSG00000272447.1	1	0	0	0	0	0	0	0	ENSG00000272447.1	RP11-182L21.6	chr10	lincRNA	--
ENSG00000231890.7	0	1	0	0	0	0	0	0	ENSG00000231890.7	DARS-AS1	chr2	antisense	DARS antisense RNA 1
ENSG00000280362.1	0	1	0	0	0	0	0	0	ENSG00000280362.1	RP11-643A5.3	chr15	TEC	--
ENSG00000225315.2	0	0	0	1	0	0	0	0	ENSG00000225315.2	RP11-293P20.2	chr1	antisense	--
ENSG00000250326.1	1	0	0	0	0	1	1	0	ENSG00000250326.1	RP11-284M14.1	chr4	antisense	--
ENSG00000261175.5	0	0	1	0	0	0	0	0	ENSG00000261175.5	CTD-2015G9.2	chr16	lincRNA	--
ENSG00000225870.1	0	0	0	1	0	0	0	0	ENSG00000225870.1	LINC00368	chr13	lincRNA	long intergenic non-protein coding RNA 368
ENSG00000228616.1	0	0	1	0	0	0	0	0	ENSG00000228616.1	RP11-66N11.7	chrX	lincRNA	--
ENSG00000266554.1	0	0	0	1	0	0	0	0	ENSG00000266554.1	LINC01443	chr18	lincRNA	long intergenic non-protein coding RNA 1443
ENSG00000280356.1	0	1	0	0	0	0	0	0	ENSG00000280356.1	RP1-101G11.3	chr22	lincRNA	--
ENSG00000280623.1	0	0	0	0	1	0	0	0	ENSG00000280623.1	PCAT14	chr22	lincRNA	prostate cancer associated transcript 14 (non-protein coding)
ENSG00000263711.5	0	1	0	0	0	0	0	0	ENSG00000263711.5	RP11-169F17.1	chr18	processed_transcript	--
ENSG00000255647.3	0	1	1	0	0	0	0	0	ENSG00000255647.3	CTD-2373J6.2	chr5	processed_transcript	--
ENSG00000258649.1	1	0	1	0	0	0	0	0	ENSG00000258649.1	CTD-2142D14.1	chr14	lincRNA	--
ENSG00000223770.5	0	0	0	1	0	0	0	0	ENSG00000223770.5	AC006145.4	chr7	antisense	--
ENSG00000271417.2	0	0	0	0	1	0	0	1	ENSG00000271417.2	SNHG24	chr14	lincRNA	small nucleolar RNA host gene 24
ENSG00000215117.5	0	0	0	1	0	0	0	0	ENSG00000215117.5	LINC00588	chr8	lincRNA	long intergenic non-protein coding RNA 588
ENSG00000253535.5	0	1	0	1	0	0	0	0	ENSG00000253535.5	RP11-624C23.1	chr8	antisense	--
ENSG00000250822.1	0	0	0	0	0	0	1	1	ENSG00000250822.1	CTD-2139B15.4	chr5	lincRNA	--
ENSG00000269966.1	1	1	1	0	1	1	1	0	ENSG00000269966.1	RP3-331H24.5	chr6	lincRNA	--
ENSG00000224765.1	0	0	0	0	0	0	1	1	ENSG00000224765.1	RP1-137H15.2	chrX	antisense	--
ENSG00000261098.1	0	0	1	0	0	0	0	0	ENSG00000261098.1	RP11-819C21.1	chr11	lincRNA	--
ENSG00000253661.1	0	0	0	0	1	1	0	1	ENSG00000253661.1	ZFHX4-AS1	chr8	antisense	ZFHX4 antisense RNA 1
ENSG00000226965.1	0	0	1	1	0	0	0	0	ENSG00000226965.1	AC003088.1	chr7	lincRNA	--
ENSG00000228505.5	0	0	0	1	0	0	0	0	ENSG00000228505.5	AC011897.2	chr2	lincRNA	--
ENSG00000251398.1	0	0	0	0	0	0	0	1	ENSG00000251398.1	LINC01256	chr4	lincRNA	long intergenic non-protein coding RNA 1256
ENSG00000228918.3	1	1	1	0	0	0	0	0	ENSG00000228918.3	LINC01344	chr1	lincRNA	long intergenic non-protein coding RNA 1344
ENSG00000274565.1	0	0	1	0	0	0	0	0	ENSG00000274565.1	CTD-3035K23.7	chr17	antisense	--
ENSG00000249951.1	0	0	0	0	0	0	0	1	ENSG00000249951.1	RP11-554D13.1	chr4	lincRNA	--
ENSG00000269535.1	0	0	0	0	1	0	0	0	ENSG00000269535.1	CTD-2525I3.6	chr19	antisense	--
ENSG00000189223.13	0	0	1	0	0	0	0	0	ENSG00000189223.13	PAX8-AS1	chr2	processed_transcript	PAX8 antisense RNA 1
ENSG00000266402.3	1	0	0	0	0	0	0	0	ENSG00000266402.3	SNHG25	chr17	lincRNA	small nucleolar RNA host gene 25
ENSG00000261886.1	0	0	1	0	0	0	0	0	ENSG00000261886.1	RP11-63A1.1	chr17	lincRNA	--
ENSG00000228214.6	1	0	0	1	1	0	0	1	ENSG00000228214.6	LINC00693	chr3	antisense	long intergenic non-protein coding RNA 693
ENSG00000263327.6	1	0	0	1	0	0	0	0	ENSG00000263327.6	TAPT1-AS1	chr4	antisense	TAPT1 antisense RNA 1 (head to head)
ENSG00000204623.8	1	0	0	0	1	0	0	0	ENSG00000204623.8	ZNRD1-AS1	chr6	antisense	ZNRD1 antisense RNA 1
ENSG00000264595.1	0	0	0	1	0	0	0	0	ENSG00000264595.1	RP11-94B19.5	chr18	lincRNA	--
ENSG00000255300.5	1	0	0	0	1	0	0	0	ENSG00000255300.5	RP11-148I19.1	chr11	lincRNA	--
ENSG00000230448.5	0	1	0	0	0	0	0	0	ENSG00000230448.5	LINC00276	chr2	lincRNA	long intergenic non-protein coding RNA 276
ENSG00000186056.9	0	0	1	0	0	0	0	0	ENSG00000186056.9	MATN1-AS1	chr1	antisense	MATN1 antisense RNA 1
ENSG00000225511.6	0	0	0	0	0	0	1	0	ENSG00000225511.6	LINC00475	chr9	lincRNA	long intergenic non-protein coding RNA 475
ENSG00000224903.1	0	1	1	0	0	0	0	0	ENSG00000224903.1	AC005534.8	chr7	antisense	--
ENSG00000179818.13	0	0	0	1	0	0	0	1	ENSG00000179818.13	PCBP1-AS1	chr2	processed_transcript	PCBP1 antisense RNA 1
ENSG00000225377.5	0	1	0	1	1	0	0	1	ENSG00000225377.5	NRSN2-AS1	chr20	antisense	NRSN2 antisense RNA 1
ENSG00000254031.5	0	0	0	0	0	1	0	0	ENSG00000254031.5	RP11-326E22.1	chr8	antisense	--
ENSG00000259514.1	0	0	0	0	0	0	0	1	ENSG00000259514.1	RP11-685G9.2	chr15	antisense	--
ENSG00000228010.5	0	0	0	1	0	1	0	0	ENSG00000228010.5	AC073343.13	chr7	antisense	--
ENSG00000257235.1	0	0	0	0	1	0	0	0	ENSG00000257235.1	RP11-848D3.5	chr12	lincRNA	--
ENSG00000226688.6	1	0	1	1	1	1	1	1	ENSG00000226688.6	ENTPD1-AS1	chr10	antisense	ENTPD1 antisense RNA 1
ENSG00000250945.1	0	0	0	0	1	0	0	0	ENSG00000250945.1	RP11-810P8.1	chr4	lincRNA	--
ENSG00000267476.1	0	0	0	0	0	0	0	1	ENSG00000267476.1	RP11-126O1.4	chr18	antisense	--
ENSG00000257433.5	1	1	1	0	0	0	0	1	ENSG00000257433.5	RP1-197B17.3	chr12	antisense	--
ENSG00000254334.1	0	0	0	0	0	1	0	0	ENSG00000254334.1	RP11-24P4.1	chr8	lincRNA	--
ENSG00000235545.1	1	0	0	0	0	0	0	1	ENSG00000235545.1	RP11-230B22.1	chr1	antisense	--
ENSG00000234022.1	0	0	1	0	0	0	0	0	ENSG00000234022.1	AC008278.2	chr2	antisense	--
ENSG00000257842.5	0	0	0	0	0	0	1	0	ENSG00000257842.5	NOVA1-AS1	chr14	antisense	NOVA1 antisense RNA 1 (head to head)
ENSG00000258658.1	0	0	0	0	1	0	0	0	ENSG00000258658.1	RP11-517O13.3	chr14	antisense	--
ENSG00000242082.1	0	0	1	1	0	0	0	1	ENSG00000242082.1	RP1-90G24.10	chr22	antisense	--
ENSG00000260090.1	0	0	0	0	1	0	0	0	ENSG00000260090.1	RP11-292D4.3	chr4	lincRNA	--
ENSG00000249201.2	0	0	0	0	0	0	0	1	ENSG00000249201.2	CTD-3080P12.3	chr5	antisense	--
ENSG00000260630.6	0	0	0	0	0	0	0	1	ENSG00000260630.6	SNAI3-AS1	chr16	antisense	SNAI3 antisense RNA 1
ENSG00000265542.5	1	1	1	0	1	0	0	0	ENSG00000265542.5	RP11-60A24.3	chr17	lincRNA	--
ENSG00000262668.1	1	1	1	0	0	0	0	0	ENSG00000262668.1	AJ003147.9	chr16	antisense	--
ENSG00000259713.1	0	0	1	0	0	0	0	0	ENSG00000259713.1	RP11-429B14.1	chr15	sense_overlapping	--
ENSG00000235530.6	0	0	0	0	0	0	0	1	ENSG00000235530.6	AC087294.2	chr17	antisense	--
ENSG00000253973.2	0	0	0	0	0	0	0	1	ENSG00000253973.2	RP11-467K18.2	chr11	antisense	--
ENSG00000259959.1	0	1	0	0	0	0	0	0	ENSG00000259959.1	RP11-121C2.2	chr4	lincRNA	--
ENSG00000234741.7	1	1	1	1	1	1	1	1	ENSG00000234741.7	GAS5	chr1	processed_transcript	growth arrest-specific 5 (non-protein coding)
ENSG00000236204.5	0	0	1	1	0	0	0	0	ENSG00000236204.5	LINC01376	chr2	lincRNA	long intergenic non-protein coding RNA 1376
ENSG00000279311.1	0	0	0	1	0	0	0	0	ENSG00000279311.1	RP11-170K4.2	chr3	TEC	--
ENSG00000255234.5	1	1	0	0	1	1	1	0	ENSG00000255234.5	RP11-727A23.10	chr11	antisense	--
ENSG00000232079.6	0	0	1	0	0	0	0	0	ENSG00000232079.6	AL035610.1	chr21	processed_transcript	--
ENSG00000228437.5	0	0	0	0	0	0	0	1	ENSG00000228437.5	RP11-400N13.2	chr1	lincRNA	--
ENSG00000280341.1	0	0	1	0	0	0	1	0	ENSG00000280341.1	LA16c-60D12.1	chr22	lincRNA	--
ENSG00000254966.1	1	1	0	1	1	1	1	1	ENSG00000254966.1	RP11-1081L13.4	chr11	antisense	--
ENSG00000236306.2	0	0	1	0	1	0	0	0	ENSG00000236306.2	LINC01241	chr9	lincRNA	long intergenic non-protein coding RNA 1241
ENSG00000214783.9	1	1	1	1	1	1	1	1	ENSG00000214783.9	POLR2J4	chr7	processed_transcript	polymerase (RNA) II (DNA directed) polypeptide J4, pseudogene
ENSG00000250039.3	0	1	0	0	0	0	0	0	ENSG00000250039.3	RP11-17E2.2	chr4	antisense	--
ENSG00000257621.7	0	0	1	0	1	1	0	1	ENSG00000257621.7	PSMA3-AS1	chr14	antisense	PSMA3 antisense RNA 1
ENSG00000228315.11	1	0	0	0	0	0	0	0	ENSG00000228315.11	GUSBP11	chr22	processed_transcript	glucuronidase, beta pseudogene 11
ENSG00000275454.1	0	0	0	1	0	0	0	0	ENSG00000275454.1	CTD-2026K11.4	chr15	antisense	--
ENSG00000259485.1	0	0	0	0	0	0	0	1	ENSG00000259485.1	CTD-2147F2.1	chr15	lincRNA	--
ENSG00000261670.1	0	0	0	1	0	0	0	0	ENSG00000261670.1	RP11-1C8.5	chr8	lincRNA	--
ENSG00000250453.1	0	0	0	0	1	0	0	0	ENSG00000250453.1	CTD-2134P3.1	chr5	lincRNA	--
ENSG00000236030.1	0	1	1	0	0	0	0	0	ENSG00000236030.1	LINC01036	chr1	lincRNA	long intergenic non-protein coding RNA 1036
ENSG00000254366.6	0	0	0	0	0	0	1	0	ENSG00000254366.6	RP11-38H17.1	chr8	lincRNA	--
ENSG00000237356.5	0	0	1	0	0	1	0	0	ENSG00000237356.5	AL163953.3	chr14	processed_transcript	--
ENSG00000234647.1	0	0	1	1	0	0	0	0	ENSG00000234647.1	RP11-503C24.4	chr6	lincRNA	--
ENSG00000251576.1	0	0	1	1	0	0	0	0	ENSG00000251576.1	LINC01267	chr3	lincRNA	long intergenic non-protein coding RNA 1267
ENSG00000241684.5	0	0	0	0	1	0	0	0	ENSG00000241684.5	ADAMTS9-AS2	chr3	antisense	ADAMTS9 antisense RNA 2
ENSG00000259727.1	0	0	1	0	0	0	0	0	ENSG00000259727.1	RP11-1069G10.2	chr15	lincRNA	--
ENSG00000231465.2	0	0	0	1	0	0	0	0	ENSG00000231465.2	RP11-542K23.9	chr9	antisense	--
ENSG00000251323.2	0	0	0	0	0	0	0	1	ENSG00000251323.2	RP11-452H21.4	chr11	lincRNA	--
ENSG00000249699.1	0	0	0	0	0	0	0	1	ENSG00000249699.1	RP11-415C15.2	chr4	lincRNA	--
ENSG00000238043.1	0	0	0	0	0	0	0	1	ENSG00000238043.1	RP11-699L21.2	chr3	lincRNA	--
ENSG00000267882.2	0	0	1	1	0	0	0	0	ENSG00000267882.2	RP4-569M23.5	chr20	antisense	--
ENSG00000196096.3	0	0	0	0	0	0	0	1	ENSG00000196096.3	AC079610.2	chr2	lincRNA	--
ENSG00000236383.7	0	0	0	0	0	0	0	1	ENSG00000236383.7	LINC00854	chr17	processed_transcript	long intergenic non-protein coding RNA 854
ENSG00000100181.21	0	1	1	0	0	0	0	0	ENSG00000100181.21	TPTEP1	chr22	lincRNA	transmembrane phosphatase with tensin homology pseudogene 1
ENSG00000228436.2	0	0	0	0	0	0	0	1	ENSG00000228436.2	RP5-864K19.4	chr1	antisense	--
ENSG00000244491.1	0	0	0	1	0	0	0	0	ENSG00000244491.1	RP3-508I15.18	chr22	antisense	--
ENSG00000234177.5	0	0	0	0	0	0	1	0	ENSG00000234177.5	LINC01114	chr2	lincRNA	long intergenic non-protein coding RNA 1114
ENSG00000258402.1	0	0	1	0	0	0	0	0	ENSG00000258402.1	RP11-516J2.1	chr14	lincRNA	--
ENSG00000247400.3	0	0	1	0	0	0	1	0	ENSG00000247400.3	DNAJC3-AS1	chr13	lincRNA	DNAJC3 antisense RNA 1 (head to head)
ENSG00000228971.2	0	0	1	0	1	1	0	1	ENSG00000228971.2	RP11-286B14.1	chr1	lincRNA	--
ENSG00000270069.1	0	0	0	0	1	0	1	1	ENSG00000270069.1	MIR222HG	chrX	lincRNA	MIR222 host gene
ENSG00000267175.5	0	1	0	0	0	0	0	0	ENSG00000267175.5	RP11-879F14.1	chr18	lincRNA	--
ENSG00000243902.6	0	0	0	0	0	0	1	0	ENSG00000243902.6	ELFN2	chr22	sense_overlapping	extracellular leucine-rich repeat and fibronectin type III domain containing 2
ENSG00000237527.1	0	0	1	1	0	0	0	0	ENSG00000237527.1	AF241725.6	chr21	lincRNA	--
ENSG00000278903.3	0	0	0	0	0	0	0	1	ENSG00000278903.3	CH507-145C22.1	chr21	lincRNA	--
ENSG00000253230.6	0	0	0	0	0	0	1	0	ENSG00000253230.6	LINC00599	chr8	lincRNA	long intergenic non-protein coding RNA 599
ENSG00000278239.1	0	0	0	0	1	0	0	0	ENSG00000278239.1	AC020956.3	chr19	lincRNA	--
ENSG00000282759.1	1	0	0	0	0	0	0	0	ENSG00000282759.1	RP11-555E9.1	chr8	lincRNA	--
ENSG00000280422.1	0	0	1	0	0	0	0	0	ENSG00000280422.1	RP11-155D18.13	chr3	TEC	--
ENSG00000254756.1	0	1	0	0	1	0	1	1	ENSG00000254756.1	RP11-867G23.12	chr11	antisense	--
ENSG00000259905.5	0	0	0	0	0	1	0	0	ENSG00000259905.5	PWRN1	chr15	lincRNA	Prader-Willi region non-protein coding RNA 1
ENSG00000272554.1	1	0	0	0	0	0	0	0	ENSG00000272554.1	RP11-317L10.1	chr3	lincRNA	--
ENSG00000247137.8	1	0	0	0	0	0	0	0	ENSG00000247137.8	RP11-727A23.5	chr11	processed_transcript	--
ENSG00000270164.1	0	0	0	1	0	0	0	0	ENSG00000270164.1	LINC01480	chr19	lincRNA	long intergenic non-protein coding RNA 1480
ENSG00000240288.7	0	0	0	0	0	0	0	1	ENSG00000240288.7	GHRLOS	chr3	antisense	ghrelin opposite strand/antisense RNA
ENSG00000281501.1	1	0	1	1	1	1	1	1	ENSG00000281501.1	SEPSECS-AS1	chr4	antisense	SEPSECS antisense RNA 1 (head to head)
ENSG00000242759.6	0	0	0	0	1	0	0	0	ENSG00000242759.6	LINC00882	chr3	lincRNA	long intergenic non-protein coding RNA 882
ENSG00000266053.2	1	0	1	1	0	0	0	0	ENSG00000266053.2	NDUFV2-AS1	chr18	antisense	NDUFV2 antisense RNA 1
ENSG00000257279.1	0	0	0	1	1	1	0	0	ENSG00000257279.1	RP11-231I16.1	chr12	antisense	--
ENSG00000275443.1	0	0	0	0	0	0	1	0	ENSG00000275443.1	RP11-759A24.3	chr15	lincRNA	--
ENSG00000251015.1	0	0	1	1	0	0	0	0	ENSG00000251015.1	SLC25A30-AS1	chr13	lincRNA	SLC25A30 antisense RNA 1
ENSG00000248837.5	0	1	0	0	0	0	0	0	ENSG00000248837.5	RP11-412P11.1	chr4	lincRNA	--
ENSG00000280683.1	0	1	0	1	1	1	0	1	ENSG00000280683.1	LINC01242	chr9	lincRNA	long intergenic non-protein coding RNA 1242
ENSG00000226581.1	0	0	0	0	0	0	0	1	ENSG00000226581.1	RP11-340I6.8	chr7	lincRNA	--
ENSG00000251542.1	0	0	1	0	0	0	0	0	ENSG00000251542.1	CTC-313D10.1	chr5	lincRNA	--
ENSG00000233878.1	0	0	0	0	1	0	0	0	ENSG00000233878.1	AC073133.1	chr7	lincRNA	--
ENSG00000269296.1	0	0	0	0	1	0	0	0	ENSG00000269296.1	AC005614.3	chr19	antisense	--
ENSG00000253669.3	0	0	1	0	1	1	0	1	ENSG00000253669.3	KB-1732A1.1	chr8	lincRNA	--
ENSG00000260042.1	0	1	0	0	0	0	0	0	ENSG00000260042.1	CTD-2034I21.1	chr16	lincRNA	--
ENSG00000227307.1	1	0	0	0	0	0	1	0	ENSG00000227307.1	RP11-95I16.2	chr10	lincRNA	--
ENSG00000265168.1	0	0	0	0	0	0	1	0	ENSG00000265168.1	RP11-192H23.5	chr17	antisense	--
ENSG00000235954.6	0	1	0	0	0	0	0	0	ENSG00000235954.6	TTC28-AS1	chr22	processed_transcript	TTC28 antisense RNA 1
ENSG00000248866.1	0	0	0	0	0	0	0	1	ENSG00000248866.1	USP46-AS1	chr4	lincRNA	USP46 antisense RNA 1
ENSG00000275216.1	1	1	1	1	1	0	1	0	ENSG00000275216.1	RP11-54H7.4	chr13	lincRNA	--
ENSG00000249697.1	0	0	0	0	0	0	0	1	ENSG00000249697.1	RP11-155L15.1	chr5	lincRNA	--
ENSG00000276116.2	0	0	1	0	0	0	0	0	ENSG00000276116.2	FUT8-AS1	chr14	antisense	FUT8 antisense RNA 1
ENSG00000260350.1	0	0	0	1	0	0	0	0	ENSG00000260350.1	RP11-152P23.2	chr16	antisense	--
ENSG00000233237.6	0	0	1	0	0	0	0	0	ENSG00000233237.6	LINC00472	chr6	lincRNA	long intergenic non-protein coding RNA 472
ENSG00000215417.10	0	0	0	1	0	0	1	0	ENSG00000215417.10	MIR17HG	chr13	processed_transcript	miR-17-92 cluster host gene
ENSG00000213888.3	0	0	0	0	0	0	1	0	ENSG00000213888.3	LINC01521	chr22	lincRNA	long intergenic non-protein coding RNA 1521
ENSG00000254518.1	0	0	0	1	0	0	0	0	ENSG00000254518.1	RP11-347H15.4	chr11	lincRNA	--
ENSG00000245008.3	0	0	0	0	1	0	0	0	ENSG00000245008.3	RP11-744N12.3	chr11	antisense	--
ENSG00000248801.6	1	0	0	0	1	0	0	0	ENSG00000248801.6	C8orf34-AS1	chr8	antisense	C8orf34 antisense RNA 1
ENSG00000231064.5	0	0	1	1	1	0	1	1	ENSG00000231064.5	RP11-263K19.4	chr1	antisense	--
ENSG00000259805.1	0	0	0	0	0	0	0	1	ENSG00000259805.1	RP11-382A20.5	chr15	antisense	--
ENSG00000205559.3	1	1	1	0	0	0	0	0	ENSG00000205559.3	CHKB-AS1	chr22	antisense	CHKB antisense RNA 1 (head to head)
ENSG00000245937.7	1	1	1	1	1	0	0	0	ENSG00000245937.7	LINC01184	chr5	lincRNA	long intergenic non-protein coding RNA 1184
ENSG00000228543.1	0	0	0	1	0	1	0	0	ENSG00000228543.1	GS1-519E5.1	chrX	lincRNA	--
ENSG00000249362.1	0	0	0	1	0	0	0	0	ENSG00000249362.1	CTD-2316B1.1	chr5	lincRNA	--
ENSG00000231918.1	0	0	0	1	1	0	1	1	ENSG00000231918.1	AC007682.1	chr2	lincRNA	--
ENSG00000234690.6	1	0	1	1	1	0	1	1	ENSG00000234690.6	AC073283.4	chr2	lincRNA	--
ENSG00000233098.8	0	1	0	0	0	1	0	0	ENSG00000233098.8	CCDC144NL-AS1	chr17	antisense	CCDC144NL antisense RNA 1
ENSG00000260269.5	0	0	0	1	0	0	0	0	ENSG00000260269.5	CTD-2323K18.1	chr15	processed_transcript	--
ENSG00000204650.13	1	1	1	0	0	0	0	0	ENSG00000204650.13	CRHR1-IT1	chr17	processed_transcript	CRHR1 intronic transcript 1
ENSG00000224074.3	0	0	1	0	0	1	0	0	ENSG00000224074.3	LINC00691	chr3	lincRNA	long intergenic non-protein coding RNA 691
ENSG00000224721.1	0	0	0	0	0	0	1	0	ENSG00000224721.1	AC007182.6	chr14	antisense	--
ENSG00000232633.4	0	0	0	0	0	0	0	1	ENSG00000232633.4	CTD-2201G3.1	chr5	antisense	--
ENSG00000237250.3	0	0	0	0	0	0	1	0	ENSG00000237250.3	RP11-193H5.1	chr1	antisense	--
ENSG00000260823.1	1	0	0	0	0	0	0	0	ENSG00000260823.1	RP11-249C24.10	chr16	lincRNA	--
ENSG00000178722.12	0	0	0	1	0	0	0	0	ENSG00000178722.12	C5orf64	chr5	processed_transcript	chromosome 5 open reading frame 64
ENSG00000224223.1	0	0	0	0	0	0	1	0	ENSG00000224223.1	VSTM2A-OT1	chr7	sense_overlapping	VSTM2A overlapping transcript 1
ENSG00000251044.2	0	0	1	0	0	0	0	0	ENSG00000251044.2	CTD-2582M21.1	chr5	lincRNA	--
ENSG00000258294.5	0	1	0	0	0	0	0	0	ENSG00000258294.5	RP11-314D7.1	chr12	processed_transcript	--
ENSG00000276570.1	0	0	0	0	1	1	0	0	ENSG00000276570.1	CTD-2587H24.14	chr19	processed_transcript	--
ENSG00000262202.4	1	0	1	0	0	0	0	0	ENSG00000262202.4	RP11-160E2.6	chr17	lincRNA	--
ENSG00000270141.3	1	0	1	1	1	0	0	1	ENSG00000270141.3	TERC	chr3	lincRNA	telomerase RNA component
ENSG00000256234.1	0	0	0	1	0	0	0	0	ENSG00000256234.1	RP11-283G6.4	chr12	antisense	--
ENSG00000227598.1	0	0	1	0	0	0	0	1	ENSG00000227598.1	RP1-167A14.2	chr6	antisense	--
ENSG00000227145.1	0	0	1	0	0	0	0	1	ENSG00000227145.1	IL21-AS1	chr4	antisense	IL21 antisense RNA 1
ENSG00000225811.1	0	0	0	0	0	0	0	1	ENSG00000225811.1	RP11-547I7.1	chr1	antisense	--
ENSG00000231170.5	0	0	0	1	0	0	0	0	ENSG00000231170.5	AC002451.3	chr7	antisense	--
ENSG00000230156.2	0	0	0	1	0	0	0	0	ENSG00000230156.2	LINC00443	chr13	lincRNA	long intergenic non-protein coding RNA 443
ENSG00000270641.1	1	1	1	1	1	1	1	0	ENSG00000270641.1	TSIX	chrX	lincRNA	TSIX transcript, XIST antisense RNA
ENSG00000247092.6	1	1	1	1	1	1	0	1	ENSG00000247092.6	SNHG10	chr14	antisense	small nucleolar RNA host gene 10
ENSG00000259664.2	0	0	0	1	0	0	0	0	ENSG00000259664.2	CTD-2147F2.2	chr15	lincRNA	--
ENSG00000278932.3	1	0	0	1	0	0	0	0	ENSG00000278932.3	bP-21264C1.2	chr21	lincRNA	--
ENSG00000241168.1	0	0	0	1	0	0	0	0	ENSG00000241168.1	RP11-10O22.1	chr3	lincRNA	--
ENSG00000268845.1	0	0	0	1	0	0	0	0	ENSG00000268845.1	RP11-1137G4.3	chr19	antisense	--
ENSG00000275431.1	0	0	0	0	0	0	0	1	ENSG00000275431.1	CTB-186H2.3	chr17	antisense	--
ENSG00000273487.1	0	0	0	1	0	0	0	1	ENSG00000273487.1	RP4-621B10.8	chr1	lincRNA	--
ENSG00000262801.5	0	1	0	0	0	0	0	0	ENSG00000262801.5	U91319.1	chr16	lincRNA	--
ENSG00000249815.1	0	0	1	0	0	1	0	1	ENSG00000249815.1	RP11-269F21.3	chr4	lincRNA	--
ENSG00000185186.8	1	0	0	0	0	0	0	0	ENSG00000185186.8	LINC00313	chr21	lincRNA	long intergenic non-protein coding RNA 313
ENSG00000249346.6	0	0	0	0	0	1	0	1	ENSG00000249346.6	LINC01016	chr6	lincRNA	long intergenic non-protein coding RNA 1016
ENSG00000254349.5	0	0	1	0	0	0	0	1	ENSG00000254349.5	MIR2052HG	chr8	lincRNA	MIR2052 host gene
ENSG00000216863.9	0	0	1	0	0	0	0	0	ENSG00000216863.9	LY86-AS1	chr6	antisense	LY86 antisense RNA 1
ENSG00000233005.1	0	0	0	0	0	1	0	1	ENSG00000233005.1	AC067959.1	chr2	lincRNA	--
ENSG00000248517.1	0	1	0	0	0	0	0	0	ENSG00000248517.1	RP11-386B13.4	chr4	lincRNA	--
ENSG00000261250.1	0	0	0	0	0	0	0	1	ENSG00000261250.1	RP11-545A16.1	chr1	antisense	--
ENSG00000261520.5	0	0	0	1	0	0	0	0	ENSG00000261520.5	DLGAP1-AS5	chr18	antisense	DLGAP1 antisense RNA 5
ENSG00000204091.7	0	0	0	1	0	0	0	1	ENSG00000204091.7	TDRG1	chr6	antisense	testis development related 1 (non-protein coding)
ENSG00000248724.6	0	0	1	0	0	0	0	0	ENSG00000248724.6	NPHP3-AS1	chr3	antisense	NPHP3 antisense RNA 1
ENSG00000258807.5	0	0	0	0	0	0	1	0	ENSG00000258807.5	RP11-1152H15.1	chr14	lincRNA	--
ENSG00000259001.3	1	1	0	0	1	0	1	1	ENSG00000259001.3	RPPH1	chr14	antisense	ribonuclease P RNA component H1
ENSG00000250781.1	0	0	0	1	0	0	0	0	ENSG00000250781.1	RP11-63A11.1	chr4	antisense	--
ENSG00000231200.1	0	0	0	0	0	0	0	1	ENSG00000231200.1	AC068490.2	chr2	lincRNA	--
ENSG00000274281.1	0	0	0	0	1	0	0	0	ENSG00000274281.1	RP11-326N17.2	chr15	lincRNA	--
ENSG00000269292.1	0	1	0	0	0	0	0	0	ENSG00000269292.1	CTB-12A17.3	chr19	antisense	--
ENSG00000225880.5	0	0	0	1	0	0	0	1	ENSG00000225880.5	LINC00115	chr1	lincRNA	long intergenic non-protein coding RNA 115
ENSG00000224596.7	0	0	0	0	0	0	0	1	ENSG00000224596.7	ZMIZ1-AS1	chr10	antisense	ZMIZ1 antisense RNA 1
ENSG00000249740.1	0	0	1	1	0	0	0	0	ENSG00000249740.1	OSMR-AS1	chr5	lincRNA	OSMR antisense RNA 1 (head to head)
ENSG00000244578.1	1	0	0	0	0	0	0	0	ENSG00000244578.1	LINC01391	chr3	lincRNA	long intergenic non-protein coding RNA 1391
ENSG00000257379.1	1	0	0	0	1	1	0	1	ENSG00000257379.1	RP11-793H13.8	chr12	processed_transcript	--
ENSG00000267922.1	0	0	1	0	0	0	0	0	ENSG00000267922.1	AC007193.6	chr19	lincRNA	--
ENSG00000255284.1	0	0	0	1	0	0	0	0	ENSG00000255284.1	AP006621.5	chr11	lincRNA	--
ENSG00000237221.1	0	1	0	0	0	0	0	0	ENSG00000237221.1	PPEF1-AS1	chrX	antisense	PPEF1 antisense RNA 1
ENSG00000265533.1	0	0	0	1	0	0	0	0	ENSG00000265533.1	RP11-638L3.1	chr18	lincRNA	--
ENSG00000233358.2	0	0	0	1	0	0	0	0	ENSG00000233358.2	RP1-209A6.1	chr6	lincRNA	--
ENSG00000263753.6	0	0	1	0	0	0	0	0	ENSG00000263753.6	LINC00667	chr18	lincRNA	long intergenic non-protein coding RNA 667
ENSG00000224032.6	1	1	1	1	1	1	1	1	ENSG00000224032.6	EPB41L4A-AS1	chr5	lincRNA	EPB41L4A antisense RNA 1
ENSG00000236366.1	0	0	0	1	0	0	0	0	ENSG00000236366.1	RP11-440G9.1	chr6	lincRNA	--
ENSG00000273066.5	0	0	0	1	0	0	0	0	ENSG00000273066.5	RP11-216L13.19	chr9	processed_transcript	--
ENSG00000226800.5	0	0	0	1	0	0	0	0	ENSG00000226800.5	CACTIN-AS1	chr19	antisense	CACTIN antisense RNA 1
ENSG00000280385.1	0	1	1	1	1	1	0	1	ENSG00000280385.1	AP000648.5	chr11	TEC	--
ENSG00000249392.1	0	0	1	1	0	0	0	1	ENSG00000249392.1	RP11-725D20.1	chr4	lincRNA	--
ENSG00000234235.1	0	1	0	0	0	0	0	0	ENSG00000234235.1	BOK-AS1	chr2	antisense	BOK antisense RNA 1
ENSG00000164385.8	0	1	0	0	0	0	0	0	ENSG00000164385.8	LINC01600	chr6	lincRNA	long intergenic non-protein coding RNA 1600
ENSG00000153363.12	1	0	0	1	0	0	0	0	ENSG00000153363.12	LINC00467	chr1	lincRNA	long intergenic non-protein coding RNA 467
ENSG00000265962.1	0	0	0	1	0	0	0	0	ENSG00000265962.1	GACAT2	chr18	antisense	gastric cancer associated transcript 2 (non-protein coding)
ENSG00000206187.3	0	0	1	0	0	1	1	0	ENSG00000206187.3	RP11-1084I9.1	chr15	lincRNA	--
ENSG00000267396.1	0	0	0	0	1	0	1	0	ENSG00000267396.1	RP11-845C23.3	chr18	antisense	--
ENSG00000237429.1	1	0	0	0	0	1	0	0	ENSG00000237429.1	RP1-159A19.4	chr1	antisense	--
ENSG00000267395.5	1	0	0	0	0	0	0	0	ENSG00000267395.5	AC074212.6	chr19	antisense	--
ENSG00000274021.1	0	0	0	0	0	0	0	1	ENSG00000274021.1	RP11-823E8.3	chr12	lincRNA	--
ENSG00000267243.5	0	0	1	1	0	1	0	1	ENSG00000267243.5	AC005307.3	chr19	lincRNA	--
ENSG00000235423.8	0	0	0	0	0	1	0	0	ENSG00000235423.8	RP11-282O18.3	chr12	antisense	--
ENSG00000248358.2	0	0	1	1	0	0	0	0	ENSG00000248358.2	AE000658.31	chr14	lincRNA	--
ENSG00000236886.2	0	0	0	1	0	0	0	0	ENSG00000236886.2	AC007563.5	chr2	antisense	--
ENSG00000260874.5	1	1	1	1	0	0	0	1	ENSG00000260874.5	RP11-715J22.4	chr16	lincRNA	--
ENSG00000226803.7	0	0	0	0	1	0	0	0	ENSG00000226803.7	RP11-203B9.4	chr6	antisense	--
ENSG00000261713.6	1	0	0	0	0	0	0	0	ENSG00000261713.6	SSTR5-AS1	chr16	processed_transcript	SSTR5 antisense RNA 1
ENSG00000232973.11	0	0	1	1	1	1	1	1	ENSG00000232973.11	CYP1B1-AS1	chr2	antisense	CYP1B1 antisense RNA 1
ENSG00000231365.5	0	0	0	1	0	0	0	1	ENSG00000231365.5	RP11-418J17.1	chr1	antisense	--
ENSG00000255306.1	0	1	0	0	0	0	0	0	ENSG00000255306.1	RP5-901A4.1	chr11	antisense	--
ENSG00000266088.5	0	0	0	0	0	1	0	0	ENSG00000266088.5	RP5-1028K7.2	chr17	lincRNA	--
ENSG00000234663.5	0	0	0	1	1	0	0	0	ENSG00000234663.5	AC104820.2	chr2	lincRNA	--
ENSG00000256256.1	0	1	0	0	0	0	0	0	ENSG00000256256.1	RP11-443N24.4	chr12	lincRNA	--
ENSG00000234961.1	1	0	0	0	0	0	0	0	ENSG00000234961.1	RP11-124N14.3	chr10	antisense	--
ENSG00000267432.5	0	0	1	0	0	0	0	0	ENSG00000267432.5	DNAH17-AS1	chr17	processed_transcript	DNAH17 antisense RNA 1
ENSG00000248973.1	0	0	0	1	1	0	1	0	ENSG00000248973.1	RP11-445O3.2	chr5	lincRNA	--
ENSG00000226172.2	0	0	0	0	0	0	0	1	ENSG00000226172.2	RP4-712E4.1	chr1	lincRNA	--
ENSG00000233008.5	1	0	1	1	0	0	0	0	ENSG00000233008.5	RP11-475O6.1	chr1	lincRNA	--
ENSG00000251294.1	1	0	0	0	0	0	0	0	ENSG00000251294.1	RP11-116O11.1	chr5	antisense	--
ENSG00000237605.1	0	0	0	0	0	0	0	1	ENSG00000237605.1	RP11-343H5.6	chr1	antisense	--
ENSG00000263069.5	0	0	1	0	0	0	0	0	ENSG00000263069.5	CTD-2047H16.4	chr17	antisense	--
ENSG00000244564.1	1	1	1	0	0	0	0	0	ENSG00000244564.1	RP11-14D22.1	chr3	lincRNA	--
ENSG00000279897.1	0	0	0	1	0	0	0	0	ENSG00000279897.1	BIRC6-AS2	chr2	antisense	BIRC6 antisense RNA 2
ENSG00000206195.10	0	0	1	0	0	0	0	1	ENSG00000206195.10	DUXAP8	chr22	processed_transcript	double homeobox A pseudogene 8
ENSG00000236088.9	0	0	1	0	0	0	0	1	ENSG00000236088.9	COX10-AS1	chr17	processed_transcript	COX10 antisense RNA 1
ENSG00000203875.10	1	0	1	0	1	0	0	1	ENSG00000203875.10	SNHG5	chr6	processed_transcript	small nucleolar RNA host gene 5
ENSG00000259334.1	0	0	0	1	0	0	0	0	ENSG00000259334.1	LINC00596	chr14	lincRNA	long intergenic non-protein coding RNA 596
ENSG00000256967.1	0	0	0	0	0	0	1	0	ENSG00000256967.1	RP11-273B20.1	chr12	antisense	--
ENSG00000240875.5	0	0	0	0	0	0	0	1	ENSG00000240875.5	LINC00886	chr3	lincRNA	long intergenic non-protein coding RNA 886
ENSG00000261856.1	0	0	0	0	0	1	0	0	ENSG00000261856.1	CTD-2135D7.4	chr16	lincRNA	--
ENSG00000261646.1	0	0	0	0	0	0	1	0	ENSG00000261646.1	RP11-489G11.3	chr4	lincRNA	--
ENSG00000224020.1	0	0	0	0	1	0	0	0	ENSG00000224020.1	MIR181A2HG	chr9	antisense	MIR181A2 host gene
ENSG00000247877.6	0	0	0	0	1	0	0	0	ENSG00000247877.6	CTD-2001C12.1	chr5	lincRNA	--
ENSG00000256452.1	0	0	0	1	0	0	0	0	ENSG00000256452.1	RP11-667M19.10	chr11	antisense	--
ENSG00000232732.9	0	0	0	0	0	0	0	1	ENSG00000232732.9	AC073043.1	chr2	processed_transcript	--
ENSG00000279138.1	1	0	0	0	1	0	0	0	ENSG00000279138.1	KB-1742H10.3	chr8	TEC	--
ENSG00000255475.1	1	0	0	0	0	0	0	0	ENSG00000255475.1	RP11-687M24.4	chr11	lincRNA	--
ENSG00000259080.1	0	0	1	0	0	0	0	0	ENSG00000259080.1	RP11-158I13.2	chr2	processed_transcript	--
ENSG00000184991.2	0	0	0	0	0	0	1	1	ENSG00000184991.2	TTTY13	chrY	lincRNA	testis-specific transcript, Y-linked 13 (non-protein coding)
ENSG00000259849.1	0	0	1	0	0	0	0	0	ENSG00000259849.1	VENTXP1	chrX	lincRNA	VENT homeobox pseudogene 1
ENSG00000281167.1	0	1	1	0	1	0	0	0	ENSG00000281167.1	RP11-285E18.2	chr13	lincRNA	--
ENSG00000279511.1	0	0	0	0	0	1	0	0	ENSG00000279511.1	RP11-676B18.1	chr13	TEC	--
ENSG00000272894.5	0	0	0	0	0	1	0	0	ENSG00000272894.5	RP5-1159O4.1	chr7	lincRNA	--
ENSG00000263624.1	0	0	0	0	0	0	0	1	ENSG00000263624.1	RP11-45M22.3	chr17	antisense	--
ENSG00000224750.6	0	0	0	1	0	0	0	0	ENSG00000224750.6	RP11-94M14.2	chr10	lincRNA	--
ENSG00000267646.1	0	0	0	0	0	0	0	1	ENSG00000267646.1	CTC-499B15.7	chr19	antisense	--
ENSG00000249175.1	0	0	0	0	0	1	0	0	ENSG00000249175.1	CTC-484P3.3	chr5	antisense	--
ENSG00000260660.1	0	0	1	0	0	0	0	0	ENSG00000260660.1	RP11-69H7.2	chr15	lincRNA	--
ENSG00000248896.2	0	0	0	0	0	0	0	1	ENSG00000248896.2	CTD-2135J3.3	chr8	antisense	--
ENSG00000256628.3	0	0	0	0	0	0	1	0	ENSG00000256628.3	ZBTB11-AS1	chr3	antisense	ZBTB11 antisense RNA 1
ENSG00000233766.7	0	0	0	1	0	0	0	0	ENSG00000233766.7	AC098617.1	chr2	antisense	--
ENSG00000280043.1	0	0	0	1	1	0	1	1	ENSG00000280043.1	RP11-1281K21.8	chr4	TEC	--
ENSG00000258534.1	0	0	0	0	1	0	0	0	ENSG00000258534.1	CTD-2134A5.4	chr14	lincRNA	--
ENSG00000205696.4	0	0	0	1	0	0	0	0	ENSG00000205696.4	ADARB2-AS1	chr10	antisense	ADARB2 antisense RNA 1
ENSG00000249924.2	0	0	0	0	1	0	0	0	ENSG00000249924.2	RP11-27G13.1	chr4	lincRNA	--
ENSG00000248673.1	1	0	0	0	0	0	0	0	ENSG00000248673.1	LINC01331	chr5	lincRNA	long intergenic non-protein coding RNA 1331
ENSG00000269102.1	0	0	1	0	0	0	0	0	ENSG00000269102.1	CTD-2525I3.5	chr19	antisense	--
ENSG00000223749.7	0	0	0	0	1	0	0	1	ENSG00000223749.7	MIR503HG	chrX	lincRNA	MIR503 host gene
ENSG00000224812.2	0	0	0	1	0	0	0	0	ENSG00000224812.2	TMEM72-AS1	chr10	antisense	TMEM72 antisense RNA 1
ENSG00000215769.8	0	0	0	0	0	0	0	1	ENSG00000215769.8	RP13-104F24.2	chr17	processed_transcript	--
ENSG00000265206.3	0	1	0	0	0	0	0	0	ENSG00000265206.3	RP5-1171I10.5	chr17	antisense	--
ENSG00000263015.1	0	0	0	0	0	0	1	0	ENSG00000263015.1	RP5-1029F21.3	chr17	antisense	--
ENSG00000258344.1	1	1	1	1	1	1	1	1	ENSG00000258344.1	RP11-968A15.8	chr12	sense_overlapping	--
ENSG00000198221.8	0	0	1	1	0	0	0	1	ENSG00000198221.8	MLLT4-AS1	chr6	lincRNA	MLLT4 antisense RNA 1 (head to head)
ENSG00000236295.1	0	0	0	0	0	1	0	0	ENSG00000236295.1	AC007563.1	chr2	lincRNA	--
ENSG00000188825.13	1	1	1	1	1	1	1	1	ENSG00000188825.13	LINC00910	chr17	lincRNA	long intergenic non-protein coding RNA 910
ENSG00000243797.6	0	0	0	0	1	0	0	0	ENSG00000243797.6	CTB-111H14.1	chr7	sense_overlapping	--
ENSG00000261386.2	0	0	0	0	1	0	0	0	ENSG00000261386.2	CTD-2012K14.6	chr16	lincRNA	--
ENSG00000260202.2	0	1	1	1	0	0	0	1	ENSG00000260202.2	RP3-333B15.4	chr20	lincRNA	--
ENSG00000259176.5	0	0	0	1	0	0	0	0	ENSG00000259176.5	RP11-69H14.6	chr15	sense_overlapping	--
ENSG00000237341.1	1	0	0	0	0	0	0	0	ENSG00000237341.1	SYP-AS1	chrX	antisense	SYP antisense RNA 1
ENSG00000263089.1	0	0	0	0	0	0	0	1	ENSG00000263089.1	RP11-166P13.4	chr17	antisense	--
ENSG00000277654.4	1	0	0	0	0	0	0	1	ENSG00000277654.4	RP11-255M2.3	chr15	lincRNA	--
ENSG00000263301.1	0	0	0	1	0	0	0	0	ENSG00000263301.1	RP11-104H15.8	chr17	antisense	--
ENSG00000277128.1	0	0	0	0	1	1	0	0	ENSG00000277128.1	RP11-146E13.4	chr14	lincRNA	--
ENSG00000245293.2	0	0	0	0	0	0	0	1	ENSG00000245293.2	RP11-286E11.1	chr4	antisense	--
ENSG00000215244.2	0	0	1	0	0	0	0	0	ENSG00000215244.2	RP11-563J2.2	chr10	lincRNA	--
ENSG00000237720.1	1	0	0	0	0	0	0	0	ENSG00000237720.1	AC011995.1	chr2	lincRNA	--
ENSG00000260081.1	0	0	1	0	0	0	0	0	ENSG00000260081.1	RP11-66N11.8	chrX	antisense	--
ENSG00000235979.8	1	1	1	1	1	0	1	1	ENSG00000235979.8	AC004448.5	chr17	lincRNA	--
ENSG00000272657.1	0	1	0	1	0	0	0	0	ENSG00000272657.1	AP000320.7	chr21	processed_transcript	--
ENSG00000230825.1	0	0	0	0	1	0	0	0	ENSG00000230825.1	AC005532.5	chr7	processed_transcript	--
ENSG00000260886.1	1	0	0	0	0	0	0	0	ENSG00000260886.1	TAT-AS1	chr16	antisense	TAT antisense RNA 1
ENSG00000271474.1	0	1	1	1	0	0	0	0	ENSG00000271474.1	RP11-710C12.1	chr4	antisense	--
ENSG00000247498.9	1	1	1	0	1	1	0	1	ENSG00000247498.9	RP11-392P7.6	chr12	antisense	--
ENSG00000176349.11	0	0	1	1	1	0	0	1	ENSG00000176349.11	AC110781.3	chr7	antisense	--
ENSG00000236449.1	0	0	1	1	0	0	1	1	ENSG00000236449.1	AC018890.6	chr2	antisense	--
ENSG00000255267.3	0	0	0	1	0	0	1	0	ENSG00000255267.3	RP11-430H10.2	chr11	lincRNA	--
ENSG00000214797.3	0	1	0	0	1	0	0	0	ENSG00000214797.3	RP11-1036E20.9	chr11	lincRNA	--
ENSG00000267034.1	0	0	0	1	0	0	0	0	ENSG00000267034.1	RP11-384O8.1	chr2	lincRNA	--
ENSG00000205837.7	0	1	0	0	0	0	0	0	ENSG00000205837.7	LINC00487	chr2	lincRNA	long intergenic non-protein coding RNA 487
ENSG00000232593.6	1	0	0	1	0	0	0	0	ENSG00000232593.6	KANTR	chrX	lincRNA	KDM5C adjacent non-coding transcript
ENSG00000226833.5	1	0	0	0	0	0	0	0	ENSG00000226833.5	AC097724.3	chr2	antisense	--
ENSG00000238097.1	1	0	0	0	0	0	0	0	ENSG00000238097.1	RP11-513G11.3	chr3	lincRNA	--
ENSG00000260966.1	1	0	0	0	0	0	0	0	ENSG00000260966.1	RP11-690D19.3	chr11	sense_overlapping	--
ENSG00000255468.6	0	0	1	0	0	0	0	0	ENSG00000255468.6	RP11-867G23.8	chr11	antisense	--
ENSG00000236528.1	1	0	0	0	0	0	0	0	ENSG00000236528.1	RP1-125I3.2	chr1	antisense	--
ENSG00000279043.1	0	0	0	1	0	0	0	0	ENSG00000279043.1	CTB-22K14.1	chr7	TEC	--
ENSG00000228649.8	1	1	1	0	1	0	0	1	ENSG00000228649.8	AC005682.5	chr7	processed_transcript	--
ENSG00000254813.5	0	0	0	1	0	0	1	0	ENSG00000254813.5	RP11-252C15.1	chr8	lincRNA	--
ENSG00000267259.1	0	0	0	0	1	1	0	0	ENSG00000267259.1	CTD-2008P7.9	chr17	lincRNA	--
ENSG00000251567.5	1	1	1	1	0	0	0	0	ENSG00000251567.5	RP11-775H9.2	chr4	lincRNA	--
ENSG00000223855.1	0	0	0	0	0	0	0	1	ENSG00000223855.1	FLJ44511	chr7	lincRNA	--
ENSG00000272189.1	0	0	1	1	0	0	0	0	ENSG00000272189.1	RP3-325F22.5	chr6	antisense	--
ENSG00000267149.2	1	0	0	0	0	0	0	0	ENSG00000267149.2	CTC-550B14.6	chr19	processed_transcript	--
ENSG00000227115.6	0	0	0	0	0	1	0	0	ENSG00000227115.6	RP11-267C16.1	chr18	lincRNA	--
ENSG00000261161.1	0	0	0	1	0	0	0	0	ENSG00000261161.1	RP11-58A18.1	chr16	lincRNA	--
ENSG00000249859.7	1	1	1	1	1	0	0	1	ENSG00000249859.7	PVT1	chr8	lincRNA	Pvt1 oncogene (non-protein coding)
ENSG00000243062.5	0	0	1	0	0	0	0	0	ENSG00000243062.5	RP11-12M5.1	chr1	lincRNA	--
ENSG00000260464.1	0	1	0	0	0	0	0	0	ENSG00000260464.1	RP4-561L24.3	chr1	lincRNA	--
ENSG00000229775.6	0	0	0	0	0	1	0	0	ENSG00000229775.6	RP11-298H24.1	chr10	lincRNA	--
ENSG00000261211.1	0	0	0	0	1	0	0	0	ENSG00000261211.1	RP1-80N2.3	chr6	lincRNA	--
ENSG00000122548.5	0	0	1	0	1	1	1	0	ENSG00000122548.5	KIAA0087	chr7	lincRNA	KIAA0087
ENSG00000256484.1	0	0	0	0	0	0	0	1	ENSG00000256484.1	RP13-507P19.1	chr12	lincRNA	--
ENSG00000227206.1	0	1	0	0	0	0	0	0	ENSG00000227206.1	XXbac-BCX196D17.5	chr6	lincRNA	--
ENSG00000250608.1	0	1	0	1	1	0	0	1	ENSG00000250608.1	RP11-933H2.4	chr3	processed_transcript	--
ENSG00000231107.1	0	1	0	0	0	0	0	0	ENSG00000231107.1	LINC01508	chr9	lincRNA	long intergenic non-protein coding RNA 1508
ENSG00000229066.1	0	0	0	1	1	0	0	0	ENSG00000229066.1	AC096649.3	chr2	lincRNA	--
ENSG00000234028.3	1	0	0	0	0	0	0	0	ENSG00000234028.3	AC062029.1	chr2	antisense	--
ENSG00000280169.1	0	0	0	1	0	0	0	0	ENSG00000280169.1	RP11-151A6.6	chr13	antisense	--
ENSG00000259737.6	0	0	1	1	0	0	0	0	ENSG00000259737.6	RP11-475A13.1	chr15	lincRNA	--
ENSG00000264630.5	0	0	0	1	0	0	0	0	ENSG00000264630.5	PRKCA-AS1	chr17	antisense	PRKCA antisense RNA 1
ENSG00000267413.1	0	0	1	1	0	0	1	0	ENSG00000267413.1	RP11-636O21.1	chr18	lincRNA	--
ENSG00000230286.1	0	0	0	1	0	0	0	0	ENSG00000230286.1	AC013472.4	chr2	antisense	--
ENSG00000269416.5	0	0	1	0	0	0	0	0	ENSG00000269416.5	LINC01224	chr19	lincRNA	long intergenic non-protein coding RNA 1224
ENSG00000260785.1	0	0	1	0	1	0	0	0	ENSG00000260785.1	CASC17	chr17	lincRNA	cancer susceptibility candidate 17 (non-protein coding)
ENSG00000224490.5	0	1	0	0	0	0	0	0	ENSG00000224490.5	TTC21B-AS1	chr2	processed_transcript	TTC21B antisense RNA 1
ENSG00000223652.2	0	0	0	0	1	0	0	0	ENSG00000223652.2	AC106786.1	chr5	antisense	--
ENSG00000243004.5	0	1	1	0	0	0	0	0	ENSG00000243004.5	AC005062.2	chr7	sense_overlapping	--
ENSG00000259580.1	0	0	0	0	1	0	1	1	ENSG00000259580.1	RP11-37C7.1	chr15	processed_transcript	--
ENSG00000205396.11	0	0	0	0	1	1	0	1	ENSG00000205396.11	LINC00661	chr19	processed_transcript	long intergenic non-protein coding RNA 661
ENSG00000274536.4	0	1	1	0	0	0	0	0	ENSG00000274536.4	RP6-159A1.4	chrX	antisense	--
ENSG00000244649.4	0	0	0	1	0	0	0	0	ENSG00000244649.4	CTD-2377D24.6	chr17	lincRNA	--
ENSG00000279026.1	0	0	0	0	0	1	0	0	ENSG00000279026.1	RP3-414A15.12	chr14	TEC	--
ENSG00000271826.5	0	0	0	0	1	0	0	0	ENSG00000271826.5	PLS3-AS1	chrX	antisense	PLS3 antisense RNA 1
ENSG00000274425.1	0	0	0	0	0	0	1	0	ENSG00000274425.1	AC114271.2	chr19	antisense	--
ENSG00000236311.6	0	1	0	0	0	0	0	0	ENSG00000236311.6	TLX1NB	chr10	processed_transcript	TLX1 neighbor
ENSG00000281103.1	0	0	0	1	0	0	0	0	ENSG00000281103.1	TRG-AS1	chr7	antisense	T cell receptor gamma locus antisense RNA 1
ENSG00000203386.6	0	0	0	1	0	0	0	1	ENSG00000203386.6	LINC01317	chr2	lincRNA	long intergenic non-protein coding RNA 1317
ENSG00000249937.5	0	0	1	0	0	0	0	0	ENSG00000249937.5	RP11-454P21.1	chr5	lincRNA	--
ENSG00000225226.1	0	0	0	0	0	0	1	1	ENSG00000225226.1	AC007250.4	chr2	lincRNA	--
ENSG00000225937.1	0	0	0	0	0	0	0	1	ENSG00000225937.1	PCA3	chr9	antisense	prostate cancer associated 3 (non-protein coding)
ENSG00000250072.5	0	0	1	0	0	0	0	0	ENSG00000250072.5	CTC-529P8.1	chr5	lincRNA	--
ENSG00000229459.1	0	0	0	0	0	0	0	1	ENSG00000229459.1	AC023669.1	chr7	lincRNA	--
ENSG00000224897.6	1	0	0	0	0	0	0	1	ENSG00000224897.6	POT1-AS1	chr7	antisense	POT1 antisense RNA 1
ENSG00000249593.6	0	0	1	0	0	0	0	0	ENSG00000249593.6	CTB-46B19.2	chr5	antisense	--
ENSG00000183154.1	0	0	0	1	0	0	0	0	ENSG00000183154.1	RP11-863K10.7	chr8	antisense	--
ENSG00000224614.1	0	0	0	0	1	0	0	0	ENSG00000224614.1	TNK2-AS1	chr3	antisense	TNK2 antisense RNA 1
ENSG00000231689.2	0	1	0	1	0	1	0	0	ENSG00000231689.2	LINC01090	chr2	lincRNA	long intergenic non-protein coding RNA 1090
ENSG00000259635.1	0	0	0	1	0	0	0	0	ENSG00000259635.1	AC100830.3	chr15	antisense	--
ENSG00000249267.6	0	0	0	1	0	0	0	0	ENSG00000249267.6	LINC00939	chr12	lincRNA	long intergenic non-protein coding RNA 939
ENSG00000189229.10	0	0	0	1	0	0	0	1	ENSG00000189229.10	AC069277.2	chr3	lincRNA	--
ENSG00000261799.1	0	0	1	0	0	0	0	0	ENSG00000261799.1	RP11-283I3.6	chr12	sense_overlapping	--
